# Supplementary material for: SILAC-Based Proteomic Profiling of the Human MDA-MB-231 Metastatic Breast Cancer Cell Line in Response to the Two Antitumoral Lactoferrin Isoforms: The Secreted Lactoferrin and the Intracellular Delta-Lactoferrin
Source: PLoS One. 2014 Aug 12;9(8):e104563. doi: 10.1371/journal.pone.0104563 (PMC4130549; doi:10.1371/journal.pone.0104563)
Supplement: Table S3 — List of cytosolic proteins identified when low doses of Lf isoforms are used. (XLSX) [file pone.0104563.s005.xlsx]

## Sheet: Sheet1
AC	ID	MW	Description	#Peptides	Score
Q15120	PDK3_HUMAN	47080.1	[Pyruvate dehydrogenase [lipoamide]] kinase isozyme 3, mitochondrial	4	137.74
Q9BV57	MTND_HUMAN	21541.7	1,2-dihydroxy-3-keto-5-methylthiopentene dioxygenase	4	214.07
P61604	CH10_HUMAN	10924.9	10 kDa heat shock protein, mitochondrial	7	1830.84
Q15029	U5S1_HUMAN	110336	116 kDa U5 small nuclear ribonucleoprotein component	32	2870.93
Q9NRX4	PHP14_HUMAN	13994.8	14 kDa phosphohistidine phosphatase	5	1804.21
P31946	1433B_HUMAN	28178.9	14-3-3 protein beta/alpha	11	3001.57
P62258	1433E_HUMAN	29326.5	14-3-3 protein epsilon	22	7916.81
Q04917	1433F_HUMAN	28372.1	14-3-3 protein eta	14	2360.22
P61981	1433G_HUMAN	28456	14-3-3 protein gamma	11	2053.33
P31947	1433S_HUMAN	27870.7	14-3-3 protein sigma	11	2296.31
P27348	1433T_HUMAN	28031.9	14-3-3 protein theta	15	4051.74
P63104	1433Z_HUMAN	27898.8	14-3-3 protein zeta/delta	12	5509.6
O60613	SEP15_HUMAN	18236.1	15 kDa selenoprotein	4	694.55
O15120	PLCB_HUMAN	31293.3	1-acyl-sn-glycerol-3-phosphate acyltransferase beta	1	105.17
Q9NQ66	PLCB1_HUMAN	139335	1-phosphatidylinositol-4,5-bisphosphate phosphodiesterase beta-1	1	53.1
Q01970	PLCB3_HUMAN	139511	1-phosphatidylinositol-4,5-bisphosphate phosphodiesterase beta-3	12	787.47
P09543	CN37_HUMAN	47947.8	2',3'-cyclic-nucleotide 3'-phosphodiesterase	6	389.31
Q6L8Q7	PDE12_HUMAN	68221.3	2',5'-phosphodiesterase 12	7	816.65
P62191	PRS4_HUMAN	49324.8	26S protease regulatory subunit 4	20	1822.82
P17980	PRS6A_HUMAN	49457.6	26S protease regulatory subunit 6A	19	2695.89
P43686	PRS6B_HUMAN	47450.6	26S protease regulatory subunit 6B	14	1584.04
P62195	PRS8_HUMAN	45768.1	26S protease regulatory subunit 8	18	1409.68
P62333	PRS10_HUMAN	44430.2	26S protease regulatory subunit S10B	13	1382.22
Q99460	PSMD1_HUMAN	106795	26S proteasome non-ATPase regulatory subunit 1	31	3503.47
O00232	PSD12_HUMAN	53269.7	26S proteasome non-ATPase regulatory subunit 12	19	2125.25
O00487	PSDE_HUMAN	34725.6	26S proteasome non-ATPase regulatory subunit 14	9	1229.17
P55036	PSMD4_HUMAN	40939.3	26S proteasome non-ATPase regulatory subunit 4	9	1339.98
Q16401	PSMD5_HUMAN	56559.5	26S proteasome non-ATPase regulatory subunit 5	6	471.28
Q15008	PSMD6_HUMAN	45787.4	26S proteasome non-ATPase regulatory subunit 6	16	2074.89
P51665	PSD7_HUMAN	37059.5	26S proteasome non-ATPase regulatory subunit 7	10	1216.7
O00233	PSMD9_HUMAN	24809.5	26S proteasome non-ATPase regulatory subunit 9	9	846.83
Q13442	HAP28_HUMAN	20617.6	28 kDa heat- and acid-stable phosphoprotein	7	733.49
P82912	RT11_HUMAN	20774	28S ribosomal protein S11, mitochondrial	3	1135.86
O15235	RT12_HUMAN	15562.2	28S ribosomal protein S12, mitochondrial	2	151.58
O60783	RT14_HUMAN	15243.1	28S ribosomal protein S14, mitochondrial	2	384.44
P82914	RT15_HUMAN	29937.5	28S ribosomal protein S15, mitochondrial	2	118.04
Q9Y3D3	RT16_HUMAN	15563.1	28S ribosomal protein S16, mitochondrial	3	311.01
Q9Y2R5	RT17_HUMAN	14607	28S ribosomal protein S17, mitochondrial	2	211.16
Q9Y676	RT18B_HUMAN	29719.1	28S ribosomal protein S18b, mitochondrial	4	579.39
Q9Y399	RT02_HUMAN	33513.2	28S ribosomal protein S2, mitochondrial	3	240
P82921	RT21_HUMAN	10905.5	28S ribosomal protein S21, mitochondrial	3	223.73
P82650	RT22_HUMAN	41425.5	28S ribosomal protein S22, mitochondrial	8	527.43
Q9Y3D9	RT23_HUMAN	21814.3	28S ribosomal protein S23, mitochondrial	5	458
Q96EL2	RT24_HUMAN	19345	28S ribosomal protein S24, mitochondrial	2	73.39
P82663	RT25_HUMAN	20331.3	28S ribosomal protein S25, mitochondrial	4	302.91
Q9BYN8	RT26_HUMAN	24253.9	28S ribosomal protein S26, mitochondrial	4	221.05
Q9Y2Q9	RT28_HUMAN	21000.9	28S ribosomal protein S28, mitochondrial	3	262.73
P51398	RT29_HUMAN	45879.8	28S ribosomal protein S29, mitochondrial	8	417.98
Q92665	RT31_HUMAN	45404.5	28S ribosomal protein S31, mitochondrial	2	187.51
P82930	RT34_HUMAN	25691.5	28S ribosomal protein S34, mitochondrial	6	567.56
P82673	RT35_HUMAN	37106.2	28S ribosomal protein S35, mitochondrial	2	162.21
P82909	RT36_HUMAN	11459	28S ribosomal protein S36, mitochondrial	5	355.07
P82675	RT05_HUMAN	48489.3	28S ribosomal protein S5, mitochondrial	3	153.06
P82932	RT06_HUMAN	14274.6	28S ribosomal protein S6, mitochondrial	3	209.93
Q9Y2R9	RT07_HUMAN	28258	28S ribosomal protein S7, mitochondrial	5	415.88
P82933	RT09_HUMAN	46033.8	28S ribosomal protein S9, mitochondrial	5	142.61
Q8N543	OGFD1_HUMAN	63662.3	2-oxoglutarate and iron-dependent oxygenase domain-containing protein 1	1	89.96
P21953	ODBB_HUMAN	43779.2	2-oxoisovalerate dehydrogenase subunit beta, mitochondrial	2	121.13
O95861	BPNT1_HUMAN	33713.3	3'(2'),5'-bisphosphate nucleotidase 1	10	1091.58
P42126	D3D2_HUMAN	33080.3	3,2-trans-enoyl-CoA isomerase, mitochondrial	6	597.39
Q8IV48	ERI1_HUMAN	40494.4	3'-5' exoribonuclease 1	1	138.27
Q9Y3B2	EXOS1_HUMAN	21780.1	3'-5' exoribonuclease CSL4 homolog	5	650.26
Q9BYD6	RM01_HUMAN	37113.5	39S ribosomal protein L1, mitochondrial	1	77.85
Q7Z7H8	RM10_HUMAN	29491.8	39S ribosomal protein L10, mitochondrial	2	406.71
Q9Y3B7	RM11_HUMAN	20727.5	39S ribosomal protein L11, mitochondrial	7	477.12
P52815	RM12_HUMAN	21562.7	39S ribosomal protein L12, mitochondrial	5	863.21
Q9BYD1	RM13_HUMAN	20735.7	39S ribosomal protein L13, mitochondrial	8	1142.45
Q6P1L8	RM14_HUMAN	16165.5	39S ribosomal protein L14, mitochondrial	5	867.7
Q9P015	RM15_HUMAN	33570	39S ribosomal protein L15, mitochondrial	5	341.9
Q9NX20	RM16_HUMAN	28488	39S ribosomal protein L16, mitochondrial	5	545.66
Q9NRX2	RM17_HUMAN	20094.6	39S ribosomal protein L17, mitochondrial	4	319.2
Q9H0U6	RM18_HUMAN	20791.6	39S ribosomal protein L18, mitochondrial	4	742.81
P49406	RM19_HUMAN	33798.7	39S ribosomal protein L19, mitochondrial	6	565.69
Q5T653	RM02_HUMAN	33564.8	39S ribosomal protein L2, mitochondrial	3	281.54
Q9BYC9	RM20_HUMAN	17602.6	39S ribosomal protein L20, mitochondrial	5	975.67
Q7Z2W9	RM21_HUMAN	22971.4	39S ribosomal protein L21, mitochondrial	6	657.3
Q9NWU5	RM22_HUMAN	23796.7	39S ribosomal protein L22, mitochondrial	4	1066.36
Q96A35	RM24_HUMAN	25013	39S ribosomal protein L24, mitochondrial	3	239.76
Q9P0M9	RM27_HUMAN	16119.8	39S ribosomal protein L27, mitochondrial	3	507.95
Q13084	RM28_HUMAN	30251.9	39S ribosomal protein L28, mitochondrial	1	96.59
P09001	RM03_HUMAN	38893.2	39S ribosomal protein L3, mitochondrial	3	391.19
Q9BYC8	RM32_HUMAN	21733.2	39S ribosomal protein L32, mitochondrial	3	431.09
O75394	RM33_HUMAN	7671.29	39S ribosomal protein L33, mitochondrial	1	219.67
Q9BQ48	RM34_HUMAN	10158.6	39S ribosomal protein L34, mitochondrial	2	193.37
Q9BZE1	RM37_HUMAN	48600.3	39S ribosomal protein L37, mitochondrial	7	502.27
Q96DV4	RM38_HUMAN	44967.5	39S ribosomal protein L38, mitochondrial	3	194.1
Q9NYK5	RM39_HUMAN	39209.9	39S ribosomal protein L39, mitochondrial	9	581.68
Q9BYD3	RM04_HUMAN	34954.4	39S ribosomal protein L4, mitochondrial	3	339.37
Q9NQ50	RM40_HUMAN	24475.2	39S ribosomal protein L40, mitochondrial	4	214.64
Q8IXM3	RM41_HUMAN	15430	39S ribosomal protein L41, mitochondrial	3	462.33
Q9H9J2	RM44_HUMAN	37853.8	39S ribosomal protein L44, mitochondrial	7	561.85
Q9BRJ2	RM45_HUMAN	35613.2	39S ribosomal protein L45, mitochondrial	5	411.28
Q9H2W6	RM46_HUMAN	31799.5	39S ribosomal protein L46, mitochondrial	9	510.1
Q9HD33	RM47_HUMAN	29603	39S ribosomal protein L47, mitochondrial	2	134.89
Q13405	RM49_HUMAN	19243	39S ribosomal protein L49, mitochondrial	6	1194.35
Q8N5N7	RM50_HUMAN	18484.4	39S ribosomal protein L50, mitochondrial	6	1550.07
Q4U2R6	RM51_HUMAN	15199.2	39S ribosomal protein L51, mitochondrial	2	180.18
Q96EL3	RM53_HUMAN	12270.2	39S ribosomal protein L53, mitochondrial	4	1006.2
Q6P161	RM54_HUMAN	15866.2	39S ribosomal protein L54, mitochondrial	1	80.36
Q7Z7F7	RM55_HUMAN	15119.1	39S ribosomal protein L55, mitochondrial	2	295.27
Q9BYD2	RM09_HUMAN	30395.5	39S ribosomal protein L9, mitochondrial	3	178.33
Q15125	EBP_HUMAN	26563.8	3-beta-hydroxysteroid-Delta(8),Delta(7)-isomerase	3	316.71
Q5XJ04	Q5XJ04_HUMAN	57853.6	3-hydroxy-3-methylglutaryl-Coenzyme A synthase 1 (Soluble)	19	3145.4
Q99714	HCD2_HUMAN	27134.2	3-hydroxyacyl-CoA dehydrogenase type-2	16	2943.94
P31937	3HIDH_HUMAN	35704.9	3-hydroxyisobutyrate dehydrogenase, mitochondrial	7	848.99
Q6NVY1	HIBCH_HUMAN	43796.5	3-hydroxyisobutyryl-CoA hydrolase, mitochondrial	2	106.66
P09110	THIK_HUMAN	44834.1	3-ketoacyl-CoA thiolase, peroxisomal	7	509.52
Q06136	KDSR_HUMAN	36562.8	3-ketodihydrosphingosine reductase	3	213.05
P25325	THTM_HUMAN	33442.8	3-mercaptopyruvate sulfurtransferase	9	623.22
Q08752	PPID_HUMAN	41137.1	40 kDa peptidyl-prolyl cis-trans isomerase	10	246.69
P46783	RS10_HUMAN	18885.9	40S ribosomal protein S10	6	2682.56
P62280	RS11_HUMAN	18590.1	40S ribosomal protein S11	11	1719.86
P25398	RS12_HUMAN	14904.6	40S ribosomal protein S12	9	1759.41
P62277	RS13_HUMAN	17211.7	40S ribosomal protein S13	8	1714.09
P62263	RS14_HUMAN	16433.6	40S ribosomal protein S14	11	3789.24
P62244	RS15A_HUMAN	14944	40S ribosomal protein S15a	6	2058.36
P62249	RS16_HUMAN	16549.1	40S ribosomal protein S16	11	2372.04
P08708	RS17_HUMAN	15597.4	40S ribosomal protein S17	9	1258.35
P62269	RS18_HUMAN	17707.9	40S ribosomal protein S18	15	2268.51
P39019	RS19_HUMAN	16050.5	40S ribosomal protein S19	11	3216.53
P15880	RS2_HUMAN	31589.7	40S ribosomal protein S2	14	2278.06
P60866	RS20_HUMAN	13478.4	40S ribosomal protein S20	5	869.84
P63220	RS21_HUMAN	9219.61	40S ribosomal protein S21	9	3085.19
P62266	RS23_HUMAN	15968.8	40S ribosomal protein S23	5	1235.85
Q7Z3D1	Q7Z3D1_HUMAN	15316.4	40S ribosomal protein S24	5	912.23
P62851	RS25_HUMAN	13790.7	40S ribosomal protein S25	4	620.7
P42677	RS27_HUMAN	9796.96	40S ribosomal protein S27	6	1630.61
Q71UM5	RS27L_HUMAN	9813	40S ribosomal protein S27-like protein	5	1632.34
P62857	RS28_HUMAN	7893.22	40S ribosomal protein S28	2	1613.26
P62273	RS29_HUMAN	6900.39	40S ribosomal protein S29	4	1310.1
P23396	RS3_HUMAN	26842.5	40S ribosomal protein S3	17	2944.64
P62861	RS30_HUMAN	6643.82	40S ribosomal protein S30	3	230.26
P62701	RS4X_HUMAN	29807.1	40S ribosomal protein S4, X isoform	14	2340.25
P46782	RS5_HUMAN	23033.1	40S ribosomal protein S5	10	3523.86
P62081	RS7_HUMAN	22113.3	40S ribosomal protein S7	10	1335.43
P62241	RS8_HUMAN	24475.3	40S ribosomal protein S8	13	2494.64
P46781	RS9_HUMAN	22634.6	40S ribosomal protein S9	14	1732.06
P08865	RSSA_HUMAN	32947.5	40S ribosomal protein SA	16	4313.28
Q9BRK5	CAB45_HUMAN	41894.5	45 kDa calcium-binding protein	3	118.89
P08195	4F2_HUMAN	58022.9	4F2 cell-surface antigen heavy chain	10	819.51
P49189	AL9A1_HUMAN	54679.3	4-trimethylaminobutyraldehyde dehydrogenase	10	611.17
Q8TCD5	NT5C_HUMAN	23596.2	5'(3')-deoxyribonucleotidase, cytosolic type	2	87.61
Q8IZH2	XRN1_HUMAN	195524	5'-3' exoribonuclease 1	10	792.52
Q13131	AAPK1_HUMAN	63395.1	5'-AMP-activated protein kinase catalytic subunit alpha-1	11	1104.25
P49914	MTHFS_HUMAN	23412	5-formyltetrahydrofolate cyclo-ligase	5	407.32
B7ZLW8	B7ZLW8_HUMAN	141821	5-methyltetrahydrofolate-homocysteine methyltransferase	13	785.66
Q5TFE4	NT5D1_HUMAN	52439.1	5'-nucleotidase domain-containing protein 1	8	621.01
Q9H857	NT5D2_HUMAN	61021.8	5'-nucleotidase domain-containing protein 2	14	836.41
P10809	CH60_HUMAN	61187.4	60 kDa heat shock protein, mitochondrial	50	17193.8
P10155	RO60_HUMAN	61372.5	60 kDa SS-A/Ro ribonucleoprotein	6	602.86
P05386	RLA1_HUMAN	11620.7	60S acidic ribosomal protein P1	3	2234.23
P05387	RLA2_HUMAN	11657.9	60S acidic ribosomal protein P2	9	4849.41
Q96D46	NMD3_HUMAN	58763.3	60S ribosomal export protein NMD3	3	89.36
P62906	RL10A_HUMAN	24986.6	60S ribosomal protein L10a	10	2186.46
P62913	RL11_HUMAN	20467.7	60S ribosomal protein L11	7	1102.78
P30050	RL12_HUMAN	17978.6	60S ribosomal protein L12	8	2883.34
Q6NZ55	Q6NZ55_HUMAN	24307.5	60S ribosomal protein L13	8	762.24
P40429	RL13A_HUMAN	23619.4	60S ribosomal protein L13a	6	890.16
P61313	RL15_HUMAN	24245.1	60S ribosomal protein L15	9	681.11
P18621	RL17_HUMAN	21611.4	60S ribosomal protein L17	10	1532.94
Q07020	RL18_HUMAN	21735.1	60S ribosomal protein L18	8	1970.45
Q02543	RL18A_HUMAN	21034	60S ribosomal protein L18a	6	1074.85
P84098	RL19_HUMAN	23565.3	60S ribosomal protein L19	6	1329.01
P46778	RL21_HUMAN	18610.1	60S ribosomal protein L21	4	675.18
P35268	RL22_HUMAN	14834.8	60S ribosomal protein L22	2	82.45
Q6P5R6	RL22L_HUMAN	14597.6	60S ribosomal protein L22-like 1	2	152.57
P62829	RL23_HUMAN	14970.1	60S ribosomal protein L23	7	1780.75
P62750	RL23A_HUMAN	17684.1	60S ribosomal protein L23a	10	1313.73
P83731	RL24_HUMAN	17881.9	60S ribosomal protein L24	7	1114.61
P61254	RL26_HUMAN	17247.5	60S ribosomal protein L26	9	989.39
Q9UNX3	RL26L_HUMAN	17245.5	60S ribosomal protein L26-like 1	10	1013.36
B2R4D8	B2R4D8_HUMAN	15759.7	60S ribosomal protein L27	5	1255.86
P46776	RL27A_HUMAN	16665.1	60S ribosomal protein L27a	4	1198.65
P46779	RL28_HUMAN	15794.7	60S ribosomal protein L28	6	599.25
P39023	RL3_HUMAN	46364.9	60S ribosomal protein L3	14	1215.18
P62899	RL31_HUMAN	14453.9	60S ribosomal protein L31	4	423.35
P62910	RL32_HUMAN	15963.9	60S ribosomal protein L32	9	1197.73
P49207	RL34_HUMAN	13512.6	60S ribosomal protein L34	4	211.08
P42766	RL35_HUMAN	14542.6	60S ribosomal protein L35	6	649.44
P18077	RL35A_HUMAN	12586.8	60S ribosomal protein L35a	6	305.77
Q9Y3U8	RL36_HUMAN	12302.9	60S ribosomal protein L36	8	1220.13
P83881	RL36A_HUMAN	12717.9	60S ribosomal protein L36a	5	601.34
Q969Q0	RL36L_HUMAN	12745.9	60S ribosomal protein L36a-like	4	440.76
P61513	RL37A_HUMAN	10496.6	60S ribosomal protein L37a	7	634.33
P63173	RL38_HUMAN	8269.75	60S ribosomal protein L38	8	2812.12
P36578	RL4_HUMAN	47952.5	60S ribosomal protein L4	17	2650.43
P46777	RL5_HUMAN	34568.8	60S ribosomal protein L5	16	3238.65
Q8TBK5	Q8TBK5_HUMAN	32778.6	60S ribosomal protein L6	12	1671.65
P18124	RL7_HUMAN	29264.2	60S ribosomal protein L7	13	1037.89
P62424	RL7A_HUMAN	30148.1	60S ribosomal protein L7a	16	3254.72
P62917	RL8_HUMAN	28235.4	60S ribosomal protein L8	11	1262.94
P32969	RL9_HUMAN	21963.8	60S ribosomal protein L9	8	1456.58
Q9Y221	NIP7_HUMAN	20620.6	60S ribosome subunit biogenesis protein NIP7 homolog	4	329.71
Q01813	K6PP_HUMAN	86453.9	6-phosphofructokinase type C	23	3122.56
P17858	K6PL_HUMAN	85762.5	6-phosphofructokinase, liver type	20	2496.98
P08237	K6PF_HUMAN	85983.7	6-phosphofructokinase, muscle type	19	2279.64
B4DQJ8	B4DQJ8_HUMAN	52352.4	6-phosphogluconate dehydrogenase, decarboxylating	17	2324.94
O95336	6PGL_HUMAN	27814.7	6-phosphogluconolactonase	12	1652.35
Q03393	PTPS_HUMAN	16489.2	6-pyruvoyl tetrahydrobiopterin synthase	2	164.28
P11021	GRP78_HUMAN	72402.5	78 kDa glucose-regulated protein	34	7101.62
Q7L2J0	MEPCE_HUMAN	74936.9	7SK snRNA methylphosphate capping enzyme	2	144.67
Q92667	AKAP1_HUMAN	98250.3	A kinase anchor protein 1, mitochondrial	1	85.2
B7ZLC4	B7ZLC4_HUMAN	94317.7	AAK1 protein	3	278.94
Q9NUJ1	ABHDA_HUMAN	34252.9	Abhydrolase domain-containing protein 10, mitochondrial	4	368.72
Q8NFV4	ABHDB_HUMAN	34725.1	Abhydrolase domain-containing protein 11	1	69.22
Q9NYB9	ABI2_HUMAN	55685.8	Abl interactor 2	1	104.11
Q08AE9	Q08AE9_HUMAN	34153.7	ACAD11 protein	1	144.05
Q96FG8	Q96FG8_HUMAN	17475.3	ACAT1 protein	1	56.5
Q86V21	AACS_HUMAN	75666.2	Acetoacetyl-CoA synthetase	3	207.32
A1L0T0	ILVBL_HUMAN	68452	Acetolactate synthase-like protein	4	195.03
P24752	THIL_HUMAN	45455.8	Acetyl-CoA acetyltransferase, mitochondrial	14	1428.01
Q13085	ACACA_HUMAN	267095	Acetyl-CoA carboxylase 1	20	995.97
Q13510	ASAH1_HUMAN	45087	Acid ceramidase	4	327.24
Q59EH3	Q59EH3_HUMAN	19142.3	Acid phosphatase 1 isoform c variant (Fragment)	7	1966
Q53F35	Q53F35_HUMAN	28826.3	Acidic (Leucine-rich) nuclear phosphoprotein 32 family, member B variant (Fragment)	10	2535.25
P39687	AN32A_HUMAN	28682.3	Acidic leucine-rich nuclear phosphoprotein 32 family member A	13	2233.57
Q9BTT0	AN32E_HUMAN	30901.9	Acidic leucine-rich nuclear phosphoprotein 32 family member E	8	955.64
B2RTT4	B2RTT4_HUMAN	150892	ACIN1 protein	2	108.61
Q4LE36	Q4LE36_HUMAN	125389	ACLY variant protein (Fragment)	36	4991.07
A2A274	A2A274_HUMAN	88563.3	Aconitase 2, mitochondrial	35	4041.95
Q2LE71	Q2LE71_HUMAN	20779.4	Actin related protein 2/3 complex	7	835.39
P68133	ACTS_HUMAN	42366	Actin, alpha skeletal muscle	12	5158.76
P63261	ACTG_HUMAN	42107.9	Actin, cytoplasmic 2	28	15450
P63267	ACTH_HUMAN	42248.9	Actin, gamma-enteric smooth muscle	4	373.58
Q9NQW6	ANLN_HUMAN	125490	Actin-binding protein anillin	8	395.9
Q53FS0	Q53FS0_HUMAN	47963.5	Actin-like 6A isoform 1 variant (Fragment)	1	59.69
Q562M3	Q562M3_HUMAN	11528.9	Actin-like protein (Fragment)	3	1366.92
O96019	ACL6A_HUMAN	47943.5	Actin-like protein 6A	6	502.31
P61160	ARP2_HUMAN	45017.3	Actin-related protein 2	10	1234
Q92747	ARC1A_HUMAN	42112.9	Actin-related protein 2/3 complex subunit 1A	6	401.98
O15143	ARC1B_HUMAN	41721.7	Actin-related protein 2/3 complex subunit 1B	4	225.39
O15144	ARPC2_HUMAN	34425.5	Actin-related protein 2/3 complex subunit 2	8	941.81
P59998	ARPC4_HUMAN	19768.3	Actin-related protein 2/3 complex subunit 4	5	834.75
O15511	ARPC5_HUMAN	16367.3	Actin-related protein 2/3 complex subunit 5	4	360.69
Q9BPX5	ARP5L_HUMAN	16930.8	Actin-related protein 2/3 complex subunit 5-like protein	4	903.98
P61158	ARP3_HUMAN	47797.2	Actin-related protein 3	4	165.53
P53999	TCP4_HUMAN	14386.4	Activated RNA polymerase II transcriptional coactivator p15	11	1860.38
Q9C0C7	AMRA1_HUMAN	143275	Activating molecule in BECN1-regulated autophagy protein 1	1	55.17
Q9H1I8	ASCC2_HUMAN	87047.6	Activating signal cointegrator 1 complex subunit 2	5	518.9
Q8N3C0	HELC1_HUMAN	252898	Activating signal cointegrator 1 complex subunit 3	28	1606.24
Q6VMQ6	MCAF1_HUMAN	137194	Activating transcription factor 7-interacting protein 1	4	185.8
O95433	AHSA1_HUMAN	38421.3	Activator of 90 kDa heat shock protein ATPase homolog 1	7	982.17
Q86WX3	AROS_HUMAN	15538.4	Active regulator of SIRT1	1	104.99
O14561	ACPM_HUMAN	17577	Acyl carrier protein, mitochondrial	4	770.23
P13798	ACPH_HUMAN	82142	Acylamino-acid-releasing enzyme	10	655.01
Q6JQN1	ACD10_HUMAN	119898	Acyl-CoA dehydrogenase family member 10	1	55.84
Q9H845	ACAD9_HUMAN	69344	Acyl-CoA dehydrogenase family member 9, mitochondrial	9	594.62
O00767	ACOD_HUMAN	41667.2	Acyl-CoA desaturase	2	73.67
Q5JWV8	Q5JWV8_HUMAN	75471.3	Acyl-CoA synthetase long-chain family member 4	18	1099.56
Q7Z5G3	Q7Z5G3_HUMAN	75466.2	Acyl-CoA synthetase short-chain family member 1	3	263.28
Q5QPH3	Q5QPH3_HUMAN	81119.4	Acyl-CoA synthetase short-chain family member 2	2	181.9
Q9BR61	ACBD6_HUMAN	31587.5	Acyl-CoA-binding domain-containing protein 6	2	89.1
P07108	ACBP_HUMAN	10038	Acyl-CoA-binding protein	5	975.5
Q9NPJ3	ACO13_HUMAN	15064.9	Acyl-coenzyme A thioesterase 13	2	402.56
P49753	ACOT2_HUMAN	53602.9	Acyl-coenzyme A thioesterase 2, mitochondrial	2	55.92
Q9Y305	ACOT9_HUMAN	50268.7	Acyl-coenzyme A thioesterase 9, mitochondrial	6	458.52
P07311	ACYP1_HUMAN	11253.9	Acylphosphatase-1	5	343.96
O95372	LYPA2_HUMAN	25062.8	Acyl-protein thioesterase 2	6	747.75
Q05DK5	Q05DK5_HUMAN	79239.4	ADD2 protein (Fragment)	1	100.55
A2A3N8	A2A3N8_HUMAN	73914.2	Adducin 1 (Alpha)	7	1082.62
Q5VU09	Q5VU09_HUMAN	75965.7	Adducin 3 (Gamma)	2	117.44
Q59EK1	Q59EK1_HUMAN	78506.7	Adducin 3 isoform a variant (Fragment)	3	147.63
P07741	APT_HUMAN	19766.5	Adenine phosphoribosyltransferase	8	1043.92
Q8TB61	S35B2_HUMAN	48053.8	Adenosine 3'-phospho 5'-phosphosulfate transporter 1	1	83.46
P00813	ADA_HUMAN	41023.8	Adenosine deaminase	1	63.08
P55263	ADK_HUMAN	40918.8	Adenosine kinase	3	260.36
P23526	SAHH_HUMAN	48255.4	Adenosylhomocysteinase	19	2473.02
Q53EY8	Q53EY8_HUMAN	21719.4	Adenylate kinase 1 variant (Fragment)	8	1202.7
P54819	KAD2_HUMAN	26688.9	Adenylate kinase 2, mitochondrial	14	2404.86
P27144	KAD4_HUMAN	25366.2	Adenylate kinase isoenzyme 4, mitochondrial	6	584.06
Q9Y3D8	KAD6_HUMAN	20220	Adenylate kinase isoenzyme 6	4	208.79
P30566	PUR8_HUMAN	55595.2	Adenylosuccinate lyase	12	948.44
P30520	PURA2_HUMAN	50464.9	Adenylosuccinate synthetase isozyme 2	10	941.27
B4DNA3	B4DNA3_HUMAN	47319.3	Adenylyl cyclase-associated protein	18	2475.14
B2RDY9	B2RDY9_HUMAN	51867.8	Adenylyl cyclase-associated protein	19	2487.54
B4DI38	B4DI38_HUMAN	49334.4	Adenylyl cyclase-associated protein	12	736.69
B4DUZ8	B4DUZ8_HUMAN	46142.7	Adenylyl cyclase-associated protein	1	51.15
Q01518	CAP1_HUMAN	52221.8	Adenylyl cyclase-associated protein 1	1	51.43
O95396	MOCS3_HUMAN	50550.2	Adenylyltransferase and sulfurtransferase MOCS3	1	52.66
Q6FI45	Q6FI45_HUMAN	40519.7	ADH5 protein	5	894.51
Q9HDC9	APMAP_HUMAN	46621.9	Adipocyte plasma membrane-associated protein	10	808.35
Q59EI9	Q59EI9_HUMAN	35588.6	ADP,ATP carrier protein, liver isoform T2 variant (Fragment)	2	77.12
P05141	ADT2_HUMAN	33102.2	ADP/ATP translocase 2	16	3836.78
P12236	ADT3_HUMAN	33073.3	ADP/ATP translocase 3	12	1387.95
Q9BRR6	ADPGK_HUMAN	54396.8	ADP-dependent glucokinase	2	62.11
P84077	ARF1_HUMAN	20740.7	ADP-ribosylation factor 1	11	1524.32
P18085	ARF4_HUMAN	20611.7	ADP-ribosylation factor 4	9	1097.23
P84085	ARF5_HUMAN	20630.6	ADP-ribosylation factor 5	10	1307.63
Q5U025	Q5U025_HUMAN	20312.5	ADP-ribosylation factor 6	4	477.57
B7ZBI2	B7ZBI2_HUMAN	45294.2	ADP-ribosylation factor GTPase activating protein 1	1	100.79
Q8N6T3	ARFG1_HUMAN	44982.4	ADP-ribosylation factor GTPase-activating protein 1	5	209.12
Q9UJY5	GGA1_HUMAN	70625.1	ADP-ribosylation factor-binding protein GGA1	4	149.27
P40616	ARL1_HUMAN	20518.5	ADP-ribosylation factor-like protein 1	6	972.92
Q9NXU5	ARL15_HUMAN	23260.7	ADP-ribosylation factor-like protein 15	2	228.05
P36404	ARL2_HUMAN	21035.9	ADP-ribosylation factor-like protein 2	8	756.15
Q9Y2Y0	AR2BP_HUMAN	18867.1	ADP-ribosylation factor-like protein 2-binding protein	4	254.48
P36405	ARL3_HUMAN	20613.8	ADP-ribosylation factor-like protein 3	7	893.68
Q9H0F7	ARL6_HUMAN	21255.2	ADP-ribosylation factor-like protein 6	4	448.89
Q15041	AR6P1_HUMAN	23518.5	ADP-ribosylation factor-like protein 6-interacting protein 1	3	194.93
Q96BM9	ARL8A_HUMAN	21630.1	ADP-ribosylation factor-like protein 8A	5	417.25
Q9NVJ2	ARL8B_HUMAN	21753.2	ADP-ribosylation factor-like protein 8B	7	844.97
Q9UKK9	NUDT5_HUMAN	24597.3	ADP-sugar pyrophosphatase	8	1316.91
P10109	ADX_HUMAN	19665.7	Adrenodoxin, mitochondrial	5	859.1
P55196	AFAD_HUMAN	206561	Afadin	7	482.62
O43488	ARK72_HUMAN	40019.9	Aflatoxin B1 aldehyde reductase member 2	6	1159.96
O43823	AKAP8_HUMAN	76631.3	A-kinase anchor protein 8	2	266.18
Q9ULX6	AKP8L_HUMAN	72050.9	A-kinase anchor protein 8-like	1	88.37
Q99996	AKAP9_HUMAN	455725	A-kinase anchor protein 9	3	116.99
Q9NRG9	AAAS_HUMAN	60391.7	Aladin	5	169.25
Q8TD30	ALAT2_HUMAN	58664.8	Alanine aminotransferase 2	2	110.1
P49588	SYAC_HUMAN	107484	Alanyl-tRNA synthetase, cytoplasmic	27	3029.92
Q8N5L8	CI023_HUMAN	17791.2	Alba-like protein C9orf23	1	141.73
P14550	AK1A1_HUMAN	36892	Alcohol dehydrogenase [NADP+]	12	871.04
Q5T567	Q5T567_HUMAN	87775.7	Aldehyde dehydrogenase 18 family, member A1	25	3433.12
Q8IZ83	A16A1_HUMAN	86086.1	Aldehyde dehydrogenase family 16 member A1	10	1035.84
P30837	AL1B1_HUMAN	57658.4	Aldehyde dehydrogenase X, mitochondrial	3	102.02
P05091	ALDH2_HUMAN	56858.8	Aldehyde dehydrogenase, mitochondrial	16	1353.36
Q96C23	GALM_HUMAN	37970.2	Aldose 1-epimerase	1	88.2
P15121	ALDR_HUMAN	36229.6	Aldose reductase	8	671.35
Q6P6C2	ALKB5_HUMAN	52061.3	Alkylated DNA repair protein alkB homolog 5	1	67.02
Q96BT7	ALKB8_HUMAN	76016.3	Alkylated DNA repair protein alkB homolog 8	1	51.94
O00116	ADAS_HUMAN	73664.1	Alkyldihydroxyacetonephosphate synthase, peroxisomal	15	1394.48
Q6NUM9	RETST_HUMAN	67460.9	All-trans-retinol 13,14-reductase	1	70.03
Q6PD74	P34_HUMAN	34914	Alpha- and gamma-adaptin-binding protein p34	1	58.01
P12814	ACTN1_HUMAN	103563	Alpha-actinin-1	49	5659.53
O43707	ACTN4_HUMAN	105245	Alpha-actinin-4	52	8047.83
P49419	AL7A1_HUMAN	55844.7	Alpha-aminoadipic semialdehyde dehydrogenase	16	1738.4
Q9UDR5	AASS_HUMAN	102808	Alpha-aminoadipic semialdehyde synthase, mitochondrial	6	235.56
P61163	ACTZ_HUMAN	42700.9	Alpha-centractin	14	1143.25
P06733	ENOA_HUMAN	47481.4	Alpha-enolase	28	23232.6
P06280	AGAL_HUMAN	49476.2	Alpha-galactosidase A	6	491.64
Q16706	MA2A1_HUMAN	131742	Alpha-mannosidase 2	3	220.48
P17050	NAGAB_HUMAN	47047.1	Alpha-N-acetylgalactosaminidase	1	121.81
Q9NVD7	PARVA_HUMAN	42274.4	Alpha-parvin	3	547.29
P54920	SNAA_HUMAN	33667.4	Alpha-soluble NSF attachment protein	14	1741.55
P40222	TXLNA_HUMAN	62195.4	Alpha-taxilin	15	2027.05
Q06203	PUR1_HUMAN	58160.7	Amidophosphoribosyltransferase	9	502.17
Q7RU04	Q7RU04_HUMAN	74192.3	Aminopeptidase B	1	145.07
Q9H4A4	AMPB_HUMAN	73233.7	Aminopeptidase B	20	2114.59
Q01433	AMPD2_HUMAN	101422	AMP deaminase 2	5	350.15
Q6NSB3	Q6NSB3_HUMAN	56858.7	AMY1A protein (Fragment)	3	346.34
O76080	ZFAN5_HUMAN	23744.3	AN1-type zinc finger protein 5	1	64.71
Q6FIF0	ZFAN6_HUMAN	23167.9	AN1-type zinc finger protein 6	2	138.22
Q9H1A4	APC1_HUMAN	218528	Anaphase-promoting complex subunit 1	1	166.42
Q9UJX5	APC4_HUMAN	92856	Anaphase-promoting complex subunit 4	2	127.07
Q9UJX3	APC7_HUMAN	63720.1	Anaphase-promoting complex subunit 7	9	779.62
Q13685	AAMP_HUMAN	47405.7	Angio-associated migratory cell protein	6	658.58
Q9P2R3	ANFY1_HUMAN	129915	Ankyrin repeat and FYVE domain-containing protein 1	13	873.86
Q8IWZ3	ANKH1_HUMAN	271286	Ankyrin repeat and KH domain-containing protein 1	8	696.48
O75179	ANR17_HUMAN	275970	Ankyrin repeat domain-containing protein 17	5	351.03
P04083	ANXA1_HUMAN	38918.1	Annexin A1	27	6454.14
P07355	ANXA2_HUMAN	38807.9	Annexin A2	23	4416.14
P12429	ANXA3_HUMAN	36523.7	Annexin A3	12	907.58
P08758	ANXA5_HUMAN	35971.4	Annexin A5	18	2675.9
P08133	ANXA6_HUMAN	76167.7	Annexin A6	19	2237.6
Q53HM8	Q53HM8_HUMAN	50480.8	Annexin VII isoform 1 variant (Fragment)	11	1583.26
P46013	KI67_HUMAN	360698	Antigen KI-67	3	190.62
P61966	AP1S1_HUMAN	18948.7	AP-1 complex subunit sigma-1A	4	631.28
P56377	AP1S2_HUMAN	18830.8	AP-1 complex subunit sigma-2	3	535.03
Q20WL3	Q20WL3_HUMAN	104380	AP1B1 protein	29	2804.65
O95782	AP2A1_HUMAN	108570	AP-2 complex subunit alpha-1	19	1570.92
O94973	AP2A2_HUMAN	104807	AP-2 complex subunit alpha-2	20	1822.66
Q96CW1	AP2M1_HUMAN	49965.2	AP-2 complex subunit mu-1	7	360.84
P53680	AP2S1_HUMAN	17177.8	AP-2 complex subunit sigma-1	2	225.1
O00203	AP3B1_HUMAN	121845	AP-3 complex subunit beta-1	20	1546.27
O14617	AP3D1_HUMAN	131159	AP-3 complex subunit delta-1	27	3370.81
Q9Y2T2	AP3M1_HUMAN	47251.5	AP-3 complex subunit mu-1	4	265.47
Q92572	AP3S1_HUMAN	21946.2	AP-3 complex subunit sigma-1	7	501.81
Q96GX9	APIP_HUMAN	27734.5	APAF1-interacting protein	5	659.84
P02647	APOA1_HUMAN	30758.9	Apolipoprotein A-I	1	63.32
B0YIW2	B0YIW2_HUMAN	12864.5	Apolipoprotein C-III variant 1	1	188.36
Q9BUR5	APOO_HUMAN	22384.6	Apolipoprotein O	4	585.35
Q6UXV4	APOOL_HUMAN	29311.3	Apolipoprotein O-like	2	140.44
Q07812	BAX_HUMAN	21284.8	Apoptosis regulator BAX	12	1232.82
O95831	AIFM1_HUMAN	67144	Apoptosis-inducing factor 1, mitochondrial	19	2029.17
Q9BRQ8	AIFM2_HUMAN	40615.3	Apoptosis-inducing factor 2	1	60.74
Q13625	ASPP2_HUMAN	126222	Apoptosis-stimulating of p53 protein 2	3	170.7
O14727	APAF_HUMAN	144087	Apoptotic protease-activating factor 1	3	150.58
P53367	ARFP1_HUMAN	41769.6	Arfaptin-1	5	142.98
P52594	AGFG1_HUMAN	58509.3	Arf-GAP domain and FG repeats-containing protein 1	4	199.86
Q15057	ACAP2_HUMAN	88942.6	ARFGAP with coiled-coil, ANK repeat and PH domain-containing protein 2	6	388.84
Q96P48	ARAP1_HUMAN	163743	Arf-GAP, Rho-GAP domain, ANK repeat and PH domain-containing protein 1	5	402.64
P78540	ARGI2_HUMAN	38839	Arginase-2, mitochondrial	1	419.94
P54136	SYRC_HUMAN	76129.2	Arginyl-tRNA synthetase, cytoplasmic	30	3591.87
Q53ET9	Q53ET9_HUMAN	59359.8	Ariadne homolog 2 variant (Fragment)	2	63.23
Q9NVT9	ARMC1_HUMAN	31488.9	Armadillo repeat-containing protein 1	1	83.84
Q6NXE6	ARMC6_HUMAN	55190.8	Armadillo repeat-containing protein 6	5	883.87
Q9H6L4	ARMC7_HUMAN	22195.4	Armadillo repeat-containing protein 7	1	124.61
Q9UH62	ARMX3_HUMAN	42816	Armadillo repeat-containing X-linked protein 3	1	95.41
Q59FV6	Q59FV6_HUMAN	42516.6	ARP3 actin-related protein 3 homolog variant (Fragment)	11	884.83
O43681	ARSA1_HUMAN	39223.6	Arsenical pump-driving ATPase	6	347.72
B7SBB1	B7SBB1_HUMAN	37933.3	Aryl hydrocarbon receptor interacting protein	4	207.83
P15289	ARSA_HUMAN	54409	Arylsulfatase A	3	184.66
B9DI73	B9DI73_HUMAN	15159.3	ASF1 anti-silencing function 1 homolog A (S. cerevisiae)	1	307.21
P08243	ASNS_HUMAN	64898.8	Asparagine synthetase [glutamine-hydrolyzing]	16	1631.29
O43776	SYNC_HUMAN	63757.8	Asparaginyl-tRNA synthetase, cytoplasmic	16	1672.69
P17174	AATC_HUMAN	46446.6	Aspartate aminotransferase, cytoplasmic	14	768.39
P00505	AATM_HUMAN	47844.4	Aspartate aminotransferase, mitochondrial	19	1907.76
Q12797	ASPH_HUMAN	86265.6	Aspartyl/asparaginyl beta-hydroxylase	4	173.56
P14868	SYDC_HUMAN	57499.2	Aspartyl-tRNA synthetase, cytoplasmic	22	2597.44
Q6PI48	SYDM_HUMAN	74086.3	Aspartyl-tRNA synthetase, mitochondrial	5	145.81
Q9UBB4	ATX10_HUMAN	54196.1	Ataxin-10	14	1094.15
Q99700	ATX2_HUMAN	140823	Ataxin-2	6	461.56
Q6DD88	ATLA3_HUMAN	60959.6	Atlastin-3	10	573.56
Q8TAS0	Q8TAS0_HUMAN	32283.9	ATP synthase gamma chain (Fragment)	6	842.08
Q5TC12	ATPF1_HUMAN	36755.8	ATP synthase mitochondrial F1 complex assembly factor 1	12	1418.3
Q8N5M1	ATPF2_HUMAN	32980	ATP synthase mitochondrial F1 complex assembly factor 2	6	437.07
Q5SAB0	Q5SAB0_HUMAN	8057.13	ATP synthase protein 8	1	521.26
A4GWW2	A4GWW2_HUMAN	24820.8	ATP synthase subunit a	1	137.5
P25705	ATPA_HUMAN	59827.6	ATP synthase subunit alpha, mitochondrial	19	3650.4
P06576	ATPB_HUMAN	56524.6	ATP synthase subunit beta, mitochondrial	24	6656.36
O75947	ATP5H_HUMAN	18536.5	ATP synthase subunit d, mitochondrial	11	1536.09
P30049	ATPD_HUMAN	17479.2	ATP synthase subunit delta, mitochondrial	2	366.93
P56385	ATP5I_HUMAN	7928.33	ATP synthase subunit e, mitochondrial	3	464.6
P56381	ATP5E_HUMAN	5833.13	ATP synthase subunit epsilon, mitochondrial	1	64.94
P56134	ATPK_HUMAN	11024.7	ATP synthase subunit f, mitochondrial	4	767.05
O75964	ATP5L_HUMAN	11421.2	ATP synthase subunit g, mitochondrial	6	1898.29
P48047	ATPO_HUMAN	23376.7	ATP synthase subunit O, mitochondrial	9	1362.25
Q99766	ATP5S_HUMAN	25492.8	ATP synthase subunit s, mitochondrial	1	155.78
P18859	ATP5J_HUMAN	12579.6	ATP synthase-coupling factor 6, mitochondrial	6	1030.52
Q6LEU2	Q6LEU2_HUMAN	35426	ATP1B1 protein (Fragment)	2	73.9
Q8NBU5	ATAD1_HUMAN	41060.1	ATPase family AAA domain-containing protein 1	1	116.84
Q9NVI7	ATD3A_HUMAN	71609.8	ATPase family AAA domain-containing protein 3A	7	326.52
Q96S55	WRIP1_HUMAN	72829.1	ATPase WRNIP1	6	585.61
B1APW5	B1APW5_HUMAN	130461	ATPase, Ca++ transporting, plasma membrane 4	3	112.72
Q9NRK6	ABCBA_HUMAN	79497.1	ATP-binding cassette sub-family B member 10, mitochondrial	5	385.96
O75027	ABCB7_HUMAN	82874.3	ATP-binding cassette sub-family B member 7, mitochondrial	7	375.16
P33897	ABCD1_HUMAN	83397.7	ATP-binding cassette sub-family D member 1	1	57.46
P28288	ABCD3_HUMAN	75940.8	ATP-binding cassette sub-family D member 3	10	689.17
P61221	ABCE1_HUMAN	68240.4	ATP-binding cassette sub-family E member 1	15	1773.84
Q8NE71	ABCF1_HUMAN	96322.6	ATP-binding cassette sub-family F member 1	18	1172.26
Q75MJ1	Q75MJ1_HUMAN	73024.5	ATP-binding cassette, sub-family F (GCN20), member 2, isoform CRA_d	5	335.33
Q7L8W6	ATBD4_HUMAN	30688.5	ATP-binding domain-containing protein 4	1	60.11
O76031	CLPX_HUMAN	69922	ATP-dependent Clp protease ATP-binding subunit clpX-like, mitochondrial	3	107.39
P12956	KU70_HUMAN	70084.2	ATP-dependent DNA helicase 2 subunit 1	32	6535.37
P13010	KU86_HUMAN	83222.5	ATP-dependent DNA helicase 2 subunit 2	38	5034.57
Q08211	DHX9_HUMAN	142181	ATP-dependent RNA helicase A	48	7576.41
Q92499	DDX1_HUMAN	83349.1	ATP-dependent RNA helicase DDX1	28	2648.54
Q9NVP1	DDX18_HUMAN	75701.6	ATP-dependent RNA helicase DDX18	6	314.08
Q9NUU7	DD19A_HUMAN	54397	ATP-dependent RNA helicase DDX19A	15	1542.19
O00148	DDX39_HUMAN	49611.2	ATP-dependent RNA helicase DDX39	13	1603.79
B5BTY4	B5BTY4_HUMAN	73525.1	ATP-dependent RNA helicase DDX3X	30	3716.88
Q86XP3	DDX42_HUMAN	103197	ATP-dependent RNA helicase DDX42	12	963.05
B5BUE6	B5BUE6_HUMAN	69590.9	ATP-dependent RNA helicase DDX5 (Fragment)	28	4676.32
Q9BQ39	DDX50_HUMAN	83084.3	ATP-dependent RNA helicase DDX50	22	2456.52
Q8TDD1	DDX54_HUMAN	98819.3	ATP-dependent RNA helicase DDX54	4	194.74
Q7Z478	DHX29_HUMAN	156222	ATP-dependent RNA helicase DHX29	20	1239.69
Q8IYB8	SUV3_HUMAN	88790.7	ATP-dependent RNA helicase SUPV3L1, mitochondrial	2	87.92
Q9BSL9	Q9BSL9_HUMAN	10201.2	ATPIF1 protein	2	405.8
O14497	ARI1A_HUMAN	242805	AT-rich interactive domain-containing protein 1A	4	179.39
Q63ZY4	Q63ZY4_HUMAN	112307	ATXN2L protein	9	405.21
Q5QPD4	Q5QPD4_HUMAN	30891.4	Aurora kinase A (Fragment)	3	91.73
Q9UKV5	AMFR2_HUMAN	73747.1	Autocrine motility factor receptor, isoform 2	2	132.6
Q96BJ3	AIDA_HUMAN	35172.4	Axin interactor, dorsalization-associated protein	2	202.97
Q5U676	Q5U676_HUMAN	37976	B3GAT3 protein (Fragment)	2	125.14
O15392	BIRC5_HUMAN	16721.2	Baculoviral IAP repeat-containing protein 5	1	169.58
O95816	BAG2_HUMAN	23928.3	BAG family molecular chaperone regulator 2	6	530.59
O95817	BAG3_HUMAN	61727.9	BAG family molecular chaperone regulator 3	4	180.29
O43491	E41L2_HUMAN	113032	Band 4.1-like protein 2	26	2224.01
O75531	BAF_HUMAN	10280.1	Barrier-to-autointegration factor	3	275.78
Q7L1Q6	BZW1_HUMAN	48183.8	Basic leucine zipper and W2 domain-containing protein 1	9	530.29
B3KNJ1	B3KNJ1_HUMAN	10898.4	Basic transcription factor 3-like 4, isoform CRA_c	1	111.61
P35613	BASI_HUMAN	42573.2	Basigin	9	849.67
Q9Y520	BA2D1_HUMAN	317473	BAT2 domain-containing protein 1	10	288.17
P51572	BAP31_HUMAN	28031	B-cell receptor-associated protein 31	14	1727.55
Q92934	BAD_HUMAN	18380.7	Bcl2 antagonist of cell death	2	114.33
Q9NYF8	BCLF1_HUMAN	106173	Bcl-2-associated transcription factor 1	4	541.57
O15155	BET1_HUMAN	13394.9	BET1 homolog	2	91.33
Q9NYM9	BET1L_HUMAN	12437.3	BET1-like protein	1	107.36
Q53GK6	Q53GK6_HUMAN	42037.8	Beta actin variant (Fragment)	28	15143
A6XND9	A6XND9_HUMAN	11798	Beta-2-microglobulin	2	282.96
Q13425	SNTB2_HUMAN	58369.2	Beta-2-syntrophin	1	54.75
Q562R1	ACTBL_HUMAN	42318.1	Beta-actin-like protein 2	6	2354.22
P25098	ARBK1_HUMAN	80320.7	Beta-adrenergic receptor kinase 1	8	545.8
B3V096	B3V096_HUMAN	63002.5	BetaCstF-64 variant 2	6	250.74
B7Z6Q5	B7Z6Q5_HUMAN	82207.9	Beta-galactosidase	5	336.48
P07686	HEXB_HUMAN	63527.3	Beta-hexosaminidase subunit beta	9	638.04
Q53H82	LACB2_HUMAN	33070.1	Beta-lactamase-like protein 2	5	257.85
Q16143	SYUB_HUMAN	14279	Beta-synuclein	1	74.7
O43252	PAPS1_HUMAN	71585.9	Bifunctional 3'-phosphoadenosine 5'-phosphosulfate synthetase 1	11	1167.47
O95340	PAPS2_HUMAN	70026.8	Bifunctional 3'-phosphoadenosine 5'-phosphosulfate synthetase 2	9	582.29
P07814	SYEP_HUMAN	172137	Bifunctional aminoacyl-tRNA synthetase	1	64.38
Q3LXA3	DHAK_HUMAN	59282.2	Bifunctional ATP-dependent dihydroxyacetone kinase/FAD-AMP lyase (cyclizing)	5	399.4
Q13057	COASY_HUMAN	62632.1	Bifunctional coenzyme A synthase	6	423.48
P13995	MTDC_HUMAN	38042.3	Bifunctional methylenetetrahydrofolate dehydrogenase/cyclohydrolase, mitochondrial	7	515.45
O60502	NCOAT_HUMAN	103932	Bifunctional protein NCOAT	4	236.63
P31939	PUR9_HUMAN	65088.5	Bifunctional purine biosynthesis protein PURH	31	3876.7
P53004	BIEA_HUMAN	33692.4	Biliverdin reductase A	8	1421.29
P78537	BL1S1_HUMAN	14359.4	Biogenesis of lysosome-related organelles complex 1 subunit 1	4	266.81
Q6QNY1	BL1S2_HUMAN	16008.1	Biogenesis of lysosome-related organelles complex 1 subunit 2	2	196.86
Q6QNY0	BL1S3_HUMAN	21356.9	Biogenesis of lysosome-related organelles complex 1 subunit 3	4	316.48
P50583	AP4A_HUMAN	17046.7	Bis(5'-nucleosyl)-tetraphosphatase [asymmetrical]	3	285.56
Q13867	BLMH_HUMAN	53155.3	Bleomycin hydrolase	7	342.74
Q9Y3E2	BOLA1_HUMAN	14451.5	BolA-like protein 1	1	216.49
Q9H3K6	BOLA2_HUMAN	10281.2	BolA-like protein 2	6	836.99
Q53S33	BOLA3_HUMAN	12163.4	BolA-like protein 3	2	287.05
P80723	BASP_HUMAN	22680	Brain acid soluble protein 1	10	1065.42
Q5R3B4	Q5R3B4_HUMAN	11730.2	Brain protein 44 (Fragment)	3	276.85
Q9UHR4	BI2L1_HUMAN	57189.2	Brain-specific angiogenesis inhibitor 1-associated protein 2-like protein 1	1	127.32
O15382	BCAT2_HUMAN	44658.2	Branched-chain-amino-acid aminotransferase, mitochondrial	1	132.3
Q9NXR7	BRE_HUMAN	43980	BRCA1-A complex subunit BRE	2	140.45
Q9P287	BCCIP_HUMAN	36298.8	BRCA2 and CDKN1A-interacting protein	5	543.84
P11274	BCR_HUMAN	143756	Breakpoint cluster region protein	7	275.19
Q9Y6D6	BIG1_HUMAN	210858	Brefeldin A-inhibited guanine nucleotide-exchange protein 1	4	202.59
Q9Y6D5	BIG2_HUMAN	204418	Brefeldin A-inhibited guanine nucleotide-exchange protein 2	6	655.79
Q8WY22	BRI3B_HUMAN	27931.9	BRI3-binding protein	3	543.23
Q15018	F175B_HUMAN	47100	BRISC complex subunit Abro1	2	147.25
Q8TDN6	BXDC2_HUMAN	41660.1	Brix domain-containing protein 2	5	352.19
Q5VW32	BROX_HUMAN	46959.8	BRO1 domain-containing protein BROX	4	167.95
Q9NRL2	BAZ1A_HUMAN	180246	Bromodomain adjacent to zinc finger domain protein 1A	1	92.2
Q9BZH6	BRWD2_HUMAN	138423	Bromodomain and WD repeat-containing protein 2	12	606.01
P25440	BRD2_HUMAN	88291.4	Bromodomain-containing protein 2	7	400.98
O60885	BRD4_HUMAN	152580	Bromodomain-containing protein 4	5	144.49
Q9NXV2	KCTD5_HUMAN	26475.2	BTB/POZ domain-containing protein KCTD5	3	244.69
Q13895	BYST_HUMAN	49798.1	Bystin	5	343.48
Q96CT6	Q96CT6_HUMAN	36681.8	C12orf10 protein (Fragment)	5	292.41
Q96G68	Q96G68_HUMAN	4468.31	C1orf151 protein (Fragment)	1	61.92
Q49AP7	Q49AP7_HUMAN	10732.6	C1orf212 protein	4	438.6
P11586	C1TC_HUMAN	102180	C-1-tetrahydrofolate synthase, cytoplasmic	36	2873.58
Q5R2V8	Q5R2V8_HUMAN	34671	C2orf4 protein	3	218.24
Q15800	ERG25_HUMAN	35591.8	C-4 methylsterol oxidase	2	143.39
O75844	FACE1_HUMAN	55062.6	CAAX prenyl protease 1 homolog	5	305.85
P27708	PYR1_HUMAN	245167	CAD protein	46	5417.87
A4FVB5	A4FVB5_HUMAN	46207.2	CADM1 protein (Fragment)	5	565.14
Q9BRF8	CPPED_HUMAN	35896	Calcineurin-like phosphoesterase domain-containing protein 1	4	249.54
Q8IWX8	CHERP_HUMAN	104078	Calcium homeostasis endoplasmic reticulum protein	5	226.48
B5BU41	B5BU41_HUMAN	41822.9	Calcium/calmodulin-dependent protein kinase I	2	96.57
Q9UJS0	CMC2_HUMAN	74527.8	Calcium-binding mitochondrial carrier protein Aralar2	13	1131.35
Q9Y376	CAB39_HUMAN	40014.8	Calcium-binding protein 39	7	898.71
Q99653	CHP1_HUMAN	22442.3	Calcium-binding protein p22	5	207.22
Q9Y2V2	CHSP1_HUMAN	16110.1	Calcium-regulated heat stable protein 1	2	423.93
P98194	AT2C1_HUMAN	101653	Calcium-transporting ATPase type 2C member 1	1	180.3
Q9HB71	CYBP_HUMAN	26307.7	Calcyclin-binding protein	15	2173.13
Q6PJM5	Q6PJM5_HUMAN	36670.4	CALD1 protein (Fragment)	5	391.26
Q05682	CALD1_HUMAN	93251.5	Caldesmon	9	539.07
O14967	CLGN_HUMAN	70450.6	Calmegin	3	146.15
Q59EF6	Q59EF6_HUMAN	83968.6	Calpain 2, large [catalytic] subunit variant (Fragment)	24	2363.7
P04632	CPNS1_HUMAN	28468.8	Calpain small subunit 1	11	1765.44
P07384	CAN1_HUMAN	82465.4	Calpain-1 catalytic subunit	20	1602.38
Q59HE3	Q59HE3_HUMAN	84519.1	Calpastatin isoform a variant (Fragment)	14	836.2
Q15417	CNN3_HUMAN	36561.8	Calponin-3	11	759.88
P27797	CALR_HUMAN	48282.9	Calreticulin	14	3585.83
B3KPG9	B3KPG9_HUMAN	38141.1	Calumenin, isoform CRA_c	12	584.67
P17612	KAPCA_HUMAN	40678	cAMP-dependent protein kinase catalytic subunit alpha	3	102.92
P22694	KAPCB_HUMAN	40711.1	cAMP-dependent protein kinase catalytic subunit beta	2	199.81
P10644	KAP0_HUMAN	43183.1	cAMP-dependent protein kinase type I-alpha regulatory subunit	7	759.84
P13861	KAP2_HUMAN	45832.1	cAMP-dependent protein kinase type II-alpha regulatory subunit	9	795.62
Q29RG0	Q29RG0_HUMAN	157355	CAP-GLY domain containing linker protein 1	10	968.49
Q53GC7	Q53GC7_HUMAN	33174.7	Capping protein (Actin filament) muscle Z-line, alpha 2 variant (Fragment)	11	631.19
Q14444	CAPR1_HUMAN	78489.1	Caprin-1	15	999.55
P00918	CAH2_HUMAN	29284.9	Carbonic anhydrase 2	7	515.54
P35219	CAH8_HUMAN	33237.6	Carbonic anhydrase-related protein	1	220.05
P16152	CBR1_HUMAN	30641	Carbonyl reductase [NADPH] 1	18	3452.8
O75828	CBR3_HUMAN	31229.9	Carbonyl reductase [NADPH] 3	9	2124.09
Q96DG6	CMBL_HUMAN	28372.3	Carboxymethylenebutenolidase homolog	5	215.6
O75976	CBPD_HUMAN	153919	Carboxypeptidase D	21	2345.57
P50416	CPT1A_HUMAN	88995	Carnitine O-palmitoyltransferase 1, liver isoform	5	445.38
P23786	CPT2_HUMAN	74243.6	Carnitine O-palmitoyltransferase 2, mitochondrial	9	623.16
Q5SRQ6	Q5SRQ6_HUMAN	27307.1	Casein kinase 2 beta polypeptide	7	764.3
P48729	KC1A_HUMAN	39118	Casein kinase I isoform alpha	2	151.72
P68400	CSK21_HUMAN	45228.8	Casein kinase II subunit alpha	9	1092.85
P19784	CSK22_HUMAN	41358.2	Casein kinase II subunit alpha'	8	449.67
Q9H078	CLPB_HUMAN	79193.2	Caseinolytic peptidase B protein homolog	6	439.3
P42574	CASP3_HUMAN	32043.7	Caspase-3	3	651.96
P55212	CASP6_HUMAN	33858.7	Caspase-6	2	114.24
Q14790	CASP8_HUMAN	56096.9	Caspase-8	4	317.04
Q05DE8	Q05DE8_HUMAN	39283	CAST protein (Fragment)	4	259.56
Q9BXW7	CECR5_HUMAN	46748	Cat eye syndrome critical region protein 5	2	205.85
P04040	CATA_HUMAN	59946.8	Catalase	10	529.55
P21964	COMT_HUMAN	30473.8	Catechol O-methyltransferase	6	1168.11
P35221	CTNA1_HUMAN	100693	Catenin alpha-1	32	3063.58
P35222	CTNB1_HUMAN	86069.4	Catenin beta-1	23	2767.84
O60716	CTND1_HUMAN	108674	Catenin delta-1	10	620.38
Q0VAM0	Q0VAM0_HUMAN	65560.2	Catenin, beta like 1	3	394.14
P07339	CATD_HUMAN	45036.8	Cathepsin D	9	2170.99
Q9UBR2	CATZ_HUMAN	34530.5	Cathepsin Z	6	966.09
Q8WUX2	CHAC2_HUMAN	21032.7	Cation transport regulator-like protein 2	4	228.39
P11717	MPRI_HUMAN	281056	Cation-independent mannose-6-phosphate receptor	27	2173.82
A3KMP8	A3KMP8_HUMAN	100881	CBL protein	2	127.39
Q86WV7	Q86WV7_HUMAN	25605.2	CCDC43 protein	5	269.86
A5YKK6	CNOT1_HUMAN	269106	CCR4-NOT transcription complex subunit 1	31	2306.3
Q9NZN8	CNOT2_HUMAN	59871	CCR4-NOT transcription complex subunit 2	1	98.59
O75175	CNOT3_HUMAN	82049.7	CCR4-NOT transcription complex subunit 3	3	475.77
Q9UIV1	CNOT7_HUMAN	33066.1	CCR4-NOT transcription complex subunit 7	4	407.23
P48509	CD151_HUMAN	29131.6	CD151 antigen	1	51.8
O95400	CD2B2_HUMAN	37737.3	CD2 antigen cytoplasmic tail-binding protein 2	4	306.54
Q9Y5K6	CD2AP_HUMAN	71635.4	CD2-associated protein	5	191.81
Q9H5A7	Q9H5A7_HUMAN	74339.9	CD44 molecule (Indian blood group) (Fragment)	2	180.62
B1AP13	B1AP13_HUMAN	50561.1	CD55 molecule, decay accelerating factor for complement (Cromer blood group)	4	198.97
P13987	CD59_HUMAN	14795	CD59 glycoprotein	3	355.68
P14209	CD99_HUMAN	18893.3	CD99 antigen	2	127.57
B9EGA7	B9EGA7_HUMAN	195651	CDC42BPA protein	1	72.56
Q9NZ45	CISD1_HUMAN	12362.3	CDGSH iron sulfur domain-containing protein 1	5	611.95
Q8N5K1	CISD2_HUMAN	15496.5	CDGSH iron sulfur domain-containing protein 2	6	1110.63
Q96JB5	CK5P3_HUMAN	57227.1	CDK5 regulatory subunit-associated protein 3	7	1001.68
Q96HQ2	C2AIL_HUMAN	13244.5	CDKN2AIP N-terminal-like protein	4	377.14
B3KM58	B3KM58_HUMAN	41736.3	cDNA FLJ10358 fis, clone NT2RM2001238, highly similar to Glutaminase kidney isoform, mitochondrial (Fragment)	6	558.75
B3KM68	B3KM68_HUMAN	48388.1	cDNA FLJ10398 fis, clone NT2RM4000349, highly similar to Homo sapiens basic leucine zipper and W2 domains 2 (BZW2), mRNA	6	342.26
B3KM97	B3KM97_HUMAN	36429	cDNA FLJ10554 fis, clone NT2RP2002385, highly similar to Synaptic glycoprotein SC2	5	231.34
B3KMB9	B3KMB9_HUMAN	74899.4	cDNA FLJ10659 fis, clone NT2RP2006071, highly similar to DCC-interacting protein 13 beta	6	245.97
B3KMC9	B3KMC9_HUMAN	109456	cDNA FLJ10711 fis, clone NT2RP3000917, highly similar to 5'-3' exoribonuclease 2 (EC 3.1.11.-)	10	529.7
B3KME0	B3KME0_HUMAN	89803.1	cDNA FLJ10760 fis, clone NT2RP3004618, highly similar to Eukaryotic translation initiation factor 2C 1	4	108.61
B3KMH8	B3KMH8_HUMAN	32582.4	cDNA FLJ11037 fis, clone PLACE1004316, highly similar to Autophagy protein 5	1	116.7
B3KMQ3	B3KMQ3_HUMAN	53137	cDNA FLJ11993 fis, clone HEMBB1001429, highly similar to Cytosol aminopeptidase (EC 3.4.11.1)	13	1003.12
B3KMR5	B3KMR5_HUMAN	145007	cDNA FLJ12434 fis, clone NT2RM1000037, highly similar to Homo sapiens KIAA0690 protein	7	388.48
Q9GZV0	Q9GZV0_HUMAN	86417.7	cDNA FLJ12454 fis, clone NT2RM1000555, highly similar to UNR PROTEIN	24	3525.28
B3KMV8	B3KMV8_HUMAN	75130	cDNA FLJ12766 fis, clone NT2RP2001520, highly similar to Calcium-binding mitochondrial carrier protein Aralar1	6	587.76
B3KMW0	B3KMW0_HUMAN	51953.7	cDNA FLJ12773 fis, clone NT2RP2001660, highly similar to Conserved oligomeric Golgi complex component 5	2	72
B3KMX6	B3KMX6_HUMAN	82586.9	cDNA FLJ12864 fis, clone NT2RP2003604, highly similar to Alpha-catulin	2	52.46
B3KN49	B3KN49_HUMAN	40867.6	cDNA FLJ13562 fis, clone PLACE1008080, highly similar to Homo sapiens hexamethylene bis-acetamide inducible 1 (HEXIM1), mRNA	2	180.3
B3KN57	B3KN57_HUMAN	58529.7	cDNA FLJ13654 fis, clone PLACE1011477, highly similar to Sorting nexin-2	13	2172.94
Q9H8D6	Q9H8D6_HUMAN	40502.9	cDNA FLJ13729 fis, clone PLACE3000121, weakly similar to VESICULAR TRAFFIC CONTROL PROTEIN SEC15	2	271.71
B3KNF9	B3KNF9_HUMAN	168349	cDNA FLJ14522 fis, clone NT2RM1000883, highly similar to Homo sapiens nischarin (NISCH), mRNA	2	138.34
B3KNG6	B3KNG6_HUMAN	37197.4	cDNA FLJ14554 fis, clone NT2RM2001839, highly similar to Calumenin	11	613.91
B3KNI8	B3KNI8_HUMAN	62507.5	cDNA FLJ14670 fis, clone NT2RP2003272, highly similar to Ubiquilin-1	5	826.85
Q96K24	Q96K24_HUMAN	13593.2	cDNA FLJ14836 fis, clone OVARC1001702	3	249.54
B3KY95	B3KY95_HUMAN	53655	cDNA FLJ16143 fis, clone BRAMY2038516, highly similar to Protein disulfide-isomerase A6 (EC 5.3.4.1)	14	2562.38
Q6ZMY0	Q6ZMY0_HUMAN	152244	cDNA FLJ16598 fis, clone TESTI4006473, weakly similar to ATP-dependent RNA helicase A	10	487.11
B3KVJ2	B3KVJ2_HUMAN	54205.2	cDNA FLJ16623 fis, clone TESTI4015204, highly similar to Histone acetyltransferase MYST2 (EC 2.3.1.48)	2	50.01
Q9NX34	Q9NX34_HUMAN	19417.4	cDNA FLJ20465 fis, clone KAT06236	4	730.3
B3KNN5	B3KNN5_HUMAN	30683.1	cDNA FLJ30038 fis, clone 3NB692001511, highly similar to Homo sapiens heterogeneous nuclear ribonucleoprotein A/B (HNRPAB), transcript variant 2, mRNA	10	1003.31
B3KNN9	B3KNN9_HUMAN	62585.8	cDNA FLJ30070 fis, clone ASTRO2000046, highly similar to CD166 ANTIGEN	3	189.83
B3KNT3	B3KNT3_HUMAN	25998.1	cDNA FLJ30398 fis, clone BRACE2008402, highly similar to Steroid receptor RNA activator 1	6	315.55
B3KNT8	B3KNT8_HUMAN	42963.1	cDNA FLJ30458 fis, clone BRACE2009421, highly similar to NUCLEOSOME ASSEMBLY PROTEIN 1-LIKE 1	14	1584.95
B3KP18	B3KP18_HUMAN	91337.9	cDNA FLJ30946 fis, clone FEBRA2007622, highly similar to RAD50-interacting protein 1	1	69.36
Q96N83	Q96N83_HUMAN	54999.2	cDNA FLJ31254 fis, clone KIDNE2005526, highly similar to Homo sapiens podocalyxin-like protein mRNA	1	56.47
Q96DP0	Q96DP0_HUMAN	49215.3	cDNA FLJ31479 fis, clone NT2NE2001634, moderately similar to NADH-UBIQUINONE OXIDOREDUCTASE 9 KD SUBUNIT (EC 1.6.5.3)	3	171.02
B3KPA9	B3KPA9_HUMAN	48176.9	cDNA FLJ31530 fis, clone NT2RI2000578, highly similar to WD repeat protein 12	5	259
B3KPB3	B3KPB3_HUMAN	57998	cDNA FLJ31537 fis, clone NT2RI2000704, highly similar to ATPase family AAA domain-containing protein 3A	6	328.8
B3KQ42	B3KQ42_HUMAN	68191.2	cDNA FLJ32781 fis, clone TESTI2002149, highly similar to ZINC FINGER PROTEIN 131	1	51.71
B3KR33	B3KR33_HUMAN	32418.3	cDNA FLJ33589 fis, clone BRAMY2012536, highly similar to Homo sapiens asparaginase like 1 (ASRGL1), mRNA	2	254.22
B3KR97	B3KR97_HUMAN	34163.3	cDNA FLJ33900 fis, clone CTONG2008262, highly similar to Low density lipoprotein receptor adapter protein 1	1	119.57
B3KRI2	B3KRI2_HUMAN	22416.3	cDNA FLJ34304 fis, clone FEBRA2007880, highly similar to NADH-ubiquinone oxidoreductase 20 kDa subunit, mitochondrial (EC 1.6.5.3)	3	415.17
B3KRJ9	B3KRJ9_HUMAN	58281.4	cDNA FLJ34439 fis, clone HLUNG2001146, highly similar to Splicing factor, arginine/serine-rich 12	4	170.23
B3KRK8	B3KRK8_HUMAN	47061.7	cDNA FLJ34494 fis, clone HLUNG2005030, highly similar to VIMENTIN	2	81.17
B3KRT1	B3KRT1_HUMAN	55633.1	cDNA FLJ34860 fis, clone NT2NE2012790, highly similar to Homo sapiens myo-inositol 1-phosphate synthase A1 (ISYNA1), mRNA	9	713.43
B3KS61	B3KS61_HUMAN	21949	cDNA FLJ35571 fis, clone SPLEN2005806, highly similar to Protein-S-isoprenylcysteineO-methyltransferase (EC 2.1.1.100)	1	55.51
B3KS98	B3KS98_HUMAN	41726	cDNA FLJ35809 fis, clone TESTI2006016, highly similar to Eukaryotic translation initiation factor 3 subunit 3	8	931.57
B3KSG9	B3KSG9_HUMAN	66299.5	cDNA FLJ36188 fis, clone TESTI2027179, highly similar to Transmembrane 9 superfamily protein member 2	4	152.71
B3KSP7	B3KSP7_HUMAN	53159.2	cDNA FLJ36756 fis, clone UTERU2018200	10	720.08
B3KSQ3	B3KSQ3_HUMAN	70946.9	cDNA FLJ36783 fis, clone ADRGL2001830, highly similar to Kinesin light chain 4	0	81.79
B3KSS4	B3KSS4_HUMAN	40010.9	cDNA FLJ36858 fis, clone ASTRO2015185, highly similar to POLIOVIRUS RECEPTOR	2	87.71
B3KT21	B3KT21_HUMAN	27134.5	cDNA FLJ37476 fis, clone BRAWH2012827, highly similar to Homo sapiens BH3 interacting domain death agonist (BID), transcript variant 1, mRNA	2	260.88
B3KTC7	B3KTC7_HUMAN	81361.7	cDNA FLJ38069 fis, clone CTONG2015434, highly similar to DOUBLE-STRAND BREAK REPAIR PROTEIN MRE11A	5	405.73
B3KTH1	B3KTH1_HUMAN	82631.9	cDNA FLJ38238 fis, clone FCBBF2005733, highly similar to TFIIH basal transcription factor complexhelicase XPB subunit (EC 3.6.1.-)	2	51.95
B3KTI5	B3KTI5_HUMAN	78040.4	cDNA FLJ38324 fis, clone FCBBF3024663, weakly similar to Zyg-11 protein homolog	2	88.48
Q8N959	Q8N959_HUMAN	35602.4	cDNA FLJ38330 fis, clone FCBBF3025280, highly similar to NDRG1 PROTEIN	1	109.97
B3KTJ9	B3KTJ9_HUMAN	103493	cDNA FLJ38393 fis, clone FEBRA2007212	24	2026.39
B3KTP9	B3KTP9_HUMAN	68458.2	cDNA FLJ38578 fis, clone HCHON2007674, highly similar to NUCLEOLIN	15	1505.37
B3KTR4	B3KTR4_HUMAN	23025.6	cDNA FLJ38643 fis, clone HHDPC2005513, highly similar to ARF-related protein 1	1	85.57
B3KU60	B3KU60_HUMAN	59071.2	cDNA FLJ39235 fis, clone OCBBF2007829, highly similar to Mus musculus fatso protein	10	785.1
B3KU91	B3KU91_HUMAN	67391.9	cDNA FLJ39381 fis, clone PERIC2000422, highly similar to HEAT repeat-containing protein 2	8	892.71
B3KUB7	B3KUB7_HUMAN	84510.7	cDNA FLJ39535 fis, clone PUAEN2005502, highly similar to Goodpasture antigen-binding protein (EC 2.7.11.9)	6	308.34
B3KUF6	B3KUF6_HUMAN	28182.5	cDNA FLJ39748 fis, clone SMINT2017436, highly similar to Homo sapiens haloacid dehalogenase-like hydrolase domain containing 3 (HDHD3), mRNA	1	109.32
B3KUI2	B3KUI2_HUMAN	23185.9	cDNA FLJ39965 fis, clone SPLEN2027157, highly similar to Homo sapiens tumor necrosis factor, alpha-induced protein 8 (TNFAIP8), mRNA	1	112.22
Q8N7V9	Q8N7V9_HUMAN	38736.4	cDNA FLJ40287 fis, clone TESTI2027909, highly similar to 5'-AMP-ACTIVATED PROTEIN KINASE, GAMMA-1 SUBUNIT	6	549.76
B3KUY2	B3KUY2_HUMAN	19721.3	cDNA FLJ40895 fis, clone UTERU2002294, highly similar to Prostaglandin E synthase 3 (EC 5.3.99.3)	10	2704.47
B3KVU5	B3KVU5_HUMAN	54434	cDNA FLJ41463 fis, clone BRSTN2017237	3	216.34
B3KVX4	B3KVX4_HUMAN	102812	cDNA FLJ41694 fis, clone HCHON2001217, highly similar to Cullin-4B	16	1072.45
B3KW79	B3KW79_HUMAN	54423.2	cDNA FLJ42481 fis, clone BRACE2032090, highly similar to Probable serine carboxypeptidase CPVL (EC 3.4.16.-)	2	62.65
B3KWV3	B3KWV3_HUMAN	80864.8	cDNA FLJ43930 fis, clone TESTI4013441, highly similar to 1,4-alpha-glucan branching enzyme (EC 2.4.1.18)	1	136.16
B3KX02	B3KX02_HUMAN	28377	cDNA FLJ44403 fis, clone TUTER2000904, moderately similar to Unc-119 protein homolog (Retinal protein 4)	4	366.89
B3KX16	B3KX16_HUMAN	43976.7	cDNA FLJ44469 fis, clone UTERU2026090, highly similar to Cartilage-associated protein	5	187.35
Q6ZRD3	Q6ZRD3_HUMAN	17662.6	cDNA FLJ44718 fis, clone BRACE3022051	2	369.15
B3KX72	B3KX72_HUMAN	83774.3	cDNA FLJ44920 fis, clone BRAMY3011501, highly similar to Heterogeneous nuclear ribonucleoprotein U	31	4743.27
B3KXF9	B3KXF9_HUMAN	42613.5	cDNA FLJ45348 fis, clone BRHIP3011269, weakly similar to Prenylcysteine oxidase (EC 1.8.3.5)	1	43.65
B3KXU8	B3KXU8_HUMAN	70489.1	cDNA FLJ46087 fis, clone TESTI2009497, highly similar to GPI-anchored protein p137	2	74.59
B3KXW5	B3KXW5_HUMAN	94991.9	cDNA FLJ46199 fis, clone TESTI4007965, highly similar to AP-1 complex subunit gamma-1	15	1414.9
Q6ZRJ8	Q6ZRJ8_HUMAN	63211.3	cDNA FLJ46302 fis, clone TESTI4036048, highly similar to Sorting nexin 1	3	120.53
B3KY04	B3KY04_HUMAN	35993.8	cDNA FLJ46506 fis, clone THYMU3030752, highly similar to BTB/POZ domain-containing protein KCTD12	13	983.97
Q6ZR44	Q6ZR44_HUMAN	64722.3	cDNA FLJ46672 fis, clone TRACH3009008, highly similar to Thioredoxin reductase (EC 1.6.4.5)	2	115.32
B3KY42	B3KY42_HUMAN	75331.2	cDNA FLJ46788 fis, clone TRACH3028855, highly similar to Pseudouridylate synthase 7 homolog (EC 5.4.99.-)	2	266.49
B3KY43	B3KY43_HUMAN	45237.6	cDNA FLJ46798 fis, clone TRACH3031660, highly similar to cAMP-dependent protein kinase type II-beta regulatory subunit	3	414.23
B4E290	B4E290_HUMAN	53490.4	cDNA FLJ50039, highly similar to Homo sapiens solute carrier family 25, member 24, transcript variant 1, mRNA	6	499.26
B4DRB0	B4DRB0_HUMAN	23452.7	cDNA FLJ50175, highly similar to Tetraspanin-6	1	125.14
B4DWI3	B4DWI3_HUMAN	78238.1	cDNA FLJ50262, highly similar to Sortilin	4	376.51
A6NL80	A6NL80_HUMAN	13159.5	cDNA FLJ50319, highly similar to Homo sapiens processing of 5, ribonuclease P/MRP subunit, transcript variant 3, mRNA	2	168.76
A6NGR2	A6NGR2_HUMAN	13882.8	cDNA FLJ50812, highly similar to Homo sapiens ubiquitin-conjugating enzyme E2A (UBE2A), transcript variant 2, mRNA	1	395.33
B4DQZ7	B4DQZ7_HUMAN	122827	cDNA FLJ50838, highly similar to Apoptotic chromatin condensation inducer in thenucleus (Fragment)	2	105.6
B7Z3N1	B7Z3N1_HUMAN	60057.1	cDNA FLJ50975, highly similar to GPI transamidase component PIG-T	6	469.25
B7Z532	B7Z532_HUMAN	26726.2	cDNA FLJ51028, highly similar to 60 kDa heat shock protein, mitochondrial	18	5045.93
B7Z6H3	B7Z6H3_HUMAN	69680.9	cDNA FLJ51089, highly similar to FK506-binding protein 9 (EC 5.2.1.8)	4	297.71
B7WP67	B7WP67_HUMAN	65107.8	cDNA FLJ51152, highly similar to Homo sapiens ADP-ribosylation factor-like 6 interacting protein 2 (ARL6IP2), mRNA	2	75.5
B4DJL3	B4DJL3_HUMAN	24550.4	cDNA FLJ51219, highly similar to Homo sapiens mediator of RNA polymerase II transcription, subunit 18 homolog (MED18), mRNA	2	49.08
B4DSH1	B4DSH1_HUMAN	89399.3	cDNA FLJ51295, highly similar to Cell division cycle 5-like protein	13	967.81
B4DIQ0	B4DIQ0_HUMAN	66033.1	cDNA FLJ51692, highly similar to mRNA capping enzyme	2	128.14
B4E2J2	B4E2J2_HUMAN	16460	cDNA FLJ51755, highly similar to Glutathione S-transferase Mu 3 (EC 2.5.1.18)	5	394.22
B4DXZ1	B4DXZ1_HUMAN	62513.8	cDNA FLJ51768, highly similar to Asparagine synthetase (glutamine-hydrolyzing) (EC 6.3.5.4)	3	110.8
B4DZC0	B4DZC0_HUMAN	117367	cDNA FLJ51771, highly similar to SWI/SNF-related matrix-associatedactin-dependent regulator of chromatin subfamily A member5 (EC 3.6.1.-)	14	1031.18
B7Z1R5	B7Z1R5_HUMAN	65036.9	cDNA FLJ51804, highly similar to Vacuolar ATP synthase catalytic subunit A, ubiquitous isoform (EC 3.6.3.14)	16	1301.98
B4DFQ6	B4DFQ6_HUMAN	71489.4	cDNA FLJ51819, weakly similar to Long-chain-fatty-acid--CoA ligase (EC 6.2.1.3)	2	102.76
B4DJP7	B4DJP7_HUMAN	13453.9	cDNA FLJ51872, highly similar to Small nuclear ribonucleoprotein Sm D3	3	770.76
B7Z4V2	B7Z4V2_HUMAN	72641.2	cDNA FLJ51907, highly similar to Stress-70 protein, mitochondrial	34	6297.07
B4DNJ6	B4DNJ6_HUMAN	40094.8	cDNA FLJ51909, highly similar to Serine-threonine kinase receptor-associatedprotein	13	1314.43
B4E2V5	B4E2V5_HUMAN	26061.8	cDNA FLJ52062, highly similar to Erythrocyte band 7 integral membrane protein	1	82.17
B7Z322	B7Z322_HUMAN	22306.7	cDNA FLJ52146, highly similar to Grancalcin	1	83.06
B7Z5Z0	B7Z5Z0_HUMAN	31204.5	cDNA FLJ52273, highly similar to CCR4-NOT transcription complex subunit 8	3	169.99
B4DPJ8	B4DPJ8_HUMAN	55289	cDNA FLJ52344, highly similar to T-complex protein 1 subunit zeta	1	70.59
B4DYH1	B4DYH1_HUMAN	98196.4	cDNA FLJ52364, highly similar to Heat-shock protein 105 kDa	2	74.48
B4DX86	B4DX86_HUMAN	33819.4	cDNA FLJ52523, highly similar to Arfaptin-2	2	97.22
B4DH44	B4DH44_HUMAN	42973.8	cDNA FLJ52538, highly similar to Dual specificity mitogen-activated proteinkinase kinase 4 (EC 2.7.12.2)	3	278.48
B7Z342	B7Z342_HUMAN	22463.5	cDNA FLJ52544, highly similar to Homo sapiens tumor protein D52 (TPD52), transcript variant 2, mRNA	10	1147.28
B7Z4M0	B7Z4M0_HUMAN	23816.1	cDNA FLJ52565, highly similar to Reticulon-3	3	403.97
B4DDB6	B4DDB6_HUMAN	37234.3	cDNA FLJ52659, highly similar to Heterogeneous nuclear ribonucleoprotein A3	12	1740.83
B4DPC0	B4DPC0_HUMAN	44994.1	cDNA FLJ52713, moderately similar to Mus musculus leucine rich repeat (in FLII) interacting protein 1 (Lrrfip1), mRNA	6	434.84
B4DQI4	B4DQI4_HUMAN	19971.3	cDNA FLJ52723, highly similar to Abhydrolase domain-containing protein 14B	4	341.56
B4DUR7	B4DUR7_HUMAN	20993.4	cDNA FLJ52763, highly similar to Adaptin ear-binding coat-associated protein 2	3	160.03
B4DWA2	B4DWA2_HUMAN	35963	cDNA FLJ52786, highly similar to Caspase-7 (EC 3.4.22.-)	2	159.42
B7Z6B3	B7Z6B3_HUMAN	17974.3	cDNA FLJ53094, highly similar to Receptor expression-enhancing protein 5	4	510.53
B4DR31	B4DR31_HUMAN	58582.6	cDNA FLJ53166, highly similar to Dihydropyrimidinase-related protein 2	13	1262.19
B4DR55	B4DR55_HUMAN	84393.2	cDNA FLJ53168	16	1439.32
B4DTL2	B4DTL2_HUMAN	102336	cDNA FLJ53191, highly similar to Ras GTPase-activating protein 1	5	254.2
B4DUT2	B4DUT2_HUMAN	88654.8	cDNA FLJ53206	2	147.63
B4E1R6	B4E1R6_HUMAN	55488.8	cDNA FLJ53269, highly similar to SWI/SNF-related matrix-associated actin-dependent regulator of chromatin subfamily D member 2	2	245.79
B4E357	B4E357_HUMAN	71319.1	cDNA FLJ53282, highly similar to Dipeptidyl-peptidase 3 (EC 3.4.14.4)	13	2346.79
B4DDM5	B4DDM5_HUMAN	77835.2	cDNA FLJ53298, highly similar to Peroxisomal multifunctional enzyme type 2	1	64.49
B7Z382	B7Z382_HUMAN	61857.8	cDNA FLJ53335, highly similar to Cytosolic purine 5'-nucleotidase (EC 3.1.3.5)	1	80.05
B4DJU4	B4DJU4_HUMAN	67534.6	cDNA FLJ53344, highly similar to Splicing factor 1	10	593.63
B4DN41	B4DN41_HUMAN	68233.2	cDNA FLJ53366, highly similar to Probable ATP-dependent RNA helicase DDX5 (EC 3.6.1.-)	4	239.97
B4DKS0	B4DKS0_HUMAN	52487	cDNA FLJ53381, highly similar to Monocarboxylate transporter 1	3	130.73
B7Z4I3	B7Z4I3_HUMAN	138696	cDNA FLJ53424, highly similar to Mus musculus cytoplasmic FMR1 interacting protein 2 (Cyfip2), mRNA	23	1990.98
B7Z2B0	B7Z2B0_HUMAN	60621.7	cDNA FLJ53470, highly similar to Calcium/calmodulin-dependent protein kinase type II delta chain (EC 2.7.11.17)	2	182.32
B4DHH5	B4DHH5_HUMAN	89920	cDNA FLJ53472, highly similar to Dynamin-1 (EC 3.6.5.5)	3	119.87
B7Z8F3	B7Z8F3_HUMAN	29551.4	cDNA FLJ53587, highly similar to Surfeit locus protein 4	1	135.93
B4DGL0	B4DGL0_HUMAN	82517.7	cDNA FLJ53619, highly similar to Heat shock protein HSP 90-beta	7	733.84
B4E0U6	B4E0U6_HUMAN	40306.9	cDNA FLJ53687, highly similar to Hsc70-interacting protein	5	581.13
B7Z992	B7Z992_HUMAN	79067.8	cDNA FLJ53698, highly similar to Gelsolin	10	785.52
B4DHN9	B4DHN9_HUMAN	59464.5	cDNA FLJ53884, highly similar to mRNA decapping enzyme 1A (EC 3.-.-.-)	4	153.76
B4DUM2	B4DUM2_HUMAN	34874.9	cDNA FLJ53891, highly similar to Adenylosuccinate lyase (EC 4.3.2.2)	1	98.55
B4DZX1	B4DZX1_HUMAN	81929.8	cDNA FLJ53892, highly similar to Pantothenate kinase 4 (EC 2.7.1.33)	3	517.09
B7Z6L8	B7Z6L8_HUMAN	47465.9	cDNA FLJ53923, highly similar to Lysosomal acid phosphatase (EC 3.1.3.2)	1	84.91
B4DVA7	B4DVA7_HUMAN	62430.1	cDNA FLJ53927, highly similar to Beta-hexosaminidase alpha chain (EC 3.2.1.52)	5	247.53
B4E2C5	B4E2C5_HUMAN	33453.2	cDNA FLJ54032, highly similar to Elongation factor 1-alpha 1	11	3673.18
B4DZ22	B4DZ22_HUMAN	67772.1	cDNA FLJ54042, highly similar to ATP-binding cassette sub-family D member 3	2	77.7
B7Z6I6	B7Z6I6_HUMAN	78305.6	cDNA FLJ54059, highly similar to Glycogen (starch) synthase, muscle (EC 2.4.1.11)	1	72.8
B4DFD6	B4DFD6_HUMAN	99572.8	cDNA FLJ54091, highly similar to Coronin-7	12	617.39
B4DRF4	B4DRF4_HUMAN	36635.1	cDNA FLJ54138, highly similar to Homo sapiens butyrate-induced transcript 1 (HSPC121), mRNA	1	60.55
B4DUV0	B4DUV0_HUMAN	18849.8	cDNA FLJ54162, moderately similar to CDP-diacylglycerol--inositol3-phosphatidyltransferase (EC 2.7.8.11)	5	416.54
B4E0D5	B4E0D5_HUMAN	19540.3	cDNA FLJ54218, highly similar to Acidic leucine-rich nuclear phosphoprotein 32 family member E	1	98.38
B4E3A0	B4E3A0_HUMAN	27102.7	cDNA FLJ54253, highly similar to Ras-related protein Rab-34	3	177.94
B4DKM6	B4DKM6_HUMAN	40173.7	cDNA FLJ54305, highly similar to Serum paraoxonase/arylesterase 2 (EC 3.1.1.2)	2	213.24
B4DJ39	B4DJ39_HUMAN	59752.4	cDNA FLJ54357, highly similar to Epidermal Langerhans cell protein LCP1	6	319.31
B4DLA6	B4DLA6_HUMAN	93576.3	cDNA FLJ54365, highly similar to DNA replication licensing factor MCM4	33	5106.07
B4E3B6	B4E3B6_HUMAN	64170	cDNA FLJ54408, highly similar to Heat shock 70 kDa protein 1	33	29321.5
B4DRN7	B4DRN7_HUMAN	117550	cDNA FLJ54447	2	89.31
B4DRM3	B4DRM3_HUMAN	69741.5	cDNA FLJ54492, highly similar to Eukaryotic translation initiation factor 4B	2	53.77
B4DT47	B4DT47_HUMAN	77885.9	cDNA FLJ54507, highly similar to Heat shock 70 kDa protein 4	4	505.07
B4E0Y9	B4E0Y9_HUMAN	49438.2	cDNA FLJ54528, highly similar to Serine/threonine-protein kinase MST4 (EC 2.7.11.1)	8	620.96
B4DPV7	B4DPV7_HUMAN	92815.7	cDNA FLJ54534, highly similar to Homo sapiens cysteinyl-tRNA synthetase (CARS), transcript variant 3, mRNA	3	303.86
B4DRT2	B4DRT2_HUMAN	49518.2	cDNA FLJ54536, highly similar to Mitochondrial 28S ribosomal protein S27	8	588.08
B4DRH1	B4DRH1_HUMAN	27420	cDNA FLJ54610, highly similar to 1-acyl-sn-glycerol-3-phosphate acyltransferase alpha (EC 2.3.1.51)	2	397.81
B4E2U9	B4E2U9_HUMAN	116680	cDNA FLJ54748, highly similar to 2-oxoglutarate dehydrogenase E1 component, mitochondrial (EC 1.2.4.2)	4	181.43
B4DRD7	B4DRD7_HUMAN	30060.3	cDNA FLJ54752, highly similar to Poly(rC)-binding protein 2	11	1321.82
B4DVK5	B4DVK5_HUMAN	45693.2	cDNA FLJ54759, highly similar to DNA replication licensing factor MCM5	24	3298.05
B4E1U9	B4E1U9_HUMAN	26910.6	cDNA FLJ54776, highly similar to Cell division control protein 42 homolog	5	538.8
B4DRD6	B4DRD6_HUMAN	19155.3	cDNA FLJ54804, highly similar to Histone H1.0	2	277.75
B4DQJ7	B4DQJ7_HUMAN	37366.4	cDNA FLJ54836	1	97.54
B4E1H6	B4E1H6_HUMAN	23824.4	cDNA FLJ54844, highly similar to Guanylate kinase (EC 2.7.4.8)	7	435.92
B7Z5W1	B7Z5W1_HUMAN	33122.7	cDNA FLJ54854, highly similar to Junctional adhesion molecule A	5	370.18
B4DTL9	B4DTL9_HUMAN	63715.9	cDNA FLJ54882, highly similar to Septin-9	7	425.68
B4E274	B4E274_HUMAN	64910.5	cDNA FLJ54900, highly similar to Septin-9	10	1121.11
B4DE31	B4DE31_HUMAN	69382.4	cDNA FLJ54957, highly similar to Transketolase (EC 2.2.1.1)	27	3747.99
B7Z853	B7Z853_HUMAN	17662.2	cDNA FLJ55023, highly similar to Adapter-relatedprotein complex 1 sigma- 1B subunit	3	255.54
B4DRJ1	B4DRJ1_HUMAN	44948.9	cDNA FLJ55041, highly similar to 2-hydroxyphytanoyl-CoA lyase (EC 4.1.-.-)	2	73.77
B4DQG4	B4DQG4_HUMAN	40660	cDNA FLJ55138, highly similar to Ras-related GTP-binding protein C	5	314.04
B7Z6V1	B7Z6V1_HUMAN	27527.7	cDNA FLJ55157, highly similar to Eukaryotic translation initiation factor 4E	1	77.49
B4DX69	B4DX69_HUMAN	22096.4	cDNA FLJ55158, highly similar to Thioredoxin, mitochondrial	1	149.55
B7Z5T4	B7Z5T4_HUMAN	35494.4	cDNA FLJ55242, highly similar to Four and a half LIM domains protein 1	12	1014.56
B7Z9A1	B7Z9A1_HUMAN	38230.6	cDNA FLJ55274, highly similar to Four and a half LIM domains protein 1	2	301.2
B4DH53	B4DH53_HUMAN	110689	cDNA FLJ55328, highly similar to Homo sapiens BPY2 interacting protein 1 (BPY2IP1), mRNA	2	84.06
B4DT66	B4DT66_HUMAN	75834.2	cDNA FLJ55367, highly similar to Rattus norvegicus SDA1 domain containing 1 (Sdad1), mRNA	2	55.53
B4DFX4	B4DFX4_HUMAN	40517	cDNA FLJ55429, highly similar to Glycerol kinase (EC 2.7.1.30)	2	51.6
B4DYP7	B4DYP7_HUMAN	103306	cDNA FLJ55435, highly similar to Gamma-tubulin complex component 3	2	129.07
B4E206	B4E206_HUMAN	128349	cDNA FLJ55441, highly similar to Nuclear pore complex protein Nup133	4	193.72
B4DJL6	B4DJL6_HUMAN	61933.3	cDNA FLJ55475	2	124.79
B4DMF5	B4DMF5_HUMAN	56909.7	cDNA FLJ55493, highly similar to Glutamate dehydrogenase 1, mitochondrial (EC 1.4.1.3)	16	2179.58
B4DWF7	B4DWF7_HUMAN	48648	cDNA FLJ55501, highly similar to Rattus norvegicus basic leucine zipper and W2 domains 1 (Bzw1), mRNA	2	138.96
B4E2A6	B4E2A6_HUMAN	84141.5	cDNA FLJ55508, highly similar to Sad1/unc-84-like protein 2	4	184.56
B7Z483	B7Z483_HUMAN	40277.1	cDNA FLJ55516, highly similar to Particularly interesting new Cys-His protein	4	504.56
B4DS14	B4DS14_HUMAN	84397.5	cDNA FLJ55519, highly similar to Kinesin light chain 1	3	171.67
B4DY50	B4DY50_HUMAN	46490.4	cDNA FLJ55528, highly similar to Transducin beta-like 2 protein	3	97.83
B4DGP8	B4DGP8_HUMAN	71971.1	cDNA FLJ55574, highly similar to Calnexin	24	4279.72
B4DQX2	B4DQX2_HUMAN	117386	cDNA FLJ55586, highly similar to MMS19-like protein	6	446.7
B7Z8Q2	B7Z8Q2_HUMAN	47566.5	cDNA FLJ55606, highly similar to Alpha-2-HS-glycoprotein	2	85.95
B4E3P5	B4E3P5_HUMAN	122588	cDNA FLJ55611, highly similar to Homo sapiens valyl-tRNA synthetase like (VARSL), mRNA	2	69.08
B4DU56	B4DU56_HUMAN	73190.9	cDNA FLJ55612, highly similar to Zinc finger protein 595	2	187.25
B4DWG1	B4DWG1_HUMAN	90334.6	cDNA FLJ55643, highly similar to SEC23-interacting protein	8	623.1
B4DSV5	B4DSV5_HUMAN	87993.5	cDNA FLJ55651, highly similar to DNA replication licensing factor MCM2	2	206.78
B4DJQ8	B4DJQ8_HUMAN	50917.5	cDNA FLJ55694, highly similar to Dipeptidyl-peptidase 1 (EC 3.4.14.1)	4	274.54
B7Z4Q0	B7Z4Q0_HUMAN	49338.3	cDNA FLJ55728, highly similar to ADP-ribosylation factor GTPase-activating protein 3	4	231.18
B4DN31	B4DN31_HUMAN	51303.4	cDNA FLJ55809	5	255.77
B4E2N0	B4E2N0_HUMAN	23967.4	cDNA FLJ55829, highly similar to Homo sapiens leucine zipper and CTNNBIP1 domain containing (LZIC), mRNA	2	48.54
B4DPH9	B4DPH9_HUMAN	22144.1	cDNA FLJ55895, highly similar to Ras-related protein Rab-7	5	265.83
B4DJB4	B4DJB4_HUMAN	34939.5	cDNA FLJ55931, highly similar to Isocitrate dehydrogenase	12	1883.87
B4DMA0	B4DMA0_HUMAN	54550.9	cDNA FLJ56008, highly similar to Aldehyde dehydrogenase family 7 member A1 (EC 1.2.1.3)	3	125.8
B7Z809	B7Z809_HUMAN	111226	cDNA FLJ56016, highly similar to C-1-tetrahydrofolate synthase, cytoplasmic	7	491.33
B7Z6K8	B7Z6K8_HUMAN	90130.2	cDNA FLJ56037, highly similar to Cullin-2	5	211.09
B4DEQ9	B4DEQ9_HUMAN	135314	cDNA FLJ56056	2	59.35
B7Z2N4	B7Z2N4_HUMAN	109979	cDNA FLJ56074, highly similar to 150 kDa oxygen-regulated protein (Orp150)	2	61.85
B4DR48	B4DR48_HUMAN	59103.1	cDNA FLJ56138, highly similar to Homo sapiens arginyltransferase 1 (ATE1), transcript variant 2, mRNA	1	143.06
B4DU42	B4DU42_HUMAN	72325.1	cDNA FLJ56153, highly similar to Homo sapiens transforming growth factor beta regulator 4 (TBRG4), transcript variant 1, mRNA	4	357.92
B4DUP2	B4DUP2_HUMAN	57926.2	cDNA FLJ56155, highly similar to UTP--glucose-1-phosphate uridylyltransferase 2 (EC 2.7.7.9)	8	599.63
B4DY84	B4DY84_HUMAN	76258.4	cDNA FLJ56174, highly similar to WD repeat protein 48	1	72.34
B4E0N6	B4E0N6_HUMAN	26584.5	cDNA FLJ56280, highly similar to Endoplasmic reticulum-Golgi intermediate compartment protein 1	3	145.45
B7Z7L3	B7Z7L3_HUMAN	38543.8	cDNA FLJ56301, highly similar to NADH-cytochrome b5 reductase (EC 1.6.2.2)	15	2617.2
B4DPD5	B4DPD5_HUMAN	35614.6	cDNA FLJ56307, highly similar to Ubiquitin thioesterase protein OTUB1 (EC 3.4.-.-)	9	991.73
B4DX18	B4DX18_HUMAN	39871.9	cDNA FLJ56327, highly similar to 26S proteasome non-ATPase regulatory subunit 8	5	409.46
B4DGM9	B4DGM9_HUMAN	41101.2	cDNA FLJ56343, highly similar to Torsin A	1	113.64
B4DH58	B4DH58_HUMAN	41888.5	cDNA FLJ56344, highly similar to Implantation-associated protein	2	93.31
B4DJI5	B4DJI5_HUMAN	19504.3	cDNA FLJ56350, highly similar to HESB-like domain-containing protein 2, mitochondrial	3	434.28
B4DP80	B4DP80_HUMAN	33948.4	cDNA FLJ56357, highly similar to Homo sapiens apolipoprotein A-I binding protein (APOA1BP), mRNA	11	1189.57
B4DTG2	B4DTG2_HUMAN	56456.5	cDNA FLJ56389, highly similar to Elongation factor 1-gamma	3	173.16
B4DZK0	B4DZK0_HUMAN	58082	cDNA FLJ56391, highly similar to Cysteine protease ATG4B (EC 3.4.22.-)	1	59.21
B7Z6N4	B7Z6N4_HUMAN	59891.6	cDNA FLJ56403, highly similar to CDK5 regulatory subunit-associated protein 3	1	203.56
B4DRF0	B4DRF0_HUMAN	52355.8	cDNA FLJ56418, highly similar to WD repeat protein 26	1	49.88
B7Z7F0	B7Z7F0_HUMAN	55086.2	cDNA FLJ56420, highly similar to Aspartyl aminopeptidase (EC 3.4.11.21)	5	242.27
B4DEA8	B4DEA8_HUMAN	75618.9	cDNA FLJ56425, highly similar to Very-long-chain specific acyl-CoAdehydrogenase, mitochondrial (EC 1.3.99.-)	10	963.7
B4DIM0	B4DIM0_HUMAN	125970	cDNA FLJ56442, highly similar to ATP-citrate synthase (EC 2.3.3.8)	36	4942.36
B4DSI9	B4DSI9_HUMAN	167220	cDNA FLJ56483, highly similar to Eukaryotic translation initiation factor 4 gamma 1	32	3148.93
B7Z7L1	B7Z7L1_HUMAN	90340.5	cDNA FLJ56488, highly similar to Homo sapiens CCR4-NOT transcription complex, subunit 10 (CNOT10), mRNA	3	205.5
B4DZF1	B4DZF1_HUMAN	54965.1	cDNA FLJ56541, highly similar to Ubiquilin-2	3	494.93
B4DP13	B4DP13_HUMAN	50082.2	cDNA FLJ56607	1	51.87
B4DMN8	B4DMN8_HUMAN	81883.8	cDNA FLJ56623, highly similar to Conserved oligomeric Golgi complex component 4	1	59.98
B4DFQ4	B4DFQ4_HUMAN	17711.1	cDNA FLJ56664, highly similar to COMM domain-containing protein 1	1	99.2
B4DUY3	B4DUY3_HUMAN	16344.8	cDNA FLJ56668, highly similar to Nucleolar protein NOP5	1	78.05
B4DYK6	B4DYK6_HUMAN	68727.4	cDNA FLJ56887, highly similar to Homo sapiens guanine nucleotide binding protein-like 1 (GNL1), mRNA	6	396.58
B7Z3A4	B7Z3A4_HUMAN	149233	cDNA FLJ56906, highly similar to RNA-binding protein 16	3	220.8
B4DSM3	B4DSM3_HUMAN	99414.9	cDNA FLJ56943, highly similar to Protocadherin-11 X-linked (Fragment)	1	36.73
B4DN27	B4DN27_HUMAN	62656.1	cDNA FLJ57057, highly similar to Small subunit processome component 20 homolog	1	44.88
B4DRU9	B4DRU9_HUMAN	75926.3	cDNA FLJ57179, highly similar to Homo sapiens ATP-binding cassette, sub-family F (GCN20), member 3 (ABCF3), mRNA	9	677.23
B4DE19	B4DE19_HUMAN	49772.4	cDNA FLJ57255, highly similar to Homo sapiens elongation protein 3 homolog (ELP3), mRNA	2	77.74
B4E111	B4E111_HUMAN	144381	cDNA FLJ57346, highly similar to Homo sapiens Treacher Collins-Franceschetti syndrome 1 (TCOF1), transcript variant 1, mRNA (Fragment)	1	147.97
B4DMK2	B4DMK2_HUMAN	35974.8	cDNA FLJ57398	2	54.05
B4DP77	B4DP77_HUMAN	18778.9	cDNA FLJ57413, highly similar to Mitochondrial 28S ribosomal protein S10	2	281.07
B4DU97	B4DU97_HUMAN	30814.8	cDNA FLJ57596, highly similar to Peroxisomal membrane protein PMP34	4	204.29
B4DXK8	B4DXK8_HUMAN	56662.6	cDNA FLJ57656, highly similar to U3 small nucleolar RNA-associated protein 15 homolog	1	72.28
B4E029	B4E029_HUMAN	72152.6	cDNA FLJ57693, highly similar to POU domain, class 2, transcription factor 1	3	228.93
B4DMY7	B4DMY7_HUMAN	17266.2	cDNA FLJ57749, highly similar to Mannose-P-dolichol utilization defect 1 protein	2	52.58
B4E1G1	B4E1G1_HUMAN	17078.8	cDNA FLJ57771, highly similar to Derlin-1	2	148.53
B4DWI8	B4DWI8_HUMAN	52660.1	cDNA FLJ57805, highly similar to Homo sapiens paraspeckle component 1 (PSPC1), transcript variant alpha, mRNA	11	1192.88
B4DYV2	B4DYV2_HUMAN	104534	cDNA FLJ57815	8	607.5
B4E1S3	B4E1S3_HUMAN	25195.8	cDNA FLJ57860, highly similar to Transmembrane protein 109	3	560.48
B4DEL5	B4DEL5_HUMAN	14815.9	cDNA FLJ57874, highly similar to Homo sapiens succinate dehydrogenase complex, subunit C, transcript variant 3, mRNA	2	293.29
B4DK15	B4DK15_HUMAN	81929.7	cDNA FLJ58005, highly similar to Transducin-like enhancer protein 4	3	145.92
B4DQ14	B4DQ14_HUMAN	62706.1	cDNA FLJ58035, highly similar to Homo sapiens eukaryotic translation initiation factor (eIF) 2A (eIF2A), mRNA	4	127
B4DQC5	B4DQC5_HUMAN	14538.1	cDNA FLJ58039, highly similar to Golgi-associated plant pathogenesis-related protein 1	1	67.33
B4DL49	B4DL49_HUMAN	31375	cDNA FLJ58073, moderately similar to Cathepsin B (EC 3.4.22.1)	1	61.31
B4DIN0	B4DIN0_HUMAN	58539.3	cDNA FLJ58137, highly similar to Phosphatidylinositol-4-phosphate 5-kinase type-1 alpha (EC 2.7.1.68)	1	108.46
B4DFA5	B4DFA5_HUMAN	25379.1	cDNA FLJ58145, highly similar to Oral cancer overexpressed protein 1	1	66.34
B4E2I4	B4E2I4_HUMAN	67219.4	cDNA FLJ58227, highly similar to Glutamate--cysteine ligase catalytic subunit (EC 6.3.2.2)	2	115.64
B4DVE7	B4DVE7_HUMAN	51551.8	cDNA FLJ58379, highly similar to Annexin A11	11	1373.67
B7Z2L3	B7Z2L3_HUMAN	36045.7	cDNA FLJ58487, highly similar to Microtubule-associated protein RP/EB family member 2	2	116.22
B4DIW6	B4DIW6_HUMAN	131776	cDNA FLJ58531, highly similar to Homo sapiens SEC31-like 1 (SEC31L1), transcript variant 1, mRNA	7	390
B4E0C7	B4E0C7_HUMAN	54209.9	cDNA FLJ58558, highly similar to Tripeptidyl-peptidase 1 (EC 3.4.14.9)	4	385.33
B4DTG0	B4DTG0_HUMAN	94198.7	cDNA FLJ58621, highly similar to Stat3-interacting protein	10	598.54
B4E074	B4E074_HUMAN	51210.9	cDNA FLJ58655, highly similar to Notchless homolog 1	3	170.46
B4E145	B4E145_HUMAN	62739.7	cDNA FLJ58662, highly similar to Protein NEDD1	2	145.81
B4E1T7	B4E1T7_HUMAN	53479.3	cDNA FLJ58665, highly similar to Serine/threonine-protein phosphatase 2A 55 kDa regulatory subunit B alpha isoform	7	563.17
B7Z4I5	B7Z4I5_HUMAN	98857.3	cDNA FLJ58675, highly similar to Band 4.1-like protein 3	8	954.11
B4DES5	B4DES5_HUMAN	97696.2	cDNA FLJ58725, highly similar to Ankyrin repeat domain-containing protein 28	3	92.21
B4DFY5	B4DFY5_HUMAN	41694.4	cDNA FLJ58770, highly similar to Dual specificity mitogen-activated protein kinase kinase 1 (EC 2.7.12.2)	7	527.19
B4E2S7	B4E2S7_HUMAN	40186	cDNA FLJ58780, highly similar to Homo sapiens lysosomal-associated membrane protein 2 (LAMP2), transcript variant LAMP2B, mRNA	4	260.82
B4DZW0	B4DZW0_HUMAN	52550	cDNA FLJ58821, highly similar to Septin-6	6	523.85
B4DIS3	B4DIS3_HUMAN	13914.1	cDNA FLJ58897, moderately similar to Dpy-30-like protein	3	318.07
B4DX01	B4DX01_HUMAN	30843.4	cDNA FLJ59092	9	767.09
B4DV10	B4DV10_HUMAN	22907.5	cDNA FLJ59142, highly similar to Epididymal secretory protein E1	4	177.09
B4E1U0	B4E1U0_HUMAN	20249.1	cDNA FLJ59148, highly similar to RNA-binding protein 4	2	57.23
B4DF17	B4DF17_HUMAN	14508.9	cDNA FLJ59187, highly similar to Multiple coagulation factor deficiency protein 2 homolog	1	361.7
B4DF76	B4DF76_HUMAN	24979.9	cDNA FLJ59191, highly similar to NADH dehydrogenase (ubiquinone) 1 alpha subcomplex subunit 13 (EC 1.6.5.3)	1	51.37
B4DFR2	B4DFR2_HUMAN	13410.9	cDNA FLJ59194, moderately similar to Dynein light chain 2A, cytoplasmic	3	368.05
B4DEP6	B4DEP6_HUMAN	66145.9	cDNA FLJ59206, highly similar to Eukaryotic translation initiation factor 4B	9	814.06
B4DHH3	B4DHH3_HUMAN	103166	cDNA FLJ59209, highly similar to Alpha-actinin-1	4	227.97
B7Z3P1	B7Z3P1_HUMAN	65665.9	cDNA FLJ59210, highly similar to Tubulin-specific chaperone E	8	561.04
B4DQX0	B4DQX0_HUMAN	67239.1	cDNA FLJ59219, highly similar to Poly(A)-binding protein 1	3	127.81
B4DEG7	B4DEG7_HUMAN	65532.8	cDNA FLJ59238, highly similar to SNW domain-containing protein 1	1	84.85
B4DWL1	B4DWL1_HUMAN	70149.6	cDNA FLJ59240, highly similar to Far upstream element-binding protein 1	8	1094.75
B4DTU0	B4DTU0_HUMAN	64308.7	cDNA FLJ59249, highly similar to CD166 antigen	4	279.86
B4DHH2	B4DHH2_HUMAN	129322	cDNA FLJ59325, highly similar to C-jun-amino-terminal kinase-interacting protein 4	26	1988.55
B4DR87	B4DR87_HUMAN	88901	cDNA FLJ59393, highly similar to Procollagen-lysine,2-oxoglutarate5-dioxygenase 1 (EC 1.14.11.4)	14	1573.86
B4DVS5	B4DVS5_HUMAN	78244.4	cDNA FLJ59445, highly similar to Peroxisomal multifunctional enzyme type 2	4	192.53
B4DDC3	B4DDC3_HUMAN	40115.6	cDNA FLJ59447, highly similar to Protein FAM45A	1	68.23
B4DDJ2	B4DDJ2_HUMAN	25904.3	cDNA FLJ59459, highly similar to WW domain-binding protein 2	2	92.78
B4DZ53	B4DZ53_HUMAN	96752.2	cDNA FLJ59643, highly similar to Neutral alpha-glucosidase AB	34	4976.35
B4DZB1	B4DZB1_HUMAN	104668	cDNA FLJ59645, highly similar to 116 kDa U5 small nuclear ribonucleoprotein component	30	2762.05
B4DEL6	B4DEL6_HUMAN	45193	cDNA FLJ59669, highly similar to Homo sapiens phospholipase D family, member 3 (PLD3), transcript variant 1, mRNA	1	87.56
B4DHM0	B4DHM0_HUMAN	49495.9	cDNA FLJ59687, highly similar to Secernin-1	5	328.95
B4DKT0	B4DKT0_HUMAN	48928.8	cDNA FLJ59712, highly similar to Golgi reassembly-stacking protein 2	3	283.95
B4DMM7	B4DMM7_HUMAN	64175.8	cDNA FLJ59722, highly similar to Retinoblastoma-binding protein 5	2	79.43
B4DPK3	B4DPK3_HUMAN	33118.2	cDNA FLJ59730, highly similar to NADP-dependent leukotriene B412-hydroxydehydrogenase (EC 1.3.1.74)	3	200.57
B4DR61	B4DR61_HUMAN	53371.1	cDNA FLJ59739, highly similar to Protein transport protein Sec61 subunit alpha isoform 1	3	141.8
B7Z898	B7Z898_HUMAN	104949	cDNA FLJ59799, highly similar to Alpha-2 catenin	8	1064.35
B7Z1X4	B7Z1X4_HUMAN	15778	cDNA FLJ59830, highly similar to F-box only protein 44	2	78.67
B4E368	B4E368_HUMAN	24582.9	cDNA FLJ60058, highly similar to Myosin light chain 1, slow-twitch muscle A isoform	3	99.28
B4DF30	B4DF30_HUMAN	121100	cDNA FLJ60065, highly similar to Solute carrier family 12 member 4	3	124.74
B4DVB8	B4DVB8_HUMAN	39199.7	cDNA FLJ60076, highly similar to ELAV-like protein 1	8	682.54
B4DDU2	B4DDU2_HUMAN	33855.6	cDNA FLJ60097, highly similar to Tubulin alpha-ubiquitous chain	5	381.89
B4DTP7	B4DTP7_HUMAN	49357.9	cDNA FLJ60153, highly similar to Homo sapiens BSD domain containing 1 (BSDC1), mRNA	1	68.52
B4DVT8	B4DVT8_HUMAN	46325.8	cDNA FLJ60173, highly similar to Zinc-finger protein ZPR1	2	82.95
B4DY34	B4DY34_HUMAN	66791.2	cDNA FLJ60194, highly similar to WW domain-binding protein 11	6	479.22
B7Z7B2	B7Z7B2_HUMAN	55206.8	cDNA FLJ60363, weakly similar to Probable peptidase YER078C (EC 3.4.-.-)	5	233.31
B4E324	B4E324_HUMAN	54748.2	cDNA FLJ60397, highly similar to Lysosomal protective protein (EC 3.4.16.5)	3	472.38
B4E2K6	B4E2K6_HUMAN	144600	cDNA FLJ60405, highly similar to Rho guanine nucleotide exchange factor 12 (Fragment)	7	169.78
B4DEX5	B4DEX5_HUMAN	18458.2	cDNA FLJ60449, highly similar to Homo sapiens prion protein interacting protein (PRNPIP), mRNA	4	230.85
B4DHK0	B4DHK0_HUMAN	85655.1	cDNA FLJ60538, highly similar to Homo sapiens FCH domain only 2 (FCHO2), mRNA	2	71.68
B4DIK2	B4DIK2_HUMAN	158852	cDNA FLJ60565, highly similar to Nuclear pore complex protein Nup153	3	113.26
B4DIY7	B4DIY7_HUMAN	51946.1	cDNA FLJ60579	1	63.35
B4DJV9	B4DJV9_HUMAN	28773.5	cDNA FLJ60607, highly similar to Acyl-protein thioesterase 1 (EC 3.1.2.-)	2	345.83
B7Z3V5	B7Z3V5_HUMAN	141752	cDNA FLJ60617, highly similar to Mitogen-activated protein kinase kinase kinase kinase 4 (EC 2.7.11.1)	7	317.67
B4DKA3	B4DKA3_HUMAN	99659.7	cDNA FLJ60624, highly similar to Epidermal growth factor receptor substrate 15-like 1	7	384.56
B7Z4D3	B7Z4D3_HUMAN	44244.5	cDNA FLJ60678, highly similar to Homo sapiens stromal cell derived factor receptor 1 (SDFR1), transcript variant beta, mRNA	2	118.7
B4DME0	B4DME0_HUMAN	31998.5	cDNA FLJ60699, highly similar to Syntaxin-3	2	67.1
B4DN34	B4DN34_HUMAN	21849.6	cDNA FLJ60720, highly similar to Homo sapiens mitochondrial ribosomal protein L48 (MRPL48), transcript variant 1, mRNA	4	783.91
B4DRA7	B4DRA7_HUMAN	34224.5	cDNA FLJ60825, highly similar to Homo sapiens hydroxyacylglutathione hydrolase (HAGH), transcript variant 1, mRNA	8	616.02
B4DRL5	B4DRL5_HUMAN	84361.2	cDNA FLJ60834, highly similar to Engulfment and cell motility protein 2 (CED-12 homolog A)	4	338.92
B4DYL9	B4DYL9_HUMAN	151135	cDNA FLJ60970, highly similar to Pogo transposable element with ZNF domain	4	200.78
B4DZR8	B4DZR8_HUMAN	62393.6	cDNA FLJ61003, highly similar to Tudor and KH domain-containing protein	3	234.3
B4E0X8	B4E0X8_HUMAN	66361.9	cDNA FLJ61021, highly similar to Far upstream element-binding protein 1	27	3262.97
B7Z5Z2	B7Z5Z2_HUMAN	24408.2	cDNA FLJ61162, highly similar to Ras-related protein R-Ras2	4	315.03
B4E1S7	B4E1S7_HUMAN	37385.8	cDNA FLJ61202, highly similar to Multisynthetase complex auxiliary component p43	1	150.57
B4DK26	B4DK26_HUMAN	52320.8	cDNA FLJ61301, highly similar to CD276 antigen	4	664
B4DRJ2	B4DRJ2_HUMAN	59310	cDNA FLJ61353, highly similar to Apoptosis inhibitor 5	8	974.54
B4DTK7	B4DTK7_HUMAN	109141	cDNA FLJ61387, highly similar to Homo sapiens conserved nuclear protein NHN1 (NHN1), mRNA	3	134.39
B7Z7V7	B7Z7V7_HUMAN	121747	cDNA FLJ61481, highly similar to PAS domain-containing serine/threonine-protein kinase (EC 2.7.11.1)	2	127.97
B4E1E2	B4E1E2_HUMAN	75434.9	cDNA FLJ61530, highly similar to Hepatocyte growth factor-regulated tyrosine kinase substrate	6	355.69
B4E2U5	B4E2U5_HUMAN	50497.1	cDNA FLJ61559, highly similar to CUG triplet repeat RNA-binding protein 1	6	576.67
B4E3E5	B4E3E5_HUMAN	76550.1	cDNA FLJ61571, highly similar to Segment polarity protein dishevelled homolog DVL-3	1	103.05
B4E3V4	B4E3V4_HUMAN	114059	cDNA FLJ61584, highly similar to Large proline-rich protein BAT3	1	76.54
B7Z6F8	B7Z6F8_HUMAN	70306.9	cDNA FLJ61629, highly similar to Clathrin interactor 1	13	907.42
B7Z592	B7Z592_HUMAN	45262.2	cDNA FLJ61635, highly similar to Homo sapiens likely ortholog of mouse immediate early response, erythropoietin 4 (LEREPO4), mRNA	7	747.29
B4DZC9	B4DZC9_HUMAN	120359	cDNA FLJ61681, highly similar to STE20-like serine/threonine-protein kinase (EC2.7.11.1) (Fragment)	18	1054.1
B7Z6F7	B7Z6F7_HUMAN	141898	cDNA FLJ61705, highly similar to Symplekin	14	975.98
B7Z7U0	B7Z7U0_HUMAN	103792	cDNA FLJ61739, highly similar to Serine/arginine repetitive matrix protein 1	4	344.72
A8K548	A8K548_HUMAN	120821	cDNA FLJ75008, highly similar to Homo sapiens proline-, glutamic acid-, leucine-rich protein 1 (PELP1), mRNA	17	1702.02
A8K032	A8K032_HUMAN	43164.8	cDNA FLJ75031, highly similar to Homo sapiens translocation associated membrane protein 1 (TRAM1), mRNA	1	46.29
A8K5M4	A8K5M4_HUMAN	58292	cDNA FLJ75088, highly similar to Homo sapiens p21 (CDKN1A)-activated kinase 2 (PAK2), mRNA	15	1404.65
A8K5W7	A8K5W7_HUMAN	106785	cDNA FLJ75180, highly similar to Homo sapiens mitochondrial isoleucine tRNA synthetase, mRNA	15	1339.45
A8K8X0	A8K8X0_HUMAN	113035	cDNA FLJ75187, highly similar to Homo sapiens nap1 P120	11	625.48
A8K111	A8K111_HUMAN	105305	cDNA FLJ75244, highly similar to Homo sapiens excision repair cross-complementing rodent repair deficiency, complementation group 4 (ERCC4), mRNA	2	116.22
A8K787	A8K787_HUMAN	33287.3	cDNA FLJ75273, highly similar to Homo sapiens solute carrier family 25 (mitochondrial carrier; adenine nucleotide translocator), member 4, mRNA	13	1242.29
A8K4M4	A8K4M4_HUMAN	44933.3	cDNA FLJ75329, highly similar to Homo sapiens LAG1 longevity assurance homolog 2 (S. cerevisiae), transcript variant 2, mRNA	2	208.47
A8K2U2	A8K2U2_HUMAN	103718	cDNA FLJ75392, highly similar to Homo sapiens hexokinase II (HKII) mRNA	16	1308.95
A8K202	A8K202_HUMAN	64982.4	cDNA FLJ75424, highly similar to Human AICAR formyltransferase/IMP cyclohydrolase bifunctional enzyme (purH) mRNA	30	3785.56
A8K6F0	A8K6F0_HUMAN	172271	cDNA FLJ75449, highly similar to Homo sapiens aquarius homolog (mouse) (AQR), mRNA	9	480.36
A8K4L9	A8K4L9_HUMAN	43763.2	cDNA FLJ75459	3	382.22
A8K132	A8K132_HUMAN	74317.2	cDNA FLJ75476, highly similar to Homo sapiens glutaminase (GLS), mRNA	8	767.68
A8K7S0	A8K7S0_HUMAN	72511.5	cDNA FLJ75478, highly similar to Homo sapiens splicing factor 4 (SF4), transcript variant a, mRNA	1	67.96
A8K9U8	A8K9U8_HUMAN	80169.7	cDNA FLJ75480, highly similar to Human lactoferrin	7	642.41
A8K4V0	A8K4V0_HUMAN	81295.8	cDNA FLJ75492, highly similar to Homo sapiens glycerol-3-phosphate dehydrogenase 2 (mitochondrial) (GPD2), mRNA	18	1075.87
A8K6Y1	A8K6Y1_HUMAN	41227.8	cDNA FLJ75526, highly similar to Homo sapiens proliferation-associated 2G4, 38kDa (PA2G4), mRNA (Fragment)	1	62.15
A8K4Z4	A8K4Z4_HUMAN	34388.9	cDNA FLJ75549, highly similar to Homo sapiens ribosomal protein, large, P0 (RPLP0), transcript variant 1, mRNA	14	2598.64
A8K1E1	A8K1E1_HUMAN	127654	cDNA FLJ75589, highly similar to Homo sapiens mutS homolog 3 (E. coli) (MSH3), mRNA	2	74.2
A8K1W0	A8K1W0_HUMAN	119477	cDNA FLJ75603	4	104.59
A8K3R1	A8K3R1_HUMAN	25241.5	cDNA FLJ75661, highly similar to Homo sapiens Williams-Beuren syndrome chromosome region 1 (WBSCR1), transcript variant 2, mRNA	2	204.37
A8K670	A8K670_HUMAN	33676.2	cDNA FLJ75703, highly similar to Homo sapiens nitric oxide synthase interacting protein (NOSIP), mRNA	4	434.32
A8K6B8	A8K6B8_HUMAN	36886.7	cDNA FLJ75714, highly similar to Homo sapiens brain acyl-CoA hydrolase (BACH), transcript varianthBACHd, mRNA	9	1236.78
A8K818	A8K818_HUMAN	55209.4	cDNA FLJ75784, highly similar to Homo sapiens CD3E antigen, epsilon polypeptide associated protein (CD3EAP), mRNA	3	147.67
A8K837	A8K837_HUMAN	39365.1	cDNA FLJ75787, highly similar to Homo sapiens brain acyl-CoA hydrolase (BACH), transcript varianthBACHc, mRNA	1	71.03
A8K865	A8K865_HUMAN	28889.8	cDNA FLJ75789, highly similar to Homo sapiens synaptophysin-like 1 (SYPL1), transcript variant 1, mRNA	1	326.39
A8K9R1	A8K9R1_HUMAN	19618	cDNA FLJ75826, highly similar to Homo sapiens ubiquitin-fold modifier conjugating enzyme 1 (UFC1), mRNA	5	500.61
A8K6Q8	A8K6Q8_HUMAN	85276.1	cDNA FLJ75881, highly similar to Homo sapiens transferrin receptor (p90, CD71) (TFRC), mRNA	17	1676.34
A8K6V6	A8K6V6_HUMAN	62859.4	cDNA FLJ75883, highly similar to Homo sapiens glucosamine (N-acetyl)-6-sulfatase (Sanfilippo disease IIID) (GNS), mRNA	7	653.1
A8K4V2	A8K4V2_HUMAN	42595.6	cDNA FLJ75930, highly similar to Homo sapiens NADH dehydrogenase (ubiquinone) 1 alpha subcomplex, 9, 39kDa (NDUFA9), mRNA	1	106.31
A8K0C2	A8K0C2_HUMAN	29132.9	cDNA FLJ75950	3	141.26
A8K4M5	A8K4M5_HUMAN	80934.6	cDNA FLJ76043, highly similar to Homo sapiens cyclin T1 (CCNT1), mRNA	3	111.95
A8K6V7	A8K6V7_HUMAN	50842.1	cDNA FLJ76053, highly similar to Homo sapiens Ras-GTPase activating protein SH3 domain-binding protein 2 (G3BP2), transcript variant 3, mRNA	7	709.22
A8K9T8	A8K9T8_HUMAN	81367	cDNA FLJ76106, highly similar to Homo sapiens neurolysin (metallopeptidase M3 family) (NLN), mRNA	7	271.27
A8K575	A8K575_HUMAN	34729.9	cDNA FLJ76190, highly similar to Homo sapiens START domain containing 7 (STARD7), transcript variant 1, mRNA	3	167.23
A8K071	A8K071_HUMAN	70573.5	cDNA FLJ76203, highly similar to Homo sapiens X-prolyl aminopeptidase (aminopeptidase P) 1, soluble (XPNPEP1), mRNA	8	545
A8K295	A8K295_HUMAN	26975.8	cDNA FLJ76235, highly similar to Homo sapiens dehydrogenase/reductase (SDR family) member 6 (DHRS6),mRNA	1	114.4
A8K3W7	A8K3W7_HUMAN	50213.4	cDNA FLJ76271, highly similar to Homo sapiens protein O-fucosyltransferase 2 (POFUT2), transcript variant 3, mRNA	2	164.9
A8K5A0	A8K5A0_HUMAN	76923.3	cDNA FLJ76288, highly similar to Homo sapiens midline 1 (Opitz/BBB syndrome) (MID1), transcript variant 1, mRNA	1	80.71
A8K510	A8K510_HUMAN	17688.2	cDNA FLJ76397, highly similar to Homo sapiens basic transcription factor 3 (BTF3), mRNA	9	585.81
A8K6X9	A8K6X9_HUMAN	134360	cDNA FLJ76427, highly similar to Homo sapiens SH2 domain binding protein 1 (tetratricopeptide repeat containing) (SH2BP1), mRNA	7	268.24
A8KAA0	A8KAA0_HUMAN	74864.3	cDNA FLJ76484, highly similar to Homo sapiens acyl-Coenzyme A oxidase 1, palmitoyl (ACOX1), transcript variant 2, mRNA	5	444.81
A8KAQ6	A8KAQ6_HUMAN	46233.2	cDNA FLJ76490, highly similar to Homo sapiens ancient ubiquitous protein 1 (AUP1), transcript variant 2, mRNA	2	54.51
A8K329	A8K329_HUMAN	103148	cDNA FLJ76656, highly similar to Homo sapiens scaffold attachment factor B (SAFB), mRNA	8	531.01
A8K485	A8K485_HUMAN	100208	cDNA FLJ76788, highly similar to Homo sapiens splicing factor 3b, subunit 2, 145kDa (SF3B2), mRNA	21	1797.02
A8K4W5	A8K4W5_HUMAN	41865.6	cDNA FLJ76813, highly similar to Homo sapiens acetyl-Coenzyme A acetyltransferase 2 (acetoacetyl Coenzyme A thiolase), mRNA	11	705.96
A8K525	A8K525_HUMAN	54367.4	cDNA FLJ76817, highly similar to Homo sapiens non-POU domain containing, octamer-binding (NONO), mRNA	24	3329.65
A8K586	A8K586_HUMAN	121785	cDNA FLJ76822, highly similar to Homo sapiens adaptor-related protein complex 3, beta 1 subunit (AP3B1), mRNA	2	113.07
A8K5G0	A8K5G0_HUMAN	121072	cDNA FLJ76836, highly similar to Homo sapiens splicing factor, arginine/serine-rich 14 (SFRS14), transcript variant 2, mRNA	2	138.79
A8K6A7	A8K6A7_HUMAN	114405	cDNA FLJ76867, highly similar to Homo sapiens mannosidase, alpha, class 2B, member 1 (MAN2B1), mRNA	2	150.12
A8K6G9	A8K6G9_HUMAN	141242	cDNA FLJ76871, highly similar to Homo sapiens DEAH (Asp-Glu-Ala-His) box polypeptide 38 (DHX38), mRNA	16	1192.56
A8K6J9	A8K6J9_HUMAN	140152	cDNA FLJ76879, highly similar to Homo sapiens DEAH (Asp-Glu-Ala-His) box polypeptide 8 (DHX8), mRNA	3	69.34
A8K6U4	A8K6U4_HUMAN	79192.2	cDNA FLJ76892, highly similar to Homo sapiens praja 2, RING-H2 motif containing (PJA2), mRNA	2	110.32
A8K8K1	A8K8K1_HUMAN	39808.6	cDNA FLJ76936, highly similar to Homo sapiens RNA terminal phosphate cyclase domain 1 (RTCD1), mRNA	7	425.7
A8K4W3	A8K4W3_HUMAN	23704.5	cDNA FLJ77116, highly similar to Homo sapiens clathrin, light polypeptide (Lca) (CLTA), transcript variant nonbrain, mRNA	4	709.56
A8K6K8	A8K6K8_HUMAN	55749.6	cDNA FLJ77325	2	80.45
A8K6Q5	A8K6Q5_HUMAN	38065.3	cDNA FLJ77327, highly similar to Homo sapiens cyclin H (CCNH), mRNA	2	136.46
A8K8B6	A8K8B6_HUMAN	32819.6	cDNA FLJ77509	5	358.56
A8K6R5	A8K6R5_HUMAN	98275.3	cDNA FLJ77568	2	70.74
A8K949	A8K949_HUMAN	96146.3	cDNA FLJ77620	5	177.12
A8K7H3	A8K7H3_HUMAN	14928	cDNA FLJ77670, highly similar to Homo sapiens ribosomal protein S15a (RPS15A), mRNA	1	224.61
A8K650	A8K650_HUMAN	17938	cDNA FLJ77673, highly similar to Homo sapiens dUTP pyrophosphatase (DUT), mRNA	9	2013.66
A8K6F7	A8K6F7_HUMAN	102865	cDNA FLJ77677	15	2102.09
A8KA56	A8KA56_HUMAN	95894	cDNA FLJ77678, highly similar to Homo sapiens DEAD (Asp-Glu-Ala-Asp) box polypeptide 23, mRNA	8	398.32
A8K6M8	A8K6M8_HUMAN	98937	cDNA FLJ77708, highly similar to Homo sapiens coatomer protein complex, subunit gamma (COPG), mRNA	23	2100.24
A8K4T3	A8K4T3_HUMAN	54600.2	cDNA FLJ77716, highly similar to Homo sapiens Zwilch, kinetochore associated, homolog (Drosophila), mRNA	1	90.74
A8K0D2	A8K0D2_HUMAN	55175.1	cDNA FLJ77740, highly similar to Homo sapiens 7-dehydrocholesterol reductase, mRNA	3	462.05
A8K140	A8K140_HUMAN	95340.4	cDNA FLJ77748	2	147.26
A8K968	A8K968_HUMAN	85115.6	cDNA FLJ77757	8	1057.85
A8K8U1	A8K8U1_HUMAN	137941	cDNA FLJ77762, highly similar to Homo sapiens cullin-associated and neddylation-dissociated 1 (CAND1), mRNA	38	3774.15
A8K813	A8K813_HUMAN	46023.9	cDNA FLJ77763, highly similar to Homo sapiens prolactin regulatory element binding (PREB), mRNA	2	78.77
A8K8U5	A8K8U5_HUMAN	97852.4	cDNA FLJ77795, highly similar to Homo sapiens TTK protein kinase, mRNA	3	172.27
A8K0B6	A8K0B6_HUMAN	45100.9	cDNA FLJ77858, highly similar to Homo sapiens N-acylsphingosine amidohydrolase (acid ceramidase) 1 (ASAH1), transcript variant 1, mRNA	1	152.05
A8K5Q9	A8K5Q9_HUMAN	69658.6	cDNA FLJ77871, highly similar to Homo sapiens amplified in osteosarcoma, transcript variant 2, mRNA	1	71.75
A8K9E1	A8K9E1_HUMAN	75968.8	cDNA FLJ77957, highly similar to Homo sapiens HBS1-like (S. cerevisiae) (HBS1L), mRNA	2	498.37
A8K545	A8K545_HUMAN	74813.1	cDNA FLJ78016, highly similar to Homo sapiens choroideremia (Rab escort protein 1) (CHM), transcript variant, mRNA	4	118.5
A8K4K6	A8K4K6_HUMAN	73157.1	cDNA FLJ78033, highly similar to Homo sapiens protein disulfide isomerase family A, member 4, mRNA	4	268.68
A8K7V1	A8K7V1_HUMAN	59138.3	cDNA FLJ78053, highly similar to Homo sapiens splicing factor 3a, subunit 3, 60kDa (SF3A3), mRNA	12	1110.76
A8K3R2	A8K3R2_HUMAN	84259.4	cDNA FLJ78061, highly similar to Homo sapiens block of proliferation 1, mRNA	3	239.73
A8K0H3	A8K0H3_HUMAN	17826.1	cDNA FLJ78093, highly similar to Homo sapiens ribosomal protein L29 (RPL29), mRNA	2	188.32
A8K0P8	A8K0P8_HUMAN	87344.8	cDNA FLJ78223	2	84.98
A8K7F6	A8K7F6_HUMAN	46320.7	cDNA FLJ78244, highly similar to Homo sapiens eukaryotic translation initiation factor 4A, isoform 1 (EIF4A1), mRNA	22	4471.53
A8K318	A8K318_HUMAN	60110.1	cDNA FLJ78273, highly similar to Homo sapiens protein kinase C substrate 80K-H (PRKCSH), transcript variant 2, mRNA	20	2341.14
A8K916	A8K916_HUMAN	106547	cDNA FLJ78481, highly similar to Homo sapiens adaptor-related protein complex 2, beta 1 subunit, mRNA	31	3078.48
A8KA66	A8KA66_HUMAN	92198.5	cDNA FLJ78485, highly similar to Homo sapiens epidermal growth factor receptor pathway substrate 8 (EPS8), mRNA	2	145.49
A8K3B6	A8K3B6_HUMAN	51239.9	cDNA FLJ78579, highly similar to Homo sapiens c-src tyrosine kinase (CSK), mRNA	12	509.32
A8K521	A8K521_HUMAN	83015.5	cDNA FLJ78580, highly similar to Homo sapiens MCM5 minichromosome maintenance deficient 5, cell division cycle 46 (MCM5), mRNA	2	127.75
A8K4W0	A8K4W0_HUMAN	30163.8	cDNA FLJ78591, highly similar to Homo sapiens ribosomal protein S3A (RPS3A), mRNA	1	237.59
A8KAM9	A8KAM9_HUMAN	33680.7	cDNA FLJ78607, highly similar to Homo sapiens peptidylprolyl isomerase E (cyclophilin E) (PPIE), transcript variant 1, mRNA	3	536.97
A8K6A6	A8K6A6_HUMAN	72561	cDNA FLJ78619, highly similar to Homo sapiens melanoma cell adhesion molecule (MCAM), mRNA	3	99.96
A8K4W2	A8K4W2_HUMAN	28919.3	cDNA FLJ78635, highly similar to Homo sapiens ATP synthase, H+ transporting, mitochondrial F0 complex, subunit b, isoform 1 (ATP5F1), transcript variant 1, mRNA	11	877.09
A8K6X3	A8K6X3_HUMAN	117912	cDNA FLJ78679, highly similar to Homo sapiens DEAD (Asp-Glu-Ala-Asp) box polypeptide 46 (DDX46), mRNA	16	1983.9
A8KA84	A8KA84_HUMAN	122902	cDNA FLJ78682, highly similar to Homo sapiens 2'-5'-oligoadenylate synthetase 3, 100kDa (OAS3), mRNA	5	217.41
A8K923	A8K923_HUMAN	106581	cDNA FLJ78690, highly similar to Homo sapiens protein phosphatase 4, regulatory subunit 1 (PPP4R1), mRNA	5	225.39
A8K8N3	A8K8N3_HUMAN	135680	cDNA FLJ78740, highly similar to Homo sapiens sperm associated antigen 5 (SPAG5), mRNA	5	198.91
B3KQA0	B3KQA0_HUMAN	14598.3	cDNA FLJ90015 fis, clone HEMBA1000634, highly similar to Homo sapiens Mof4 family associated protein 1 (MRFAP1), mRNA	3	222.59
B3KQB4	B3KQB4_HUMAN	21540.4	cDNA FLJ90131 fis, clone HEMBB1000447, highly similar to PRA1 family protein 3	2	121.97
Q8NCK5	Q8NCK5_HUMAN	49714.3	cDNA FLJ90195 fis, clone MAMMA1001310	4	345.97
Q8NCF7	Q8NCF7_HUMAN	40362.8	cDNA FLJ90278 fis, clone NT2RP1000325, highly similar to Phosphate carrier protein, mitochondrialprecursor	13	1415.93
B3KQF0	B3KQF0_HUMAN	88342.6	cDNA FLJ90354 fis, clone NT2RP2003390, highly similar to Translocation protein SEC63 homolog	13	1120.29
B3KQM6	B3KQM6_HUMAN	79035.7	cDNA FLJ90740 fis, clone PLACE1011045, highly similar to Autophagy-related protein 7	3	203.6
B3KQT9	B3KQT9_HUMAN	54467.6	cDNA PSEC0175 fis, clone OVARC1000169, highly similar to Protein disulfide-isomerase A3 (EC 5.3.4.1)	31	2742
B7Z9I1	B7Z9I1_HUMAN	42741.6	cDNA, FLJ78845, highly similar to Medium-chain specific acyl-CoA dehydrogenase, mitochondrial (EC 1.3.99.3)	5	415.59
B7Z9I3	B7Z9I3_HUMAN	35589.6	cDNA, FLJ78847, highly similar to Renin receptor	3	135.52
B7ZA02	B7ZA02_HUMAN	77309.9	cDNA, FLJ79016, weakly similar to Mus musculus microtubule-associated protein 7 (Mtap7), mRNA	3	252.76
B7ZA04	B7ZA04_HUMAN	70896.9	cDNA, FLJ79018, highly similar to Cytoplasmic dynein 1 intermediate chain 2	14	1466.21
B0AZS5	B0AZS5_HUMAN	75666.3	cDNA, FLJ79515, highly similar to Kinesin-like protein KIF2	5	515.48
B0AZS6	B0AZS6_HUMAN	19174.4	cDNA, FLJ79516, highly similar to 14-3-3 protein zeta/delta	3	257.2
B2R4F3	B2R4F3_HUMAN	23004.6	cDNA, FLJ92068, highly similar to Homo sapiens Rho GDP dissociation inhibitor (GDI) beta (ARHGDIB),mRNA	1	211.62
B2R4G1	B2R4G1_HUMAN	10137.2	cDNA, FLJ92076, Homo sapiens likely ortholog of mouse hypoxia induced gene 1(HIG1), mRNA	1	252
B2R4M6	B2R4M6_HUMAN	13258.6	cDNA, FLJ92148, highly similar to Homo sapiens S100 calcium binding protein A9 (calgranulin B) (S100A9), mRNA	3	89.08
B2R506	B2R506_HUMAN	12611.5	cDNA, FLJ92290, highly similar to Homo sapiens general transcription factor IIA, 2 (12kD subunit) (GTF2A2), mRNA	2	169.54
B2R533	B2R533_HUMAN	27688.6	cDNA, FLJ92320, highly similar to Homo sapiens glutathione S-transferase theta 2 (GSTT2), mRNA	1	155.92
B2R577	B2R577_HUMAN	10158.3	cDNA, FLJ92369, highly similar to Homo sapiens S100 calcium binding protein A6 (calcyclin) (S100A6),mRNA	1	91.48
B2R5M8	B2R5M8_HUMAN	46904.6	cDNA, FLJ92536, highly similar to Homo sapiens isocitrate dehydrogenase 1 (NADP+), soluble (IDH1), mRNA	11	1122.66
B2R5N9	B2R5N9_HUMAN	61699.6	cDNA, FLJ92549, highly similar to Homo sapiens phosphoglucomutase 1 (PGM1), mRNA	14	1622.2
B2R5P6	B2R5P6_HUMAN	55253.1	cDNA, FLJ92557, highly similar to Homo sapiens thioredoxin reductase 1 (TXNRD1), mRNA	18	2569.58
B2R5V9	B2R5V9_HUMAN	141919	cDNA, FLJ92652, highly similar to Homo sapiens high density lipoprotein binding protein (vigilin)(HDLBP), mRNA	42	6356.15
B2R5W2	B2R5W2_HUMAN	31985.8	cDNA, FLJ92657, highly similar to Homo sapiens heterogeneous nuclear ribonucleoprotein C (C1/C2) (HNRPC), transcript variant 2, mRNA	12	1448.17
B2R5W6	B2R5W6_HUMAN	32248	cDNA, FLJ92661, highly similar to Homo sapiens microtubule-associated protein, RP/EB family, member 3 (MAPRE3), mRNA	3	159.34
B2R608	B2R608_HUMAN	61741.9	cDNA, FLJ92718, highly similar to Homo sapiens tripeptidyl peptidase I (TPP1), mRNA	2	106.48
B2R673	B2R673_HUMAN	54183.8	cDNA, FLJ92818, highly similar to Homo sapiens pyruvate dehydrogenase complex, component X (PDHX), mRNA	4	154.82
B2R6A0	B2R6A0_HUMAN	30500.3	cDNA, FLJ92856, highly similar to Homo sapiens protein kinase, AMP-activated, beta 1 non-catalytic subunit (PRKAB1), mRNA	2	102.16
B2R6A9	B2R6A9_HUMAN	62190.1	cDNA, FLJ92868, highly similar to Homo sapiens HIRA interacting protein 3 (HIRIP3), mRNA	3	272.44
B2R6D4	B2R6D4_HUMAN	28378.3	cDNA, FLJ92901, highly similar to Homo sapiens phosphomannomutase 2 (PMM2), mRNA	2	102.88
B2R6E5	B2R6E5_HUMAN	77428.6	cDNA, FLJ92914, highly similar to Homo sapiens P450 (cytochrome) oxidoreductase (POR), mRNA	17	1384.61
B2R6H6	B2R6H6_HUMAN	27686.5	cDNA, FLJ92954, highly similar to Homo sapiens TAF9-like RNA polymerase II, TATA box binding protein (TBP)-associated factor, 31kDa (TAF9L), mRNA	3	118.64
B2R6J3	B2R6J3_HUMAN	27682.1	cDNA, FLJ92974, highly similar to Homo sapiens methylmalonic aciduria (cobalamin deficiency) type B(MMAB), mRNA	6	1323.64
B2R6N6	B2R6N6_HUMAN	28274.1	cDNA, FLJ93036, highly similar to Homo sapiens tyrosine 3-monooxygenase/tryptophan 5-monooxygenaseactivation protein, eta polypeptide (YWHAH), mRNA	1	61.48
B2R6P1	B2R6P1_HUMAN	58373.2	cDNA, FLJ93045, highly similar to Homo sapiens galactosamine (N-acetyl)-6-sulfate sulfatase (Morquiosyndrome, mucopolysaccharidosis type IVA) (GALNS), mRNA	1	130.73
B2R6P4	B2R6P4_HUMAN	25321.1	cDNA, FLJ93048, highly similar to Homo sapiens synaptobrevin-like 1 (SYBL1), mRNA	10	458.26
B2R6S9	B2R6S9_HUMAN	41455	cDNA, FLJ93097, highly similar to Homo sapiens low density lipoprotein receptor-related protein associated protein 1 (LRPAP1), mRNA	9	676.85
B2R6U8	B2R6U8_HUMAN	26255.7	cDNA, FLJ93125, highly similar to Homo sapiens cleavage and polyadenylation specific factor 5, 25 kDa(CPSF5), mRNA	11	933.43
B2R703	B2R703_HUMAN	26114.3	cDNA, FLJ93205, Homo sapiens CGI-100 protein (CGI-100), mRNA	3	179.99
B2R704	B2R704_HUMAN	84046.5	cDNA, FLJ93207, highly similar to Homo sapiens microtubule-associated protein 7 (MAP7), mRNA	2	142.45
B2R761	B2R761_HUMAN	59667.9	cDNA, FLJ93299, highly similar to Homo sapiens sterol carrier protein 2 (SCP2), mRNA	14	1646.05
B2R7C2	B2R7C2_HUMAN	89638.2	cDNA, FLJ93375, highly similar to Homo sapiens ZW10, kinetochore associated, homolog (Drosophila) (ZW10), mRNA	8	463.75
B2R7C5	B2R7C5_HUMAN	91579.3	cDNA, FLJ93378, highly similar to Homo sapiens MCM3 minichromosome maintenance deficient 3 (S. cerevisiae) (MCM3), mRNA	33	3567.74
B2R7D2	B2R7D2_HUMAN	55712.4	cDNA, FLJ93389, highly similar to Homo sapiens multiple inositol polyphosphate histidine phosphatase, 1 (MINPP1), mRNA	4	103.79
B2R7M1	B2R7M1_HUMAN	40747.3	cDNA, FLJ93507, highly similar to Homo sapiens ATPase, H+ transporting, lysosomal 38kDa, V0 subunit d isoform 1 (ATP6V0D1), mRNA	3	214.32
B2R7M3	B2R7M3_HUMAN	35767.5	cDNA, FLJ93510, highly similar to Homo sapiens JTV1 gene (JTV1), mRNA	4	235.7
B2R7N6	B2R7N6_HUMAN	56056.8	cDNA, FLJ93528, highly similar to Homo sapiens solute carrier family 1 (glutamate/neutral amino acid transporter), member 4 (SLC1A4), mRNA	1	216.51
B2R7R5	B2R7R5_HUMAN	41256.5	cDNA, FLJ93570, highly similar to Homo sapiens phosphoribosyl pyrophosphate synthetase-associated protein 2 (PRPSAP2), mRNA	9	551.78
B2R7T8	B2R7T8_HUMAN	30979.5	cDNA, FLJ93598, highly similar to Homo sapiens capping protein (actin filament) muscle Z-line, beta (CAPZB), mRNA	18	2413.6
B2R7V4	B2R7V4_HUMAN	59096.7	cDNA, FLJ93619, highly similar to Homo sapiens PRP4 pre-mRNA processing factor 4 homolog (yeast) (PRPF4), mRNA	2	150.08
B2R823	B2R823_HUMAN	28094	cDNA, FLJ93703, highly similar to Homo sapiens putatative 28 kDa protein (LOC56902), mRNA	6	833.05
B2R841	B2R841_HUMAN	68962.9	cDNA, FLJ93730, highly similar to Homo sapiens polo-like kinase (Drosophila) (PLK), mRNA	4	144.36
B2R858	B2R858_HUMAN	53581.9	cDNA, FLJ93750, Homo sapiens DEAD (Asp-Glu-Ala-Asp) box polypeptide 6 (DDX6), mRNA	15	1075.28
B2R8A1	B2R8A1_HUMAN	35458.4	cDNA, FLJ93802, highly similar to Homo sapiens succinate-CoA ligase, GDP-forming, alpha subunit (SUCLG1), mRNA	2	120.02
B2R8E4	B2R8E4_HUMAN	43033.9	cDNA, FLJ93859, highly similar to Homo sapiens protein phosphatase 1A (formerly 2C), magnesium-dependent, alpha isoform (PPM1A), mRNA	4	223.03
B2R8G6	B2R8G6_HUMAN	38870.2	cDNA, FLJ93891, Homo sapiens FK506 binding protein 8, 38kDa (FKBP8), mRNA	4	457.42
B2R8N0	B2R8N0_HUMAN	53129	cDNA, FLJ93975, highly similar to Homo sapiens epoxide hydrolase 1, microsomal (xenobiotic) (EPHX1), mRNA	6	512.64
B2R911	B2R911_HUMAN	41381	cDNA, FLJ94157, highly similar to Homo sapiens melanoma antigen, family E, 1, cancer/testis specific (MAGEE1), mRNA	2	163.25
B2R928	B2R928_HUMAN	96003.8	cDNA, FLJ94181, highly similar to Homo sapiens mitogen-activated protein kinase kinase kinase kinase5 (MAP4K5), mRNA	1	76.24
B2R960	B2R960_HUMAN	32615.9	cDNA, FLJ94230, highly similar to Homo sapiens thioredoxin-like 1 (TXNL1), mRNA	12	1107.72
B2R984	B2R984_HUMAN	21880	cDNA, FLJ94268, highly similar to Homo sapiens histone 1, H1e (HIST1H1E), mRNA	5	789.67
B2R9A0	B2R9A0_HUMAN	33936.5	cDNA, FLJ94294, highly similar to Homo sapiens cyclin-dependent kinase 4 (CDK4), mRNA	9	511.45
B2R9I9	B2R9I9_HUMAN	39697.9	cDNA, FLJ94417, highly similar to Homo sapiens WD repeat domain 57 (U5 snRNP specific) (WDR57), mRNA	6	386.54
B2R9J4	B2R9J4_HUMAN	17786.1	cDNA, FLJ94423, highly similar to Homo sapiens mitochondrial ribosomal protein L23 (MRPL23), nuclear gene encoding mitochondrial protein, mRNA	5	467.56
B2R9K8	B2R9K8_HUMAN	58385.8	cDNA, FLJ94440, highly similar to Homo sapiens chaperonin containing TCP1, subunit 6A (zeta 1)(CCT6A), mRNA	22	2677.82
B2R9T9	B2R9T9_HUMAN	26177.6	cDNA, FLJ94551	2	421.35
B2RA50	B2RA50_HUMAN	16960.7	cDNA, FLJ94698, highly similar to Homo sapiens trafficking protein particle complex 1 (TRAPPC1),mRNA	3	476.04
B2RA56	B2RA56_HUMAN	61891.1	cDNA, FLJ94705, highly similar to Homo sapiens nicalin (LOC56926), mRNA	8	1151.3
B2RA86	B2RA86_HUMAN	54672.3	cDNA, FLJ94762, highly similar to Homo sapiens CUG triplet repeat, RNA binding protein 2 (CUGBP2),mRNA	2	169.87
B2RAM2	B2RAM2_HUMAN	93307.1	cDNA, FLJ94999, highly similar to Homo sapiens calpain 7 (CAPN7), mRNA	2	131.07
B2RAM5	B2RAM5_HUMAN	56080	cDNA, FLJ95003, Homo sapiens v-akt murine thymoma viral oncogene homolog 1 (AKT1),mRNA (V-akt murine thymoma viral oncogene homolog 1)	3	190.8
B2RAM6	B2RAM6_HUMAN	120084	cDNA, FLJ95005, highly similar to Homo sapiens kinesin family member 11 (KIF11), mRNA	18	1352.36
B2RAR2	B2RAR2_HUMAN	47014.9	cDNA, FLJ95064, highly similar to Homo sapiens nin one binding protein (NOB1P), mRNA	2	308.75
B2RAR5	B2RAR5_HUMAN	107644	cDNA, FLJ95067	10	921.84
B2RAU8	B2RAU8_HUMAN	73560.6	cDNA, FLJ95131, highly similar to Homo sapiens nucleolar and coiled-body phosphoprotein 1 (NOLC1), mRNA	4	276.16
B2RB23	B2RB23_HUMAN	42438.9	cDNA, FLJ95265, highly similar to Homo sapiens acetyl-Coenzyme A acyltransferase 2 (mitochondrial 3-oxoacyl-Coenzyme A thiolase) (ACAA2), nuclear gene encoding mitochondrial protein, mRNA	5	253.22
B2RB77	B2RB77_HUMAN	40631.9	cDNA, FLJ95355, highly similar to Homo sapiens tropomodulin 1 (TMOD1), mRNA	2	229.71
B2RB99	B2RB99_HUMAN	34461.4	cDNA, FLJ95387	1	131.75
B2RBC8	B2RBC8_HUMAN	116670	cDNA, FLJ95444, highly similar to Homo sapiens polycystic kidney disease 1-related (PKD1-like), mRNA	3	288.24
B2RBE6	B2RBE6_HUMAN	105099	cDNA, FLJ95470, highly similar to Homo sapiens homolog of yeast Sec5 (SEC5), mRNA	6	245.71
B2RBI2	B2RBI2_HUMAN	39937.8	cDNA, FLJ95525, highly similar to Homo sapiens synapse associated protein 1, SAP47 homolog (Drosophila) (SYAP1), mRNA	12	1224.64
B2RBJ8	B2RBJ8_HUMAN	58080.3	cDNA, FLJ95548, highly similar to Homo sapiens glutaminyl-tRNA synthase (glutamine-hydrolyzing)-like 1 (QRSL1), mRNA	3	224.13
B2RBM8	B2RBM8_HUMAN	124850	cDNA, FLJ95596, highly similar to Homo sapiens activity-dependent neuroprotector (ADNP), mRNA	7	261.1
B2RBP6	B2RBP6_HUMAN	76332.8	cDNA, FLJ95622, highly similar to Homo sapiens THO complex 1 (THOC1), mRNA	1	54.22
B2RC50	B2RC50_HUMAN	25757.2	cDNA, FLJ95853, highly similar to Homo sapiens exosome component Rrp46 (RRP46), mRNA	2	233.35
B2RCM2	B2RCM2_HUMAN	135550	cDNA, FLJ96156, highly similar to Homo sapiens leucyl-tRNA synthetase (LARS), mRNA	26	2108.92
B2RCM6	B2RCM6_HUMAN	28290.9	cDNA, FLJ96161	5	501.03
B2RCX0	B2RCX0_HUMAN	32114.7	cDNA, FLJ96345, Homo sapiens SET translocation (myeloid leukemia-associated) (SET),mRNA	9	1267.07
B2RD00	B2RD00_HUMAN	54283.5	cDNA, FLJ96396, highly similar to Homo sapiens ERO1-like beta (S. cerevisiae) (ERO1LB), mRNA	5	182.66
B2RD46	B2RD46_HUMAN	97843.7	cDNA, FLJ96449	2	159.06
B2RD71	B2RD71_HUMAN	85777.3	cDNA, FLJ96486, highly similar to Homo sapiens DEAH (Asp-Glu-Ala-His) box polypeptide 32 (DHX32), mRNA	1	123.29
B2RD81	B2RD81_HUMAN	24372.8	cDNA, FLJ96497	4	349.18
B2RDE8	B2RDE8_HUMAN	26902.9	cDNA, FLJ96580, highly similar to Homo sapiens hepatoma-derived growth factor (high-mobility group protein 1-like) (HDGF), mRNA	14	1634.04
B2RDG1	B2RDG1_HUMAN	59686.9	cDNA, FLJ96593	2	75.18
B2RDG9	B2RDG9_HUMAN	46817.5	cDNA, FLJ96603, highly similar to Homo sapiens actin-related protein 10 homolog (S. cerevisiae) (ACTR10), mRNA	4	133.14
B2RDH6	B2RDH6_HUMAN	67986.4	cDNA, FLJ96613, highly similar to Homo sapiens vacuolar protein sorting 33A (yeast) (VPS33A), mRNA	2	89.57
B2RDN3	B2RDN3_HUMAN	29264	cDNA, FLJ96692, highly similar to Homo sapiens nucleotide binding protein 2 (MinD homolog, E. coli) (NUBP2), mRNA	7	503.15
B2RDW0	B2RDW0_HUMAN	16766.8	cDNA, FLJ96792, highly similar to Homo sapiens calmodulin 2 (phosphorylase kinase, delta) (CALM2), mRNA	15	5112.29
B2RDX0	B2RDX0_HUMAN	76667.6	cDNA, FLJ96805, highly similar to Homo sapiens SHC SH2-domain binding protein 1 (SHCBP1), mRNA	2	88.85
B2RDX5	B2RDX5_HUMAN	82973.6	cDNA, FLJ96812, highly similar to Homo sapiens threonyl-tRNA synthetase (TARS), mRNA	41	4250.74
B2RE34	B2RE34_HUMAN	71608	cDNA, FLJ96901, highly similar to Homo sapiens Rac GTPase activating protein 1 (RACGAP1), mRNA	6	236.02
Q92600	RCD1_HUMAN	33952	Cell differentiation protein RCD1 homolog	6	469.55
P06493	CDC2_HUMAN	34130.9	Cell division control protein 2 homolog	11	2359.76
Q14004	CD2L5_HUMAN	165564	Cell division cycle 2-like protein kinase 5	2	41.82
Q8IX12	CCAR1_HUMAN	133423	Cell division cycle and apoptosis regulator protein 1	11	1117.69
O75794	CD123_HUMAN	39566.3	Cell division cycle protein 123 homolog	2	164.68
Q9UJX2	CDC23_HUMAN	69040.1	Cell division cycle protein 23 homolog	4	286.98
P30260	CDC27_HUMAN	92892.7	Cell division cycle protein 27 homolog	4	602.7
P24941	CDK2_HUMAN	34079.1	Cell division protein kinase 2	3	124.82
Q00535	CDK5_HUMAN	33739.4	Cell division protein kinase 5	8	577.2
P50613	CDK7_HUMAN	39298.6	Cell division protein kinase 7	3	125.93
Q08ES8	Q08ES8_HUMAN	20309.7	Cell growth-inhibiting protein 34	9	874.84
Q9NX58	LYAR_HUMAN	44044	Cell growth-regulating nucleolar protein	7	454.14
Q4JGY1	Q4JGY1_HUMAN	20112.8	Cellular nucleic acid binding protein beta variant 1	7	1237.31
P62633	CNBP_HUMAN	20704	Cellular nucleic acid-binding protein	7	1356.87
P29373	RABP2_HUMAN	15854.1	Cellular retinoic acid-binding protein 2	5	833.99
P41208	CETN2_HUMAN	19725.9	Centrin-2	3	223.53
O15182	CETN3_HUMAN	19537.9	Centrin-3	2	92.66
Q9NSP4	CENPM_HUMAN	20009.5	Centromere protein M	2	268.68
Q7Z7K6	CENPV_HUMAN	30383.3	Centromere protein V	2	108.79
Q02224	CENPE_HUMAN	317588	Centromere-associated protein E	2	100.99
Q5SW79	CE170_HUMAN	175586	Centrosomal protein of 170 kDa	3	131.45
Q9NVX0	CEP27_HUMAN	27144.2	Centrosomal protein of 27 kDa	1	59.7
O43159	HUCE1_HUMAN	51424.4	Cerebral protein 1	1	78.84
Q9NWW5	CLN6_HUMAN	36009.9	Ceroid-lipofuscinosis neuronal protein 6	2	153.45
Q9UFW8	CGBP1_HUMAN	19093.7	CGG triplet repeat-binding protein 1	2	427.73
Q8NI60	ADCK3_HUMAN	72417.6	Chaperone activity of bc1 complex-like, mitochondrial	1	82.3
Q9HD42	CHM1A_HUMAN	21746.2	Charged multivesicular body protein 1a	2	211.07
Q7LBR1	CHM1B_HUMAN	22152.2	Charged multivesicular body protein 1b	1	91.1
O43633	CHM2A_HUMAN	25087.9	Charged multivesicular body protein 2a	6	1142.1
Q9UQN3	CHM2B_HUMAN	23948.2	Charged multivesicular body protein 2b	2	91.26
Q9Y3E7	CHMP3_HUMAN	25113.8	Charged multivesicular body protein 3	3	104.21
Q9BY43	CHM4A_HUMAN	25082.8	Charged multivesicular body protein 4a	8	482.39
Q9H444	CHM4B_HUMAN	24934.6	Charged multivesicular body protein 4b	7	840.04
Q96CF2	CHM4C_HUMAN	26394.3	Charged multivesicular body protein 4c	2	148.01
Q9NZZ3	CHMP5_HUMAN	24612.4	Charged multivesicular body protein 5	4	453.77
Q96FZ7	CHMP6_HUMAN	23527.3	Charged multivesicular body protein 6	2	166.38
Q8WUX9	CHMP7_HUMAN	51164.4	Charged multivesicular body protein 7	2	142.51
Q96S66	CLCC1_HUMAN	62667.3	Chloride channel CLIC-like protein 1	3	176.95
Q53FB0	Q53FB0_HUMAN	27339.9	Chloride intracellular channel 1 variant (Fragment)	10	1477.13
Q9Y696	CLIC4_HUMAN	28981.8	Chloride intracellular channel protein 4	14	1751.79
Q9UK43	Q9UK43_HUMAN	65659.8	Chondrosarcoma-associated protein 2	9	565.91
Q13112	CAF1B_HUMAN	61910.4	Chromatin assembly factor 1 subunit B	1	182.21
Q13185	CBX3_HUMAN	20969.4	Chromobox protein homolog 3	6	1715.87
P45973	CBX5_HUMAN	22382.1	Chromobox protein homolog 5	8	450.88
Q86WJ1	CHD1L_HUMAN	101507	Chromodomain-helicase-DNA-binding protein 1-like	3	86.96
Q14839	CHD4_HUMAN	219393	Chromodomain-helicase-DNA-binding protein 4	36	2871.41
Q9HCK8	CHD8_HUMAN	292161	Chromodomain-helicase-DNA-binding protein 8	3	180.55
Q0VAQ8	Q0VAQ8_HUMAN	26508.4	Chromosome 1 open reading frame 77	2	277.74
Q5JX17	Q5JX17_HUMAN	18155.3	Chromosome 20 open reading frame 45	2	119.21
O95239	KIF4A_HUMAN	141390	Chromosome-associated kinesin KIF4A	19	1550.18
Q5W111	CLLD6_HUMAN	22107.8	Chronic lymphocytic leukemia deletion region gene 6 protein	2	91.02
Q567R9	Q567R9_HUMAN	16820	CIP29 protein	2	171.63
O95232	CROP_HUMAN	51834.3	Cisplatin resistance-associated overexpressed protein	5	379.28
B4DJV2	B4DJV2_HUMAN	50627.8	Citrate synthase	5	606.85
O75390	CISY_HUMAN	51907.6	Citrate synthase, mitochondrial	7	724.24
Q2M5E1	Q2M5E1_HUMAN	238511	Citron	1	144.33
O60271	JIP4_HUMAN	146913	C-jun-amino-terminal kinase-interacting protein 4	31	2694.92
Q6NWZ1	Q6NWZ1_HUMAN	67948.4	CKAP4 protein (Fragment)	4	345.95
B2RTR1	B2RTR1_HUMAN	166835	CLASP2 protein	11	799.28
Q00610	CLH1_HUMAN	193260	Clathrin heavy chain 1	86	15966
P09497	CLCB_HUMAN	25289.2	Clathrin light chain B	2	88.88
Q53Y37	Q53Y37_HUMAN	23281.2	Clathrin, light polypeptide (Lcb)	3	347.16
Q10570	CPSF1_HUMAN	162036	Cleavage and polyadenylation specificity factor subunit 1	10	1367.2
Q9P2I0	CPSF2_HUMAN	89286	Cleavage and polyadenylation specificity factor subunit 2	1	96.36
Q9UKF6	CPSF3_HUMAN	78120.4	Cleavage and polyadenylation specificity factor subunit 3	9	635.41
O95639	CPSF4_HUMAN	31261	Cleavage and polyadenylation specificity factor subunit 4	1	125.46
Q16630	CPSF6_HUMAN	59344.5	Cleavage and polyadenylation specificity factor subunit 6	6	788.63
Q8N684	CPSF7_HUMAN	52189.3	Cleavage and polyadenylation specificity factor subunit 7	3	230.37
Q05048	CSTF1_HUMAN	49125	Cleavage stimulation factor 50 kDa subunit	3	172.01
Q12996	CSTF3_HUMAN	83324.9	Cleavage stimulation factor 77 kDa subunit	11	772.52
O96005	CLPT1_HUMAN	76276.6	Cleft lip and palate transmembrane protein 1	8	907.95
Q96KA5	CLP1L_HUMAN	62531.1	Cleft lip and palate transmembrane protein 1-like protein	8	636.59
Q17RS4	Q17RS4_HUMAN	162912	CLIP1 protein	12	1034.75
Q7Z460	CLAP1_HUMAN	170373	CLIP-associating protein 1	5	238.39
O75122	CLAP2_HUMAN	141844	CLIP-associating protein 2	9	712.32
O43598	RCL_HUMAN	19210.6	c-Myc-responsive protein Rcl	2	270.97
A6NN38	A6NN38_HUMAN	66381.6	Coactivator-associated arginine methyltransferase 1, isoform CRA_b	5	308.05
Q14019	COTL1_HUMAN	16049.1	Coactosin-like protein	3	237.61
Q53FU3	Q53FU3_HUMAN	20311.6	Coatomer protein complex, subunit zeta 1 variant (Fragment)	4	916.21
P53621	COPA_HUMAN	139797	Coatomer subunit alpha	50	7462.68
P53618	COPB_HUMAN	108214	Coatomer subunit beta	30	3593.89
P35606	COPB2_HUMAN	103278	Coatomer subunit beta'	30	2459.3
P48444	COPD_HUMAN	57630.3	Coatomer subunit delta	17	1298.02
Q9UBF2	COPG2_HUMAN	98700	Coatomer subunit gamma-2	18	2488.29
Q8IWY9	CDAN1_HUMAN	135635	Codanin-1	1	78.66
P23528	COF1_HUMAN	18718.7	Cofilin-1	18	9428.71
Q9Y281	COF2_HUMAN	18838.9	Cofilin-2	10	1506.43
Q5T0G1	Q5T0G1_HUMAN	69677.5	Coiled-coil and C2 domain containing 1B (Fragment)	5	172.85
Q6P1N0	C2D1A_HUMAN	104397	Coiled-coil and C2 domain-containing protein 1A	17	1067.01
Q6GSG7	Q6GSG7_HUMAN	53432.9	Coiled-coil domain containing 6	2	85.3
Q96G28	CC104_HUMAN	39592.9	Coiled-coil domain-containing protein 104	2	96.73
Q96NT0	CC115_HUMAN	19805.4	Coiled-coil domain-containing protein 115	2	64.43
Q8WUD4	CCD12_HUMAN	19226.3	Coiled-coil domain-containing protein 12	2	71.71
Q96CT7	CC124_HUMAN	25819.6	Coiled-coil domain-containing protein 124	7	888.61
Q9H6E4	CC134_HUMAN	26601	Coiled-coil domain-containing protein 134	4	169.88
Q6PK04	CC137_HUMAN	33268.1	Coiled-coil domain-containing protein 137	1	61.22
Q6P2H3	CCD21_HUMAN	86270.4	Coiled-coil domain-containing protein 21	1	84.66
O60826	CCD22_HUMAN	71054.3	Coiled-coil domain-containing protein 22	2	78.21
Q8N300	CCD23_HUMAN	7860.01	Coiled-coil domain-containing protein 23	1	214.03
Q86WR0	CCD25_HUMAN	24634.2	Coiled-coil domain-containing protein 25	3	197.16
Q9BSH4	CCD44_HUMAN	32912.9	Coiled-coil domain-containing protein 44	7	777.88
Q96A33	CCD47_HUMAN	56123.4	Coiled-coil domain-containing protein 47	15	1645.7
Q96CS2	CCDC5_HUMAN	31900.6	Coiled-coil domain-containing protein 5	3	128.18
Q8IVM0	CCD50_HUMAN	35914	Coiled-coil domain-containing protein 50	3	84.17
Q9Y3C0	CCD53_HUMAN	21216.6	Coiled-coil domain-containing protein 53	1	185.25
Q9Y2R0	CCD56_HUMAN	11724.1	Coiled-coil domain-containing protein 56	5	518.98
Q4VC31	CCD58_HUMAN	16837.6	Coiled-coil domain-containing protein 58	7	593.58
Q9Y2S6	CCD72_HUMAN	7061.93	Coiled-coil domain-containing protein 72	3	190.47
Q96AQ8	CC90A_HUMAN	40011.2	Coiled-coil domain-containing protein 90A, mitochondrial	1	56.69
Q9GZT6	CC90B_HUMAN	29510.2	Coiled-coil domain-containing protein 90B, mitochondrial	1	64.61
Q567U6	CCD93_HUMAN	73437	Coiled-coil domain-containing protein 93	4	162.55
Q96F63	CCD97_HUMAN	39264.8	Coiled-coil domain-containing protein 97	2	87.54
Q96EA4	CCD99_HUMAN	70703	Coiled-coil domain-containing protein 99	1	129.52
Q5SZL2	CF204_HUMAN	92777.2	Coiled-coil domain-containing protein C6orf204	2	76.45
Q96BP2	CHCH1_HUMAN	13694.1	Coiled-coil-helix-coiled-coil-helix domain-containing protein 1	2	374.25
Q9Y6H1	CHCH2_HUMAN	15730.8	Coiled-coil-helix-coiled-coil-helix domain-containing protein 2, mitochondrial	4	450.73
Q9NX63	CHCH3_HUMAN	26421.3	Coiled-coil-helix-coiled-coil-helix domain-containing protein 3, mitochondrial	3	488.5
Q9BUK0	CHCH7_HUMAN	10317	Coiled-coil-helix-coiled-coil-helix domain-containing protein 7	2	157.43
Q9NYJ1	CHCH8_HUMAN	10355.7	Coiled-coil-helix-coiled-coil-helix domain-containing protein 8	1	196.66
P38432	P80C_HUMAN	63254.2	Coilin	1	163.75
Q14011	CIRBP_HUMAN	18636.7	Cold-inducible RNA-binding protein	2	698.08
P12109	CO6A1_HUMAN	109602	Collagen alpha-1(VI) chain	6	548.21
P39060	COIA1_HUMAN	179389	Collagen alpha-1(XVIII) chain	1	94.89
B3SXQ8	B3SXQ8_HUMAN	74321.1	Collapsin response mediator protein 4 long variant	18	1675.32
Q9Y6G5	COMDA_HUMAN	23009.1	COMM domain-containing protein 10	2	127.53
Q86X83	COMD2_HUMAN	22788.1	COMM domain-containing protein 2	2	51.85
Q9H0A8	COMD4_HUMAN	22092.4	COMM domain-containing protein 4	3	205.19
Q7Z4G1	COMD6_HUMAN	9745.82	COMM domain-containing protein 6	2	166.63
Q86VX2	COMD7_HUMAN	22696.7	COMM domain-containing protein 7	2	145.72
Q9NX08	COMD8_HUMAN	21191	COMM domain-containing protein 8	4	241.55
Q9P000	COMD9_HUMAN	22033.5	COMM domain-containing protein 9	6	1022.81
Q07021	C1QBP_HUMAN	31741.8	Complement component 1 Q subcomponent-binding protein, mitochondrial	6	1687.79
Q9BWC7	Q9BWC7_HUMAN	20374.4	COMT protein	3	131.75
Q15021	CND1_HUMAN	158495	Condensin complex subunit 1	35	4108.98
Q15003	CND2_HUMAN	83309.6	Condensin complex subunit 2	14	1730.23
Q9BPX3	CND3_HUMAN	115345	Condensin complex subunit 3	21	1652.67
P42695	CNDD3_HUMAN	170950	Condensin-2 complex subunit D3	15	1152.13
Q86XI2	CNDG2_HUMAN	132587	Condensin-2 complex subunit G2	8	625.11
Q6IBW4	CNDH2_HUMAN	68639.7	Condensin-2 complex subunit H2	4	122.31
Q562E6	Q562E6_HUMAN	85755.4	Conserved helix-loop-helix ubiquitous kinase	4	238.76
Q96JB2	COG3_HUMAN	95005.7	Conserved oligomeric Golgi complex subunit 3	4	241.81
P83436	COG7_HUMAN	86973.2	Conserved oligomeric Golgi complex subunit 7	2	84.75
Q9NZB2	F120A_HUMAN	123008	Constitutive coactivator of PPAR-gamma-like protein 1	9	471.07
Q9NQ92	COPR5_HUMAN	20225	Cooperator of PRMT5	2	127.6
A8K1H6	A8K1H6_HUMAN	17898.3	COP9 constitutive photomorphogenic homolog subunit 8 (Arabidopsis), isoform CRA_b	4	787.38
Q13098	CSN1_HUMAN	56071.4	COP9 signalosome complex subunit 1	9	1006.03
P61201	CSN2_HUMAN	51849.2	COP9 signalosome complex subunit 2	9	768.76
Q9UNS2	CSN3_HUMAN	48412.2	COP9 signalosome complex subunit 3	12	1341.24
Q9BT78	CSN4_HUMAN	46524.8	COP9 signalosome complex subunit 4	11	1657.25
Q92905	CSN5_HUMAN	37782.8	COP9 signalosome complex subunit 5	10	570.01
Q7L5N1	CSN6_HUMAN	36482.3	COP9 signalosome complex subunit 6	11	850.96
Q9UBW8	CSN7A_HUMAN	30429.1	COP9 signalosome complex subunit 7a	5	257.76
Q9H9Q2	CSN7B_HUMAN	29888.5	COP9 signalosome complex subunit 7b	6	611.12
Q99829	CPNE1_HUMAN	59648.8	Copine-1	13	1699.36
O75131	CPNE3_HUMAN	60947.4	Copine-3	18	1995.75
Q86YQ8	CPNE8_HUMAN	63637.9	Copine-8	2	209.51
Q9NTM9	CUTC_HUMAN	29721.2	Copper homeostasis protein cutC homolog	2	211.38
O00244	ATOX1_HUMAN	7567.8	Copper transport protein ATOX1	1	285.52
P36551	HEM6_HUMAN	50918.3	Coproporphyrinogen-III oxidase, mitochondrial	12	1184.63
B3GK62	B3GK62_HUMAN	37431.9	COQ5	6	422.63
Q13951	PEBB_HUMAN	21722.8	Core-binding factor subunit beta	3	835.54
Q9BR76	COR1B_HUMAN	54884.5	Coronin-1B	8	564.07
A7MAP1	A7MAP1_HUMAN	59708.1	Coronin-1C_i3 protein	9	853.17
Q7Z7K0	COXAM_HUMAN	12823.4	COX assembly mitochondrial protein homolog	1	163.51
Q6FHM4	Q6FHM4_HUMAN	13924	COX5B protein	3	193.91
Q496I0	Q496I0_HUMAN	9420.08	COX7A2 protein	2	312.62
Q9P0U4	CXXC1_HUMAN	77544.9	CpG-binding protein	3	145.7
Q8IY43	Q8IY43_HUMAN	22774.9	CRADD protein	1	139.37
Q9UEE9	CFDP1_HUMAN	33572.6	Craniofacial development protein 1	1	55.04
P12277	KCRB_HUMAN	42902.4	Creatine kinase B-type	20	4503.76
P12532	KCRU_HUMAN	47406.4	Creatine kinase, ubiquitous mitochondrial	2	234.14
A5GZA6	A5GZA6_HUMAN	42686.9	CRELD2-zeta	3	138.93
P46109	CRKL_HUMAN	33870	Crk-like protein	8	758.48
B9EIQ6	B9EIQ6_HUMAN	163756	CRKRS protein	2	83.74
Q71SV8	Q71SV8_HUMAN	100442	Crn-related protein kim1	3	85.1
Q9BZJ0	CRNL1_HUMAN	100902	Crooked neck-like protein 1	8	862
Q59EK7	Q59EK7_HUMAN	37858.4	CS0DF038YO05 variant (Fragment)	2	366.02
Q7Z2Q5	Q7Z2Q5_HUMAN	46832	C-terminal binding protein 1	5	330.24
Q5SQP8	Q5SQP8_HUMAN	56807.7	C-terminal binding protein 2	5	336.94
P17812	PYRG1_HUMAN	67332.2	CTP synthase 1	23	3367.87
Q9NRF8	PYRG2_HUMAN	66320.1	CTP synthase 2	16	1571.08
B1APK5	B1APK5_HUMAN	104486	Cullin 4B	27	2284.94
Q13616	CUL1_HUMAN	90306.2	Cullin-1	17	1116.22
Q13618	CUL3_HUMAN	89443.7	Cullin-3	17	1108.24
Q13619	CUL4A_HUMAN	88137.6	Cullin-4A	10	960.76
Q93034	CUL5_HUMAN	91467.6	Cullin-5	3	122.79
O75155	CAND2_HUMAN	136653	Cullin-associated NEDD8-dissociated protein 2	2	119.84
Q69YN2	C19L1_HUMAN	61322.1	CWF19-like protein 1	7	425.95
O14976	GAK_HUMAN	144583	Cyclin G-associated kinase	6	234.07
P42771	CD2A1_HUMAN	16579.4	Cyclin-dependent kinase inhibitor 2A, isoforms 1/2/3	6	1378.34
Q96LE1	Q96LE1_HUMAN	18157.9	Cyclin-dependent kinase inhibitor isoform	2	218.43
P61024	CKS1_HUMAN	9653.94	Cyclin-dependent kinases regulatory subunit 1	2	525.38
P33552	CKS2_HUMAN	9853.98	Cyclin-dependent kinases regulatory subunit 2	2	128.59
P35520	CBS_HUMAN	61175.4	Cystathionine beta-synthase	1	35.88
P01040	CYTA_HUMAN	10999.7	Cystatin-A	1	93.97
P04080	CYTB_HUMAN	11189.6	Cystatin-B	5	1503.43
P01034	CYTC_HUMAN	16017.2	Cystatin-C	3	194.51
P21291	CSRP1_HUMAN	21409.1	Cysteine and glycine-rich protein 1	7	1096.16
Q16527	CSRP2_HUMAN	21852.2	Cysteine and glycine-rich protein 2	7	910.09
Q9UHD1	CHRD1_HUMAN	38263.9	Cysteine and histidine-rich domain-containing protein 1	12	1443.11
Q9Y697	NFS1_HUMAN	50563	Cysteine desulfurase, mitochondrial	3	123
Q16878	CDO1_HUMAN	23185.3	Cysteine dioxygenase type 1	1	73.47
Q9P021	CRIPT_HUMAN	11664.7	Cysteine-rich PDZ-binding protein	4	201.4
P49589	SYCC_HUMAN	86103.5	Cysteinyl-tRNA synthetase, cytoplasmic	15	1374.43
Q53GF0	Q53GF0_HUMAN	48982.9	Cytidine 5'-monophosphate N-acetylneuraminic acid synthetase variant (Fragment)	6	223.05
O43169	CYB5B_HUMAN	16436	Cytochrome b5 type B	3	566.81
P31930	QCR1_HUMAN	53296.7	Cytochrome b-c1 complex subunit 1, mitochondrial	11	972.35
P22695	QCR2_HUMAN	48583.9	Cytochrome b-c1 complex subunit 2, mitochondrial	8	717.4
P07919	QCR6_HUMAN	11017	Cytochrome b-c1 complex subunit 6, mitochondrial	2	343.4
P14927	QCR7_HUMAN	13522	Cytochrome b-c1 complex subunit 7	6	898.96
O14949	QCR8_HUMAN	9900.12	Cytochrome b-c1 complex subunit 8	4	487.34
Q9UDW1	QCR9_HUMAN	7303.83	Cytochrome b-c1 complex subunit 9	2	248.6
P47985	UCRI_HUMAN	29934.5	Cytochrome b-c1 complex subunit Rieske, mitochondrial	4	872.78
P99999	CYC_HUMAN	11855.2	Cytochrome c	7	866.75
Q9Y6N1	COX11_HUMAN	31752	Cytochrome c oxidase assembly protein COX11, mitochondrial	2	120.86
Q7KZN9	COX15_HUMAN	46342.6	Cytochrome c oxidase assembly protein COX15 homolog	1	59.92
Q9P0S2	COX16_HUMAN	12285.5	Cytochrome c oxidase assembly protein COX16 homolog, mitochondrial	2	131.63
Q49B96	COX19_HUMAN	10615.2	Cytochrome c oxidase assembly protein COX19	2	252.8
Q14061	COX17_HUMAN	7252.51	Cytochrome c oxidase copper chaperone	3	387.71
Q0Z7S0	Q0Z7S0_HUMAN	25705.3	Cytochrome c oxidase subunit 2	7	299.68
P20674	COX5A_HUMAN	16922.8	Cytochrome c oxidase subunit 5A, mitochondrial	11	1494.49
P10606	COX5B_HUMAN	13915	Cytochrome c oxidase subunit 5B, mitochondrial	2	92.31
P14854	CX6B1_HUMAN	10413.8	Cytochrome c oxidase subunit 6B1	6	577.97
P09669	COX6C_HUMAN	8775.69	Cytochrome c oxidase subunit 6C	6	506.33
O14548	COX7R_HUMAN	12663.5	Cytochrome c oxidase subunit 7A-related protein, mitochondrial	1	83
Q6P666	Q6P666_HUMAN	19651.1	Cytochrome c oxidase subunit IV isoform 1	8	1316.86
P08574	CY1_HUMAN	35709.1	Cytochrome c1, heme protein, mitochondrial	5	581.02
P53701	CCHL_HUMAN	30981	Cytochrome c-type heme lyase	4	330.3
Q8IUI8	CRLF3_HUMAN	50305.1	Cytokine receptor-like factor 3	1	89.8
P21399	ACOC_HUMAN	98849.8	Cytoplasmic aconitate hydratase	19	1163.31
Q14204	DYHC1_HUMAN	534809	Cytoplasmic dynein 1 heavy chain 1	101	7432.62
Q9Y6G9	DC1L1_HUMAN	56829.1	Cytoplasmic dynein 1 light intermediate chain 1	10	660.21
O43237	DC1L2_HUMAN	54350.7	Cytoplasmic dynein 1 light intermediate chain 2	8	456.83
Q7L576	CYFP1_HUMAN	146742	Cytoplasmic FMR1-interacting protein 1	25	1742.24
Q96F07	CYFP2_HUMAN	150298	Cytoplasmic FMR1-interacting protein 2	24	2000.99
Q07065	CKAP4_HUMAN	66096.8	Cytoskeleton-associated protein 4	26	5045.37
Q14008	CKAP5_HUMAN	227062	Cytoskeleton-associated protein 5	56	4715.49
P28838	AMPL_HUMAN	56530	Cytosol aminopeptidase	4	171.22
Q969T7	5NT3L_HUMAN	33893.1	Cytosolic 5'-nucleotidase III-like protein	3	168.62
Q9UPW5	CBPC1_HUMAN	139786	Cytosolic carboxypeptidase 1	2	142.5
Q8NFI3	ENASE_HUMAN	85130.7	Cytosolic endo-beta-N-acetylglucosaminidase	2	52.21
Q96KP4	CNDP2_HUMAN	53187	Cytosolic non-specific dipeptidase	9	437.37
Q9UJU1	Q9UJU1_HUMAN	16294	Cytovillin 2 (Fragment)	1	91.19
O43175	SERA_HUMAN	57355.7	D-3-phosphoglycerate dehydrogenase	18	2212.17
Q5IRN2	Q5IRN2_HUMAN	49105.8	DAZAP1/MEF2D fusion protein	2	535.66
Q9H2J9	Q9H2J9_HUMAN	22485.4	DC39	1	113.8
Q9UKG1	DP13A_HUMAN	80297.9	DCC-interacting protein 13-alpha	6	377.93
Q5M7Z8	Q5M7Z8_HUMAN	21513.4	dCMP deaminase	4	577.65
Q96GG9	DCNL1_HUMAN	30333.1	DCN1-like protein 1	6	314.16
Q9BTE7	DCNL5_HUMAN	27832.7	DCN1-like protein 5	7	633.3
Q9H773	DCTP1_HUMAN	18783.4	dCTP pyrophosphatase 1	5	544.05
P30046	DOPD_HUMAN	12817.7	D-dopachrome decarboxylase	9	2468.54
Q96HY6	DDRGK_HUMAN	35589.5	DDRGK domain-containing protein 1	2	357.61
Q9BVQ8	Q9BVQ8_HUMAN	28933	DDX49 protein	1	50.91
B1AHM0	B1AHM0_HUMAN	73138.3	DEAD (Asp-Glu-Ala-Asp) box polypeptide 17	17	1913.48
Q53GJ1	Q53GJ1_HUMAN	50135.5	DEAD (Asp-Glu-Ala-Asp) box polypeptide 47 isoform 1 variant (Fragment)	4	313.22
Q59F66	Q59F66_HUMAN	81701	DEAD box polypeptide 17 isoform p82 variant (Fragment)	20	2164.33
Q8NI92	Q8NI92_HUMAN	16499.3	DEAD/H(Asp-Glu-Ala-Asp/His)box polypeptide 21	6	652.43
Q8TDR3	Q8TDR3_HUMAN	92960.8	DEAD-box corepressor DP103	4	235.94
B2RB00	B2RB00_HUMAN	115600	DEAH (Asp-Glu-Ala-His) box polypeptide 36, isoform CRA_a	7	412.05
Q9BTC0	DIDO1_HUMAN	245434	Death-inducer obliterator 1	1	108.02
Q96N67	DOCK7_HUMAN	244289	Dedicator of cytokinesis protein 7	7	330.26
Q9BTZ2	DHRS4_HUMAN	27782.4	Dehydrogenase/reductase SDR family member 4	2	149.77
Q9Y394	DHRS7_HUMAN	38673.3	Dehydrogenase/reductase SDR family member 7	6	323.87
Q6IAN0	DRS7B_HUMAN	35381.7	Dehydrogenase/reductase SDR family member 7B	5	394.47
Q13011	ECH1_HUMAN	36135.5	Delta(3,5)-Delta(2,4)-dienoyl-CoA isomerase, mitochondrial	5	1121.8
O43583	DENR_HUMAN	22477.2	Density-regulated protein	7	1328.03
P27707	DCK_HUMAN	30841.2	Deoxycytidine kinase	4	267.46
Q9BU89	DOHH_HUMAN	33282.6	Deoxyhypusine hydroxylase	6	198.78
O00115	DNS2A_HUMAN	40068.7	Deoxyribonuclease-2-alpha	2	247.06
Q8WVC6	DCAKD_HUMAN	26647.4	Dephospho-CoA kinase domain-containing protein	4	237.15
Q6PHW2	Q6PHW2_HUMAN	37128.5	DERA protein (Fragment)	5	694.72
Q9GZP9	DERL2_HUMAN	27663.3	Derlin-2	1	120.38
P81605	DCD_HUMAN	11390.9	Dermcidin	3	161.76
Q8TE01	Q8TE01_HUMAN	38340	DERP12 (Dermal papilla derived protein 12)	2	91.58
Q02413	DSG1_HUMAN	114670	Desmoglein-1	1	55.37
P15924	DESP_HUMAN	334021	Desmoplakin	49	3009.58
P60981	DEST_HUMAN	18949.7	Destrin	12	1485.6
Q9BW61	DDA1_HUMAN	11885	DET1- and DDB1-associated protein 1	2	328.56
Q53Y50	Q53Y50_HUMAN	41149.6	Developmentally regulated GTP binding protein 2	9	600
Q9Y295	DRG1_HUMAN	40801.9	Developmentally-regulated GTP-binding protein 1	12	1151.89
Q9NR28	DBLOH_HUMAN	27341.8	Diablo homolog, mitochondrial	8	1012.99
P52429	DGKE_HUMAN	65481.5	Diacylglycerol kinase epsilon	1	63.44
P00374	DYR_HUMAN	21496	Dihydrofolate reductase	8	769.55
B4DFL1	B4DFL1_HUMAN	49381.5	Dihydrolipoyl dehydrogenase	9	868.45
B2R5X0	B2R5X0_HUMAN	54713.2	Dihydrolipoyl dehydrogenase	12	1000.72
P10515	ODP2_HUMAN	69466.3	Dihydrolipoyllysine-residue acetyltransferase component of pyruvate dehydrogenase complex, mitochondrial	8	1235.17
P36957	ODO2_HUMAN	49040.6	Dihydrolipoyllysine-residue succinyltransferase component of 2-oxoglutarate dehydrogenase complex, mitochondrial	5	843.93
P09417	DHPR_HUMAN	26001.1	Dihydropteridine reductase	4	175.21
Q86U75	Q86U75_HUMAN	67545.5	Dihydropyrimidinase-like 2	4	405.73
A9CQZ4	A9CQZ4_HUMAN	17968	Dihydropyrimidinase-like 2 long form (Fragment)	2	312.4
Q59GB4	Q59GB4_HUMAN	68597.7	Dihydropyrimidinase-like 2 variant (Fragment)	12	1176.4
Q9BPU6	DPYL5_HUMAN	61952.4	Dihydropyrimidinase-related protein 5	10	437.48
Q1ZZB8	Q1ZZB8_HUMAN	102403	Dipeptidyl peptidase 9	7	465.81
Q9NY33	DPP3_HUMAN	82879.9	Dipeptidyl-peptidase 3	14	2318.9
Q53HL4	Q53HL4_HUMAN	82839.9	Dipeptidylpeptidase III isoform 1 variant (Fragment)	5	718.44
O95989	NUDT3_HUMAN	19629.8	Diphosphoinositol polyphosphate phosphohydrolase 1	2	117.88
Q9NZJ9	NUDT4_HUMAN	20521.3	Diphosphoinositol polyphosphate phosphohydrolase 2	3	403.59
Q8NFP7	NUD10_HUMAN	18716.3	Diphosphoinositol polyphosphate phosphohydrolase 3-alpha	4	559.89
Q96G61	NUD11_HUMAN	18775.3	Diphosphoinositol polyphosphate phosphohydrolase 3-beta	4	554.36
Q9H2P9	DPH5_HUMAN	31973.4	Diphthine synthase	1	70.77
Q14689	DIP2A_HUMAN	172371	Disco-interacting protein 2 homolog A	3	84.78
Q9P265	DIP2B_HUMAN	173606	Disco-interacting protein 2 homolog B	12	380.02
B9EIQ5	B9EIQ5_HUMAN	103543	Discs, large homolog 1 (Drosophila)	2	93.78
A8MTM6	A8MTM6_HUMAN	94803.6	Discs, large homolog 7 (Drosophila), isoform CRA_c	2	113.6
Q9NPK3	Q9NPK3_HUMAN	138506	DJ34F7.7 (Superkiller viralicidic activity 2 (S. cerevisiae homolog)-like (SKI2W))	15	857.36
Q2VPB7	Q2VPB7_HUMAN	60683	DKFZp761E198 protein	1	69.64
P26358	DNMT1_HUMAN	185388	DNA (cytosine-5)-methyltransferase 1	23	1517.87
Q16531	DDB1_HUMAN	128142	DNA damage-binding protein 1	40	4508.7
Q92466	DDB2_HUMAN	48460.6	DNA damage-binding protein 2	3	110.85
Q2NKX8	ERC6L_HUMAN	141985	DNA excision repair protein ERCC-6-like	3	138.13
P18858	DNLI1_HUMAN	102301	DNA ligase 1	13	759.06
P49916	DNLI3_HUMAN	103937	DNA ligase 3	5	515.97
P40692	MLH1_HUMAN	85175.3	DNA mismatch repair protein Mlh1	4	142.84
P43246	MSH2_HUMAN	105418	DNA mismatch repair protein Msh2	34	4056.2
P52701	MSH6_HUMAN	154514	DNA mismatch repair protein Msh6	37	4435.12
P09884	DPOLA_HUMAN	167575	DNA polymerase alpha catalytic subunit	21	1743.22
Q14181	DPOA2_HUMAN	66761.7	DNA polymerase alpha subunit B	8	539.81
P28340	DPOD1_HUMAN	125035	DNA polymerase delta catalytic subunit	15	1242.36
P49005	DPOD2_HUMAN	51884.2	DNA polymerase delta subunit 2	2	122.87
Q07864	DPOE1_HUMAN	264031	DNA polymerase epsilon catalytic subunit A	5	193.95
Q9NRF9	DPOE3_HUMAN	16906.3	DNA polymerase epsilon subunit 3	3	506.58
P49643	PRI2_HUMAN	59225.2	DNA primase large subunit	4	218.45
P49642	PRI1_HUMAN	50326.6	DNA primase small subunit	4	234
Q92878	RAD50_HUMAN	154823	DNA repair protein RAD50	21	1963.5
Q14691	PSF1_HUMAN	23258.7	DNA replication complex GINS protein PSF1	2	402.25
Q9Y248	PSF2_HUMAN	21471	DNA replication complex GINS protein PSF2	3	363.79
Q9BRX5	PSF3_HUMAN	24576.2	DNA replication complex GINS protein PSF3	5	506.11
Q9BRT9	SLD5_HUMAN	26144.3	DNA replication complex GINS protein SLD5	3	487.8
P49736	MCM2_HUMAN	102516	DNA replication licensing factor MCM2	33	5138.66
P33992	MCM5_HUMAN	83031.5	DNA replication licensing factor MCM5	34	4282.47
Q14566	MCM6_HUMAN	93800.6	DNA replication licensing factor MCM6	29	4076.71
P33993	MCM7_HUMAN	81883.8	DNA replication licensing factor MCM7	37	4773.68
P11387	TOP1_HUMAN	91125.1	DNA topoisomerase 1	16	1271.14
A6NDM0	A6NDM0_HUMAN	183831	DNA topoisomerase 2 (Fragment)	1	55.9
P11388	TOP2A_HUMAN	175017	DNA topoisomerase 2-alpha	24	2699.57
Q02880	TOP2B_HUMAN	184122	DNA topoisomerase 2-beta	13	1162.79
Q92547	TOPB1_HUMAN	172681	DNA topoisomerase 2-binding protein 1	1	84.75
P27695	APEX1_HUMAN	35931.3	DNA-(apurinic or apyrimidinic site) lyase	16	1830.83
Q5T6G5	Q5T6G5_HUMAN	29734.8	DNAation factor, 45kDa, alpha polypeptide	3	261.64
Q53HN4	Q53HN4_HUMAN	36970.7	DNAation factor, 45kDa, alpha polypeptide isoform 1 variant (Fragment)	6	311.78
P16989	DBPA_HUMAN	40066	DNA-binding protein A	6	936.17
P47928	ID4_HUMAN	17067.7	DNA-binding protein inhibitor ID-4	1	403.98
P38935	SMBP2_HUMAN	109968	DNA-binding protein SMUBP-2	3	201.9
P78527	PRKDC_HUMAN	473749	DNA-dependent protein kinase catalytic subunit	134	13455.3
Q2TAM4	Q2TAM4_HUMAN	108996	DNA-directed RNA polymerase	2	65.99
B4DHJ3	B4DHJ3_HUMAN	134367	DNA-directed RNA polymerase	15	804.13
A6NN93	A6NN93_HUMAN	218408	DNA-directed RNA polymerase	8	427.45
O95602	RPA1_HUMAN	196683	DNA-directed RNA polymerase I subunit RPA1	2	301.64
Q9P1U0	RPA12_HUMAN	14464.5	DNA-directed RNA polymerase I subunit RPA12	1	109.22
P52435	RPB11_HUMAN	13342.1	DNA-directed RNA polymerase II subunit RPB11-a	3	385.32
P19387	RPB3_HUMAN	31763.9	DNA-directed RNA polymerase II subunit RPB3	2	134.66
O15514	RPB4_HUMAN	16415.2	DNA-directed RNA polymerase II subunit RPB4	4	417.17
P62487	RPB7_HUMAN	19452.9	DNA-directed RNA polymerase II subunit RPB7	6	519.04
P36954	RPB9_HUMAN	15026.8	DNA-directed RNA polymerase II subunit RPB9	4	617.31
Q53FI8	Q53FI8_HUMAN	36046.3	DNA-directed RNA polymerase III 39 kDa polypeptide F variant (Fragment)	3	117.4
O14802	RPC1_HUMAN	157537	DNA-directed RNA polymerase III subunit RPC1	9	391.3
Q9Y2Y1	RPC10_HUMAN	12897.9	DNA-directed RNA polymerase III subunit RPC10	2	136.79
P05423	RPC4_HUMAN	44539.4	DNA-directed RNA polymerase III subunit RPC4	2	47.68
O75575	RPC9_HUMAN	16917.7	DNA-directed RNA polymerase III subunit RPC9	1	81.09
O00411	RPOM_HUMAN	140300	DNA-directed RNA polymerase, mitochondrial	10	687.97
O15160	RPAC1_HUMAN	39453.1	DNA-directed RNA polymerases I and III subunit RPAC1	4	380.38
Q9Y2S0	RPAC2_HUMAN	15398.5	DNA-directed RNA polymerases I and III subunit RPAC2	3	336.01
P52434	RPAB3_HUMAN	17189.5	DNA-directed RNA polymerases I, II, and III subunit RPABC3	4	1419.81
A7E2Y5	A7E2Y5_HUMAN	256572	DnaJ (Hsp40) homolog, subfamily C, member 13	6	392.92
P31689	DNJA1_HUMAN	45580.7	DnaJ homolog subfamily A member 1	12	1069.17
O60884	DNJA2_HUMAN	46343.8	DnaJ homolog subfamily A member 2	13	607.56
P25685	DNJB1_HUMAN	38191.4	DnaJ homolog subfamily B member 1	9	618.71
Q9UBS4	DJB11_HUMAN	40773.7	DnaJ homolog subfamily B member 11	5	381.44
O75190	DNJB6_HUMAN	36121.9	DnaJ homolog subfamily B member 6	3	328.38
Q8IXB1	DJC10_HUMAN	92332.8	DnaJ homolog subfamily C member 10	9	711.82
Q99543	DNJC2_HUMAN	72365.7	DnaJ homolog subfamily C member 2	5	229.11
Q5F1R6	DJC21_HUMAN	62473.5	DnaJ homolog subfamily C member 21	7	765.19
Q13217	DNJC3_HUMAN	58000.3	DnaJ homolog subfamily C member 3	5	204.4
Q99615	DNJC7_HUMAN	57203	DnaJ homolog subfamily C member 7	25	1825.04
O75937	DNJC8_HUMAN	29823.4	DnaJ homolog subfamily C member 8	8	779.23
Q8WXX5	DNJC9_HUMAN	30062.2	DnaJ homolog subfamily C member 9	8	790.15
Q32Q67	Q32Q67_HUMAN	64564.2	DNM1L protein (Fragment)	24	3066.33
Q86YN1	DOPP1_HUMAN	27127.3	Dolichyldiphosphatase 1	1	87.82
P39656	OST48_HUMAN	50940	Dolichyl-diphosphooligosaccharide--protein glycosyltransferase 48 kDa subunit	8	781.21
P04844	RPN2_HUMAN	69355	Dolichyl-diphosphooligosaccharide--protein glycosyltransferase subunit 2	17	1873.51
P61803	DAD1_HUMAN	12659.6	Dolichyl-diphosphooligosaccharide--protein glycosyltransferase subunit DAD1	2	290.97
P46977	STT3A_HUMAN	81104.1	Dolichyl-diphosphooligosaccharide--protein glycosyltransferase subunit STT3A	7	323.78
Q8TCJ2	STT3B_HUMAN	94240.9	Dolichyl-diphosphooligosaccharide--protein glycosyltransferase subunit STT3B	5	706.42
Q5QPK0	Q5QPK0_HUMAN	33425.6	Dolichyl-phosphate mannosyltransferase polypeptide 1, catalytic subunit (Fragment)	3	436.38
Q5SR62	Q5SR62_HUMAN	13439.2	Dolichyl-phosphate mannosyltransferase polypeptide 3	2	204.52
P49959	MRE11_HUMAN	80885.4	Double-strand break repair protein MRE11A	12	1189.55
O60216	RAD21_HUMAN	71929.8	Double-strand-break repair protein rad21 homolog	5	280.14
O95793	STAU1_HUMAN	63427.9	Double-stranded RNA-binding protein Staufen homolog 1	14	1098.74
Q14919	NC2A_HUMAN	22450	Dr1-associated corepressor	1	88.17
Q16643	DREB_HUMAN	71841.6	Drebrin	4	508.94
Q9UJU6	DBNL_HUMAN	48462.7	Drebrin-like protein	11	1196.83
Q9NZ23	Q9NZ23_HUMAN	14857.7	Drug-sensitive protein 1	7	376.41
Q8TEA8	DTD1_HUMAN	23580	D-tyrosyl-tRNA(Tyr) deacylase 1	6	429.78
P36507	MP2K2_HUMAN	44681.2	Dual specificity mitogen-activated protein kinase kinase 2	12	917.46
B5BUI8	B5BUI8_HUMAN	20792.5	Dual specificity phosphatase 3 (Fragment)	5	804.45
Q7RTS9	DYM_HUMAN	76571.3	Dymeclin	1	83.03
Q53H88	Q53H88_HUMAN	44907.2	Dynactin 2 variant (Fragment)	10	1570.39
O75935	DCTN3_HUMAN	21220.3	Dynactin subunit 3	2	73.94
Q9UJW0	DCTN4_HUMAN	53215.9	Dynactin subunit 4	6	450.01
Q9BTE1	DCTN5_HUMAN	20683.5	Dynactin subunit 5	3	416.45
O00429	DNM1L_HUMAN	82339.3	Dynamin-1-like protein	32	4552.2
P50570	DYN2_HUMAN	98345.3	Dynamin-2	14	937.21
Q6XZF7	DNMBP_HUMAN	178719	Dynamin-binding protein	2	73.19
O60313	OPA1_HUMAN	112131	Dynamin-like 120 kDa protein, mitochondrial	13	889.62
Q59GN9	Q59GN9_HUMAN	84040.3	Dynamin-like protein DYNIV-11 variant (Fragment)	32	4415.92
P63167	DYL1_HUMAN	10530.2	Dynein light chain 1, cytoplasmic	6	1911.36
Q96FJ2	DYL2_HUMAN	10457.1	Dynein light chain 2, cytoplasmic	6	1510.72
P63172	DYLT1_HUMAN	12672.1	Dynein light chain Tctex-type 1	3	266.89
Q59GK7	Q59GK7_HUMAN	79191.5	Dystrobrevin alpha isoform 2 variant (Fragment)	1	59.59
P49792	RBP2_HUMAN	362365	E3 SUMO-protein ligase RanBP2	8	800.82
Q5VTR2	BRE1A_HUMAN	114220	E3 ubiquitin-protein ligase BRE1A	11	980.2
O75150	BRE1B_HUMAN	114350	E3 ubiquitin-protein ligase BRE1B	13	909.12
Q9ULT8	HECD1_HUMAN	292379	E3 ubiquitin-protein ligase HECTD1	16	897.09
Q7Z6Z7	HUWE1_HUMAN	485523	E3 ubiquitin-protein ligase HUWE1	5	325.04
Q9P0J7	KCMF1_HUMAN	42603.2	E3 ubiquitin-protein ligase KCMF1	2	465.7
Q9NX47	MARH5_HUMAN	31781.4	E3 ubiquitin-protein ligase MARCH5	3	629.54
Q99496	RING2_HUMAN	38087.8	E3 ubiquitin-protein ligase RING2	1	194.65
Q96BH1	RNF25_HUMAN	51813.9	E3 ubiquitin-protein ligase RNF25	1	149.96
Q86TM6	SYVN1_HUMAN	68153.5	E3 ubiquitin-protein ligase synoviolin	1	154.37
Q9UPN9	TRI33_HUMAN	124610	E3 ubiquitin-protein ligase TRIM33	12	696.58
Q8IWV7	UBR1_HUMAN	203445	E3 ubiquitin-protein ligase UBR1	3	135.52
Q5T4S7	UBR4_HUMAN	580547	E3 ubiquitin-protein ligase UBR4	2	145.08
O95071	UBR5_HUMAN	312352	E3 ubiquitin-protein ligase UBR5	10	484.26
Q15075	EEA1_HUMAN	163337	Early endosome antigen 1	40	4730.92
Q9HC35	EMAL4_HUMAN	109919	Echinoderm microtubule-associated protein-like 4	12	694.88
P22413	ENPP1_HUMAN	107024	Ectonucleotide pyrophosphatase/phosphodiesterase family member 1	1	76.15
Q9BW34	Q9BW34_HUMAN	61244.3	EEF1D protein (Fragment)	3	179.67
Q96C19	EFHD2_HUMAN	26794.5	EF-hand domain-containing protein D2	1	140.5
Q9H4M9	EHD1_HUMAN	60645.7	EH domain-containing protein 1	7	522.17
Q9H223	EHD4_HUMAN	61364.6	EH domain-containing protein 4	10	858.14
B7ZKK7	B7ZKK7_HUMAN	61928.4	EIF2AK2 protein	5	355.15
Q4LE58	Q4LE58_HUMAN	178843	EIF4G1 variant protein (Fragment)	33	3356.41
B9EGQ7	B9EGQ7_HUMAN	178310	EIF4G3 protein	5	774.65
Q6IBU0	Q6IBU0_HUMAN	49576.9	EIF5 protein	7	286.41
P13804	ETFA_HUMAN	35399.7	Electron transfer flavoprotein subunit alpha, mitochondrial	14	1782.01
P38117	ETFB_HUMAN	28054.2	Electron transfer flavoprotein subunit beta	16	3725.35
Q8IUD2	RB6I2_HUMAN	128236	ELKS/RAB6-interacting/CAST family member 1	6	389.47
Q8IZ81	ELMD2_HUMAN	35222.8	ELMO domain-containing protein 2	5	211.88
Q53HQ7	Q53HQ7_HUMAN	50509.2	Elongation factor 1-alpha (Fragment)	20	17135.1
Q9NZS6	Q9NZS6_HUMAN	46582.1	Elongation factor 1-alpha (Fragment)	1	62.27
Q05639	EF1A2_HUMAN	50780.4	Elongation factor 1-alpha 2	14	13192.6
P24534	EF1B_HUMAN	24919.3	Elongation factor 1-beta	8	1582.57
P29692	EF1D_HUMAN	31216.8	Elongation factor 1-delta	14	1554.53
P26641	EF1G_HUMAN	50429.3	Elongation factor 1-gamma	22	3063.85
P13639	EF2_HUMAN	96246.3	Elongation factor 2	54	11323
Q96RP9	EFG1_HUMAN	84102.7	Elongation factor G 1, mitochondrial	2	62.96
Q969S9	EFG2_HUMAN	87401.4	Elongation factor G 2, mitochondrial	3	135.97
P43897	EFTS_HUMAN	35710.4	Elongation factor Ts, mitochondrial	7	790.07
Q7Z2Z2	ETUD1_HUMAN	126661	Elongation factor Tu GTP-binding domain-containing protein 1	13	599.02
P49411	EFTU_HUMAN	49852.3	Elongation factor Tu, mitochondrial	21	2192.55
A1L3X0	ELOV7_HUMAN	33676.1	Elongation of very long chain fatty acids protein 7	1	104.54
Q9H9T3	ELP3_HUMAN	62789.3	Elongator complex protein 3	2	72.83
Q502X7	Q502X7_HUMAN	16930.7	ELOVL1 protein	3	402.64
P50402	EMD_HUMAN	29033	Emerin	12	1619.33
Q99961	SH3G1_HUMAN	41692.1	Endophilin-A2	3	227.45
Q9Y371	SHLB1_HUMAN	41055.9	Endophilin-B1	7	492.55
Q9NR46	SHLB2_HUMAN	44174.7	Endophilin-B2	1	50.11
Q9NZ08	ERAP1_HUMAN	107736	Endoplasmic reticulum aminopeptidase 1	1	209.01
Q7Z2K6	ERMP1_HUMAN	101023	Endoplasmic reticulum metallopeptidase 1	6	634.29
P30040	ERP29_HUMAN	29032.2	Endoplasmic reticulum protein ERp29	12	1984.11
Q9BS26	ERP44_HUMAN	47340.6	Endoplasmic reticulum resident protein ERp44	10	816.19
Q9Y282	ERGI3_HUMAN	43764.7	Endoplasmic reticulum-Golgi intermediate compartment protein 3	1	278.32
Q9UPY3	DICER_HUMAN	220227	Endoribonuclease Dicer	2	76.54
Q5T5H1	Q5T5H1_HUMAN	21151.7	Endosulfine alpha	3	314.26
O60869	EDF1_HUMAN	16358.9	Endothelial differentiation-related factor 1	5	1455.53
Q9H1B7	EAP1_HUMAN	83576.3	Enhanced at puberty protein 1	4	238.04
Q96F86	EDC3_HUMAN	56783.6	Enhancer of mRNA-decapping protein 3	8	550.45
Q6P2E9	EDC4_HUMAN	152992	Enhancer of mRNA-decapping protein 4	19	1719.39
P84090	ERH_HUMAN	12422.1	Enhancer of rudimentary homolog	5	1195.57
Q9NPA8	ENY2_HUMAN	11635.4	Enhancer of yellow 2 transcription factor homolog	1	58.51
B4DUM6	B4DUM6_HUMAN	42563.9	Enolase	1	103.19
Q9UHY7	ENOPH_HUMAN	29085.5	Enolase-phosphatase E1	5	468.77
Q9NTX5	ECHD1_HUMAN	33847.6	Enoyl-CoA hydratase domain-containing protein 1	4	220.24
P30084	ECHM_HUMAN	31823.3	Enoyl-CoA hydratase, mitochondrial	11	2077.94
P29317	EPHA2_HUMAN	109679	Ephrin type-A receptor 2	9	443.68
P98172	EFNB1_HUMAN	38381.6	Ephrin-B1	3	212.89
Q9H6S3	ES8L2_HUMAN	81197.4	Epidermal growth factor receptor kinase substrate 8-like protein 2	8	570.99
P42566	EPS15_HUMAN	99222	Epidermal growth factor receptor substrate 15	8	523.36
Q9NRG7	D39U1_HUMAN	34840.3	Epimerase family protein SDR39U1	2	75.6
P58107	EPIPL_HUMAN	555149	Epiplakin	8	374.37
Q9UGP6	Q9UGP6_HUMAN	34700.5	Epsilon COP	10	1641.36
Q9Y6I3	EPN1_HUMAN	57596.5	Epsin-1	5	531.32
Q9H201	EPN3_HUMAN	68351.3	Epsin-3	1	54.49
O75477	ERLN1_HUMAN	39072.4	Erlin-1	3	396.52
O94905	ERLN2_HUMAN	38043.5	Erlin-2	8	736.12
Q96HE7	ERO1A_HUMAN	55213.4	ERO1-like protein alpha	15	1448.41
Q3B7T1	EDRF1_HUMAN	139809	Erythroid differentiation-related factor 1	2	97.13
P30042	ES1_HUMAN	28494.9	ES1 protein homolog, mitochondrial	8	1059.8
Q9H501	ESF1_HUMAN	99134.1	ESF1 homolog	4	183.28
Q9H0W9	CK054_HUMAN	35607.8	Ester hydrolase C11orf54	2	169.63
Q53GQ0	DHB12_HUMAN	34416.2	Estradiol 17-beta-dehydrogenase 12	13	2326.73
Q99447	PCY2_HUMAN	44264.1	Ethanolamine-phosphate cytidylyltransferase	1	71.68
O14681	EI24_HUMAN	39224.8	Etoposide-induced protein 2.4 homolog	6	351.54
Q14240	IF4A2_HUMAN	46600.9	Eukaryotic initiation factor 4A-II	17	2811.05
P38919	IF4A3_HUMAN	47126.3	Eukaryotic initiation factor 4A-III	16	1920.31
Q8IYD1	ERF3B_HUMAN	69466.8	Eukaryotic peptide chain release factor GTP-binding subunit ERF3B	11	718.17
P62495	ERF1_HUMAN	49228.2	Eukaryotic peptide chain release factor subunit 1	14	1311.98
A9X7H1	A9X7H1_HUMAN	19480	Eukaryotic translation elongation factor 1 alpha (Fragment)	7	3027.15
O43324	MCA3_HUMAN	19855.4	Eukaryotic translation elongation factor 1 epsilon-1	5	672.74
P41567	EIF1_HUMAN	12838.6	Eukaryotic translation initiation factor 1	9	1361.13
P47813	IF1AX_HUMAN	16564.3	Eukaryotic translation initiation factor 1A, X-chromosomal	5	1131.15
P05198	IF2A_HUMAN	36374.5	Eukaryotic translation initiation factor 2 subunit 1	18	3085.1
P20042	IF2B_HUMAN	38706.5	Eukaryotic translation initiation factor 2 subunit 2	12	1260.34
A6NK07	IF2BL_HUMAN	38105.2	Eukaryotic translation initiation factor 2 subunit 2-like protein	2	85.9
P41091	IF2G_HUMAN	51647.4	Eukaryotic translation initiation factor 2 subunit 3	15	1315.85
Q9P2K8	E2AK4_HUMAN	188204	Eukaryotic translation initiation factor 2-alpha kinase 4	6	280.56
Q53RY7	Q53RY7_HUMAN	57935.4	Eukaryotic translation initiation factor 2B, subunit 4 delta, 67kDa, isoform CRA_e	10	824.06
Q14152	EIF3A_HUMAN	166867	Eukaryotic translation initiation factor 3 subunit A	45	5376.95
Q99613	EIF3C_HUMAN	105962	Eukaryotic translation initiation factor 3 subunit C	26	2955.34
O15371	EIF3D_HUMAN	64559.7	Eukaryotic translation initiation factor 3 subunit D	14	1517.74
P60228	EIF3E_HUMAN	52586.5	Eukaryotic translation initiation factor 3 subunit E	10	1026.06
O00303	EIF3F_HUMAN	37654.2	Eukaryotic translation initiation factor 3 subunit F	7	1233.8
O75821	EIF3G_HUMAN	35874	Eukaryotic translation initiation factor 3 subunit G	12	1253.9
Q13347	EIF3I_HUMAN	36877.8	Eukaryotic translation initiation factor 3 subunit I	15	1882.29
O75822	EIF3J_HUMAN	29158.6	Eukaryotic translation initiation factor 3 subunit J	6	1063.96
Q9UBQ5	EIF3K_HUMAN	25328.5	Eukaryotic translation initiation factor 3 subunit K	8	1493.44
Q9Y262	EIF3L_HUMAN	66912.5	Eukaryotic translation initiation factor 3 subunit L	25	2162.61
Q7L2H7	EIF3M_HUMAN	42932	Eukaryotic translation initiation factor 3 subunit M	10	1116.41
A4D210	A4D210_HUMAN	89024.2	Eukaryotic translation initiation factor 3, subunit 9 eta, 116kDa	31	3013.91
Q04637	IF4G1_HUMAN	176168	Eukaryotic translation initiation factor 4 gamma 1	33	3297.64
Q49A79	Q49A79_HUMAN	102837	Eukaryotic translation initiation factor 4 gamma, 2	19	1361.76
Q2NKW9	Q2NKW9_HUMAN	98600.9	Eukaryotic translation initiation factor 4 gamma, 2	1	68.05
Q59GJ0	Q59GJ0_HUMAN	196976	Eukaryotic translation initiation factor 4 gamma, 3 variant (Fragment)	14	925.1
P06730	IF4E_HUMAN	25309.6	Eukaryotic translation initiation factor 4E	5	341.49
O60573	IF4E2_HUMAN	28458.2	Eukaryotic translation initiation factor 4E type 2	7	410.54
Q13542	4EBP2_HUMAN	13045.4	Eukaryotic translation initiation factor 4E-binding protein 2	3	99.25
Q15056	IF4H_HUMAN	27425.5	Eukaryotic translation initiation factor 4H	6	1291.76
P63241	IF5A1_HUMAN	17049.5	Eukaryotic translation initiation factor 5A-1	14	1760.92
O60841	IF2P_HUMAN	139171	Eukaryotic translation initiation factor 5B	25	2598.05
B0QYK1	B0QYK1_HUMAN	62754.1	Ewing sarcoma breakpoint region 1	7	955.86
B5MC69	B5MC69_HUMAN	80827.8	EXOC7 splice variant 6	10	696.74
Q9NV70	EXOC1_HUMAN	102772	Exocyst complex component 1	5	166.11
Q6P2E8	Q6P2E8_HUMAN	85969.5	Exocyst complex component 3	6	177.7
Q96A65	EXOC4_HUMAN	111170	Exocyst complex component 4	3	79.91
O00471	EXOC5_HUMAN	82827.1	Exocyst complex component 5	10	783.22
Q8IYI6	EXOC8_HUMAN	82431.7	Exocyst complex component 8	6	451.49
Q5RKV6	EXOS6_HUMAN	28502.8	Exosome complex exonuclease MTR3	5	486.73
Q9NQT5	EXOS3_HUMAN	30009.5	Exosome complex exonuclease RRP40	6	541.16
Q9NPD3	EXOS4_HUMAN	26651.6	Exosome complex exonuclease RRP41	5	658.19
Q15024	EXOS7_HUMAN	32442.3	Exosome complex exonuclease RRP42	6	233.88
Q96B26	EXOS8_HUMAN	30590.5	Exosome complex exonuclease RRP43	4	171.14
Q9Y2L1	RRP44_HUMAN	110017	Exosome complex exonuclease RRP44	16	1178.84
Q01780	EXOSX_HUMAN	101566	Exosome component 10	7	495.12
A3KFL4	A3KFL4_HUMAN	29617.4	Exosome component 2	3	317.13
A5PLM5	A5PLM5_HUMAN	49515.3	Exosome component 9	6	454.18
Q6NUL1	Q6NUL1_HUMAN	82940.1	Exostoses (Multiple) 2	2	123.82
Q0VG75	Q0VG75_HUMAN	128609	Exportin 4	2	64.04
O14980	XPO1_HUMAN	124447	Exportin-1	32	3926.93
P55060	XPO2_HUMAN	111145	Exportin-2	47	6443.12
Q9HAV4	XPO5_HUMAN	138332	Exportin-5	20	2170.94
Q9UIA9	XPO7_HUMAN	125196	Exportin-7	14	1138.46
O43592	XPOT_HUMAN	111148	Exportin-T	18	968.3
Q9BSJ8	ESYT1_HUMAN	123293	Extended synaptotagmin-1	27	2866.97
A0FGR8	ESYT2_HUMAN	102807	Extended synaptotagmin-2	7	342.16
P15311	EZRI_HUMAN	69483.8	Ezrin	30	2852.35
Q9Y5B9	SP16H_HUMAN	120409	FACT complex subunit SPT16	26	2647.83
Q08945	SSRP1_HUMAN	81366.6	FACT complex subunit SSRP1	18	2002.65
P52907	CAZA1_HUMAN	33073.4	F-actin-capping protein subunit alpha-1	10	1015.56
Q8IWF2	FXRD2_HUMAN	78084.7	FAD-dependent oxidoreductase domain-containing protein 2	3	198.59
Q6IAN2	Q6IAN2_HUMAN	20319.2	FAIM protein	3	151.32
Q5VVW7	Q5VVW7_HUMAN	84597.9	Family with sequence similarity 129, member B	7	533.22
O15360	FANCA_HUMAN	164838	Fanconi anemia group A protein	2	131.35
Q9BXW9	FACD2_HUMAN	168295	Fanconi anemia group D2 protein	9	678.32
Q9NVI1	FANCI_HUMAN	150769	Fanconi anemia group I protein	35	2715.35
Q96AE4	FUBP1_HUMAN	67689.5	Far upstream element-binding protein 1	27	3229.03
Q92945	FUBP2_HUMAN	73443.2	Far upstream element-binding protein 2	19	2550.74
Q96I24	FUBP3_HUMAN	61944.3	Far upstream element-binding protein 3	6	511.15
P14324	FPPS_HUMAN	48757.8	Farnesyl pyrophosphate synthetase	7	818.98
Q9UNN5	FAF1_HUMAN	74363.8	FAS-associated factor 1	7	411.82
Q96CS3	FAF2_HUMAN	52932.7	FAS-associated factor 2	7	690.83
Q16658	FSCN1_HUMAN	55123.3	Fascin	22	3306.35
Q6PJJ3	Q6PJJ3_HUMAN	85184.5	FASN protein (Fragment)	33	7128.76
Q9NYY8	FAKD2_HUMAN	82379.3	FAST kinase domain-containing protein 2	4	458.4
Q8N6M3	FIT2_HUMAN	30348.6	Fat-inducing protein 2	2	113.6
O60427	FADS1_HUMAN	52215.7	Fatty acid desaturase 1	2	115.86
P49327	FAS_HUMAN	275850	Fatty acid synthase	96	18470.1
Q01469	FABP5_HUMAN	15496.7	Fatty acid-binding protein, epidermal	10	1263.18
P51648	AL3A2_HUMAN	55269.1	Fatty aldehyde dehydrogenase	6	563.78
Q53EY9	Q53EY9_HUMAN	45248.1	F-box only protein 22 isoform a variant (Fragment)	4	203.61
Q9BZK7	TBL1R_HUMAN	56187.3	F-box-like/WD repeat-containing protein TBL1XR1	6	329.07
O94887	FARP2_HUMAN	120725	FERM, RhoGEF and pleckstrin domain-containing protein 2	1	75.19
Q96AU9	Q96AU9_HUMAN	20030.1	Ferritin	2	230.32
P02794	FRIH_HUMAN	21383.4	Ferritin heavy chain	7	328.74
Q2XQU9	Q2XQU9_HUMAN	46200.6	FHL2 isoform 5	1	62.16
Q9BTV5	FSD1_HUMAN	56240.3	Fibronectin type III and SPRY domain-containing protein 1	2	105.96
B3KXR8	B3KXR8_HUMAN	134956	Fibronectin type III domain containing 3B, isoform CRA_e	3	200.98
Q60FE5	Q60FE5_HUMAN	280790	Filamin A	34	3845.61
Q5HY53	Q5HY53_HUMAN	282581	Filamin A, alpha (Actin binding protein 280)	122	18409.4
Q60FE7	Q60FE7_HUMAN	278875	Filamin B	76	7185.04
B2ZZ88	B2ZZ88_HUMAN	293407	Filamin C	64	5482.91
Q53GX4	Q53GX4_HUMAN	51678.7	FK506 binding protein 5 variant (Fragment)	6	323.13
Q96AY3	FKB10_HUMAN	64717.4	FK506-binding protein 10	10	1054.9
Q9NWM8	FKB14_HUMAN	24270.5	FK506-binding protein 14	1	50.76
Q5T1M5	FKB15_HUMAN	134060	FK506-binding protein 15	3	138.84
P26885	FKBP2_HUMAN	15810.4	FK506-binding protein 2	4	509.19
Q00688	FKBP3_HUMAN	25218.3	FK506-binding protein 3	12	2129.41
Q53GD8	Q53GD8_HUMAN	25245.4	FK506-binding protein 3 variant (Fragment)	1	59.51
Q02790	FKBP4_HUMAN	52057.2	FK506-binding protein 4	26	5225.46
P42345	FRAP_HUMAN	290759	FKBP12-rapamycin complex-associated protein	14	568.31
P39748	FEN1_HUMAN	42908.2	Flap endonuclease 1	8	718.52
P30043	BLVRB_HUMAN	22219.5	Flavin reductase	6	841.8
Q8TEM4	Q8TEM4_HUMAN	46884.7	FLJ00169 protein (Fragment)	2	54.78
Q8NF60	Q8NF60_HUMAN	30601.3	FLJ00327 protein (Fragment)	1	92.24
Q6IB58	Q6IB58_HUMAN	47535.8	FLOT1 protein	10	1472.22
Q9BTI6	Q9BTI6_HUMAN	42938.3	FLOT2 protein	5	243.17
Q14254	FLOT2_HUMAN	41830.3	Flotillin-2	6	337.48
Q5T0N5	FBP1L_HUMAN	70389.7	Formin-binding protein 1-like	1	53.24
Q8N3X1	FNBP4_HUMAN	110637	Formin-binding protein 4	3	122.18
Q06787	FMR1_HUMAN	71473	Fragile X mental retardation 1 protein	7	420.39
P51114	FXR1_HUMAN	70020.1	Fragile X mental retardation syndrome-related protein 1	10	673.54
P51116	FXR2_HUMAN	74520.1	Fragile X mental retardation syndrome-related protein 2	12	1040.51
Q16595	FRDA_HUMAN	23234.9	Frataxin, mitochondrial	4	620.89
B7Z3K9	B7Z3K9_HUMAN	49062.1	Fructose-bisphosphate aldolase	6	1213.53
P04075	ALDOA_HUMAN	39851.5	Fructose-bisphosphate aldolase A	27	7819.28
Q53GF9	Q53GF9_HUMAN	25791.4	Full-length cDNA 5-PRIME end of clone CS0DF013YM24 of Fetal brain of Homo sapiens (Human) variant (Fragment)	7	1215.26
Q86TV2	Q86TV2_HUMAN	42265.8	Full-length cDNA clone CS0DI002YH20 of Placenta of Homo sapiens (human)	1	106.19
P07954	FUMH_HUMAN	54773.2	Fumarate hydratase, mitochondrial	13	1171.97
P16930	FAAA_HUMAN	46743.4	Fumarylacetoacetase	4	301.09
B1AK40	B1AK40_HUMAN	27510	Fumarylacetoacetate hydrolase domain containing 1	2	66.71
Q96GK7	FAH2A_HUMAN	34916.2	Fumarylacetoacetate hydrolase domain-containing protein 2A	5	232.97
Q5HYP8	Q5HYP8_HUMAN	23438.3	FUN14 domain containing 2 (Fragment)	2	214.33
Q8IVP5	FUND1_HUMAN	17223.8	FUN14 domain-containing protein 1	1	71.09
Q5JRI0	Q5JRI0_HUMAN	31251.8	FUS interacting protein (Serine/arginine-rich) 1	1	179.89
Q8TBR3	Q8TBR3_HUMAN	53595.9	Fusion (Involved in t(12;16) in malignant liposarcoma)	9	1883.31
Q9BQS8	FYCO1_HUMAN	168562	FYVE and coiled-coil domain-containing protein 1	2	79.1
Q92917	GPKOW_HUMAN	52424.7	G patch domain and KOW motifs-containing protein	5	342.35
Q96AD6	Q96AD6_HUMAN	68331.8	G protein-coupled receptor kinase 6	1	123.46
Q59FC3	Q59FC3_HUMAN	86644.9	G protein-coupled receptor kinase interactor 1 variant (Fragment)	6	240.94
P14635	CCNB1_HUMAN	48591.2	G2/mitotic-specific cyclin-B1	7	397.72
Q53FW7	Q53FW7_HUMAN	51762.3	GA binding protein transcription factor, alpha subunit (60kD) variant (Fragment)	6	470.86
P51570	GALK1_HUMAN	42701.7	Galactokinase	6	407.18
P09382	LEG1_HUMAN	15048.3	Galectin-1	4	1085.64
Q08380	LG3BP_HUMAN	66201.6	Galectin-3-binding protein	3	626.56
Q3ZCW2	LEGL_HUMAN	19201.7	Galectin-related protein	5	437.86
Q6B6N3	Q6B6N3_HUMAN	42034.8	Galphai2 protein	8	414.49
O95166	GBRAP_HUMAN	13909.3	Gamma-aminobutyric acid receptor-associated protein	1	159.13
P60520	GBRL2_HUMAN	13715.1	Gamma-aminobutyric acid receptor-associated protein-like 2	5	499.56
P07320	CRGD_HUMAN	21067	Gamma-crystallin D	3	630.62
P09104	ENOG_HUMAN	47581.1	Gamma-enolase	8	9726.9
Q92820	GGH_HUMAN	36340.3	Gamma-glutamyl hydrolase	8	907.25
O75223	GGCT_HUMAN	21222.4	Gamma-glutamylcyclotransferase	3	239.29
Q96BI3	APH1A_HUMAN	29148.5	Gamma-secretase subunit APH-1A	1	61.78
Q99747	SNAG_HUMAN	35066.5	Gamma-soluble NSF attachment protein	4	244.47
Q9NUQ3	TXLNG_HUMAN	61061.2	Gamma-taxilin	10	711.55
O43716	GATCL_HUMAN	15190.7	GatC-like protein	4	774.44
A6NHX0	GATL2_HUMAN	36261.6	GATS-like protein 2	1	85.93
Q149P0	Q149P0_HUMAN	207938	GBF1 protein	12	680.47
P16383	GCF_HUMAN	89899.6	GC-rich sequence DNA-binding factor	7	497.98
Q9Y5B6	GCFC_HUMAN	105195	GC-rich sequence DNA-binding factor homolog	2	146.84
O95479	G6PE_HUMAN	89406.6	GDH/6PGL endoplasmic bifunctional protein	2	91.06
Q9H488	OFUT1_HUMAN	44383.4	GDP-fucose protein O-fucosyltransferase 1	6	812.95
Q13630	FCL_HUMAN	36098.1	GDP-L-fucose synthetase	4	232.04
O60547	GMDS_HUMAN	42265.4	GDP-mannose 4,6 dehydratase	2	205.5
Q8TEQ6	GEMI5_HUMAN	170793	Gem-associated protein 5	18	1540.77
Q9H840	GEMI7_HUMAN	14641.6	Gem-associated protein 7	2	145.75
Q12789	TF3C1_HUMAN	241062	General transcription factor 3C polypeptide 1	6	345.43
Q8WUA4	TF3C2_HUMAN	101699	General transcription factor 3C polypeptide 2	1	94.73
Q9Y5Q9	TF3C3_HUMAN	102006	General transcription factor 3C polypeptide 3	7	714.86
Q9UKN8	TF3C4_HUMAN	93235	General transcription factor 3C polypeptide 4	5	270.17
Q9Y5Q8	TF3C5_HUMAN	59989.3	General transcription factor 3C polypeptide 5	3	275.6
Q53F88	Q53F88_HUMAN	40434.9	General transcription factor IIE, polypeptide 1 (Alpha subunit, 56kD) variant (Fragment)	1	105.05
P13984	T2FB_HUMAN	28419.9	General transcription factor IIF subunit 2	1	189.38
Q6ZYL4	TF2H5_HUMAN	8105.21	General transcription factor IIH subunit 5	1	73.04
P78347	GTF2I_HUMAN	112859	General transcription factor II-I	27	1606.51
O60763	USO1_HUMAN	108740	General vesicular transport factor p115	19	1265.05
Q9NQX3	GEPH_HUMAN	80382.2	Gephyrin	8	624.72
A6H8W4	A6H8W4_HUMAN	152762	GIGYF2 protein	2	245.43
P60983	GMFB_HUMAN	16873.5	Glia maturation factor beta	4	374.25
Q92990	GLMN_HUMAN	68905.8	Glomulin	3	223.59
Q9NRY4	GRLF1_HUMAN	173660	Glucocorticoid receptor DNA-binding factor 1	2	78.95
Q96EK6	GNA1_HUMAN	21077.8	Glucosamine 6-phosphate N-acetyltransferase	6	994.28
P46926	GNPI1_HUMAN	32818.7	Glucosamine-6-phosphate isomerase 1	6	1175.13
Q8TDQ7	GNPI2_HUMAN	31292.7	Glucosamine-6-phosphate isomerase 2	2	106.74
Q06210	GFPT1_HUMAN	79554.6	Glucosamine--fructose-6-phosphate aminotransferase [isomerizing] 1	31	3321.07
O94808	GFPT2_HUMAN	77680.1	Glucosamine--fructose-6-phosphate aminotransferase [isomerizing] 2	7	398.76
Q6PCE3	PGM2L_HUMAN	71379.9	Glucose 1,6-bisphosphate synthase	3	162.74
P11413	G6PD_HUMAN	59675.2	Glucose-6-phosphate 1-dehydrogenase	20	1289.01
P06744	G6PI_HUMAN	63335.3	Glucose-6-phosphate isomerase	21	2377.28
B4DG39	B4DG39_HUMAN	64569	Glucose-6-phosphate isomerase	2	94.9
P04062	GLCM_HUMAN	60134.4	Glucosylceramidase	7	369.2
P48507	GSH0_HUMAN	31049.9	Glutamate--cysteine ligase regulatory subunit	5	469.94
P15104	GLNA_HUMAN	42664.5	Glutamine synthetase	5	368.91
Q6IA69	NADE1_HUMAN	80554.1	Glutamine-dependent NAD(+) synthetase	5	344.03
Q2TAL8	QRIC1_HUMAN	86838.1	Glutamine-rich protein 1	1	206.9
P47897	SYQ_HUMAN	88655.2	Glutaminyl-tRNA synthetase	25	2585.69
B9EGH3	B9EGH3_HUMAN	172080	Glutamyl-prolyl-tRNA synthetase	43	4133.77
P35754	GLRX1_HUMAN	12053.3	Glutaredoxin-1	3	624.88
O76003	GLRX3_HUMAN	37693.3	Glutaredoxin-3	11	908.02
Q86SX6	GLRX5_HUMAN	16731.6	Glutaredoxin-related protein 5	3	802.27
Q92947	GCDH_HUMAN	48609.6	Glutaryl-CoA dehydrogenase, mitochondrial	4	147.62
P07203	GPX1_HUMAN	22218.1	Glutathione peroxidase 1	8	873.09
P00390	GSHR_HUMAN	56791.2	Glutathione reductase, mitochondrial	8	619.32
Q8NEC7	GSTCD_HUMAN	72515.3	Glutathione S-transferase C-terminal domain-containing protein	1	72.55
Q9Y2Q3	GSTK1_HUMAN	25594.3	Glutathione S-transferase kappa 1	5	363.19
P28161	GSTM2_HUMAN	25899	Glutathione S-transferase Mu 2	4	298.37
P21266	GSTM3_HUMAN	26998.3	Glutathione S-transferase Mu 3	9	587.71
P78417	GSTO1_HUMAN	27833.2	Glutathione S-transferase omega-1	11	976.61
P09211	GSTP1_HUMAN	23569.1	Glutathione S-transferase P	14	8022.54
P48637	GSHB_HUMAN	52523.3	Glutathione synthetase	8	505.03
A6NED0	A6NED0_HUMAN	19646.1	Glutathione transferase zeta 1 (Maleylacetoacetate isomerase), isoform CRA_b	2	161.55
P04406	G3P_HUMAN	36201.5	Glyceraldehyde-3-phosphate dehydrogenase	18	19220.3
Q8N335	GPD1L_HUMAN	39021.2	Glycerol-3-phosphate dehydrogenase 1-like protein	2	106.17
Q53H08	Q53H08_HUMAN	77910.3	Glyceronephosphate O-acyltransferase variant (Fragment)	4	138.75
P23434	GCSH_HUMAN	19126.8	Glycine cleavage system H protein, mitochondrial	4	446.26
P23378	GCSP_HUMAN	114254	Glycine dehydrogenase [decarboxylating], mitochondrial	2	68.02
P35573	GDE_HUMAN	176819	Glycogen debranching enzyme	21	1752
P11216	PYGB_HUMAN	97318.8	Glycogen phosphorylase, brain form	28	3596.19
P06737	PYGL_HUMAN	97486.2	Glycogen phosphorylase, liver form	25	2630.15
Q53ER0	Q53ER0_HUMAN	84602.8	Glycogen synthase 1 (Muscle) variant (Fragment)	10	969.58
P49840	GSK3A_HUMAN	51405.2	Glycogen synthase kinase-3 alpha	3	144.33
Q9NZD2	GLTP_HUMAN	24005.5	Glycolipid transfer protein	3	287.24
Q5TA50	GLTD1_HUMAN	24577.7	Glycolipid transfer protein domain-containing protein 1	3	212.78
O43292	GPAA1_HUMAN	67922.1	Glycosylphosphatidylinositol anchor attachment 1 protein	5	258.51
Q8NBJ5	GT251_HUMAN	71932.6	Glycosyltransferase 25 family member 1	8	435.8
P30419	NMT1_HUMAN	57112	Glycylpeptide N-tetradecanoyltransferase 1	7	559.61
P41250	SYG_HUMAN	83827.9	Glycyl-tRNA synthetase	15	1171.74
Q9UBQ7	GRHPR_HUMAN	36044.9	Glyoxylate reductase/hydroxypyruvate reductase	9	1092.23
P49915	GUAA_HUMAN	77408.2	GMP synthase [glutamine-hydrolyzing]	26	3374.87
Q92896	GSLG1_HUMAN	138341	Golgi apparatus protein 1	18	1600.7
O00461	GOLI4_HUMAN	81888.3	Golgi integral membrane protein 4	2	217.76
Q9H4A6	GOLP3_HUMAN	34074.6	Golgi phosphoprotein 3	8	1045.25
Q9H4A5	GLP3L_HUMAN	32804	Golgi phosphoprotein 3-like	2	208.83
Q9H3P7	GCP60_HUMAN	60841.1	Golgi resident protein GCP60	8	1077.77
O95249	GOSR1_HUMAN	28708.6	Golgi SNAP receptor complex member 1	4	244.27
Q9HD26	GOPC_HUMAN	50887.9	Golgi-associated PDZ and coiled-coil motif-containing protein	2	237.72
Q08379	GOGA2_HUMAN	112217	Golgin subfamily A member 2	2	124.61
Q08378	GOGA3_HUMAN	167765	Golgin subfamily A member 3	29	2064.93
Q7Z5G4	GOGA7_HUMAN	16042.1	Golgin subfamily A member 7	3	457.09
Q14789	GOGB1_HUMAN	377215	Golgin subfamily B member 1	3	182.17
Q96S52	PIGS_HUMAN	61731.2	GPI transamidase component PIG-S	5	493.15
Q92643	GPI8_HUMAN	45507.8	GPI-anchor transamidase	2	252.34
Q9HCN4	GPN1_HUMAN	41827.7	GPN-loop GTPase 1	2	152.57
Q9UHW5	GPN3_HUMAN	33195.8	GPN-loop GTPase 3	4	345.42
Q86YR5	GPSM1_HUMAN	72718.1	G-protein-signaling modulator 1	4	131.92
B9EG55	B9EG55_HUMAN	150192	GRB10 interacting GYF protein 2	11	1625.41
Q12849	GRSF1_HUMAN	53605.8	G-rich sequence factor 1	7	428.58
Q8IWJ2	GCC2_HUMAN	185513	GRIP and coiled-coil domain-containing protein 2	2	64.34
Q9BZM1	PG12A_HUMAN	21908.6	Group XIIA secretory phospholipase A2	1	348.57
Q8TAE8	G45IP_HUMAN	25425.2	Growth arrest and DNA-damage-inducible proteins-interacting protein 1	4	610.1
P62993	GRB2_HUMAN	25304.5	Growth factor receptor-bound protein 2	10	690.61
Q9H3K2	GHITM_HUMAN	37351.7	Growth hormone-inducible transmembrane protein	2	420.66
Q9HAV7	GRPE1_HUMAN	24492	GrpE protein homolog 1, mitochondrial	8	572.9
Q8TAA5	GRPE2_HUMAN	25757.5	GrpE protein homolog 2, mitochondrial	2	123.46
Q9P0R6	GSKIP_HUMAN	15809.5	GSK3-beta interaction protein	1	68.21
Q96GF2	Q96GF2_HUMAN	69259.3	GSPT1 protein	17	1292.84
Q6IBK5	Q6IBK5_HUMAN	58248.1	GTF2F1 protein	6	372.63
P30047	GFRP_HUMAN	9748.91	GTP cyclohydrolase 1 feedback regulatory protein	1	135.5
Q9UIJ7	KAD3_HUMAN	25549.5	GTP:AMP phosphotransferase mitochondrial	9	542.01
B0QZ63	B0QZ63_HUMAN	164278	GTPase activating protein and VPS9 domains 1	23	2263.31
P01112	RASH_HUMAN	21626.7	GTPase HRas	6	806.2
P01111	RASN_HUMAN	21500.6	GTPase NRas	7	877.55
P62826	RAN_HUMAN	24578.7	GTP-binding nuclear protein Ran	12	1746.91
O00178	GTPB1_HUMAN	73035.3	GTP-binding protein 1	13	1188.37
Q9P025	Q9P025_HUMAN	35042.5	GTP-binding protein 8.	1	88.09
O75616	ERAL_HUMAN	48832.7	GTP-binding protein era homolog	1	100.67
Q15382	RHEB_HUMAN	20541.5	GTP-binding protein Rheb	3	250.8
Q9NR31	SAR1A_HUMAN	22466.6	GTP-binding protein SAR1a	4	580.02
Q9Y6B6	SAR1B_HUMAN	22509.5	GTP-binding protein SAR1b	6	683.41
Q14353	GAMT_HUMAN	26529.2	Guanidinoacetate N-methyltransferase	4	463.7
P52735	VAV2_HUMAN	102478	Guanine nucleotide exchange factor VAV2	1	103.22
P63096	GNAI1_HUMAN	40905.4	Guanine nucleotide-binding protein G(i), alpha-1 subunit	5	266.64
P50151	GBG10_HUMAN	7371.74	Guanine nucleotide-binding protein G(I)/G(S)/G(O) subunit gamma-10	3	153.36
Q9UBI6	GBG12_HUMAN	8115.21	Guanine nucleotide-binding protein G(I)/G(S)/G(O) subunit gamma-12	5	517.47
P63218	GBG5_HUMAN	7427.85	Guanine nucleotide-binding protein G(I)/G(S)/G(O) subunit gamma-5	4	465.51
O60262	GBG7_HUMAN	7631	Guanine nucleotide-binding protein G(I)/G(S)/G(O) subunit gamma-7	1	57.1
P62873	GBB1_HUMAN	38151.3	Guanine nucleotide-binding protein G(I)/G(S)/G(T) subunit beta-1	12	2050.85
P62879	GBB2_HUMAN	38048.3	Guanine nucleotide-binding protein G(I)/G(S)/G(T) subunit beta-2	12	1373.44
P08754	GNAI3_HUMAN	41076.5	Guanine nucleotide-binding protein G(k) subunit alpha	8	708.84
Q5JWF2	GNAS1_HUMAN	111697	Guanine nucleotide-binding protein G(s) subunit alpha isoforms XLas	6	252.58
Q59FM5	Q59FM5_HUMAN	42149.5	Guanine nucleotide-binding protein G, alpha subunit variant (Fragment)	4	244.88
Q14344	GNA13_HUMAN	44363.8	Guanine nucleotide-binding protein subunit alpha-13	2	259.09
P63244	GBLP_HUMAN	35510.7	Guanine nucleotide-binding protein subunit beta-2-like 1	19	3624.69
Q9HAV0	GBB4_HUMAN	38284.3	Guanine nucleotide-binding protein subunit beta-4	8	477.03
P36915	GNL1_HUMAN	69131.7	Guanine nucleotide-binding protein-like 1	3	415.9
Q9BVP2	GNL3_HUMAN	62467.6	Guanine nucleotide-binding protein-like 3	4	222.43
Q96HR8	NAF1_HUMAN	53897.2	H/ACA ribonucleoprotein complex non-core subunit NAF1	2	190.88
Q9NY12	GAR1_HUMAN	22505.2	H/ACA ribonucleoprotein complex subunit 1	2	156.34
Q9NX24	NHP2_HUMAN	17532	H/ACA ribonucleoprotein complex subunit 2	4	1133.9
Q9NPE3	NOP10_HUMAN	7757.99	H/ACA ribonucleoprotein complex subunit 3	3	438.2
O60832	DKC1_HUMAN	58094	H/ACA ribonucleoprotein complex subunit 4	8	747.51
Q08623	HDD1A_HUMAN	23886.2	Haloacid dehalogenase-like hydrolase domain-containing protein 1A	5	604.78
Q9H0R4	HDHD2_HUMAN	28746	Haloacid dehalogenase-like hydrolase domain-containing protein 2	5	515.93
O00165	HAX1_HUMAN	31601	HCLS1-associated protein X-1	3	183.13
Q96BR5	CA163_HUMAN	26433.3	Hcp beta-lactamase-like protein C1orf163	5	295.07
Q7Z4H3	HDDC2_HUMAN	23546.7	HD domain-containing protein 2	7	610.86
Q9UP43	Q9UP43_HUMAN	12704.1	HDCMB21P	1	95.23
B2RWN5	B2RWN5_HUMAN	244275	HEAT repeat containing 1	5	204.92
B9EK47	B9EK47_HUMAN	226813	HEAT repeat containing 5B	5	156.23
Q86Y56	HEAT2_HUMAN	94785.6	HEAT repeat-containing protein 2	11	955.67
Q7Z4Q2	HEAT3_HUMAN	75789.5	HEAT repeat-containing protein 3	9	744.93
Q6AI08	HEAT6_HUMAN	130410	HEAT repeat-containing protein 6	3	266.64
Q6PJG6	CG027_HUMAN	89773.6	HEAT repeat-containing protein C7orf27	7	556.81
P08107	HSP71_HUMAN	70294.1	Heat shock 70 kDa protein 1	38	30016.8
O43301	HS12A_HUMAN	75216.6	Heat shock 70 kDa protein 12A	2	59.68
P48723	HSP13_HUMAN	51952.1	Heat shock 70 kDa protein 13	6	829.85
Q0VDF9	HSP7E_HUMAN	55444.3	Heat shock 70 kDa protein 14	3	260.8
P34931	HS71L_HUMAN	70730.5	Heat shock 70 kDa protein 1L	15	11885.2
P34932	HSP74_HUMAN	95126.6	Heat shock 70 kDa protein 4	42	6342.89
A2ICT2	A2ICT2_HUMAN	95478.9	Heat shock 70 kDa protein 4-like protein	26	2270.29
Q53FC7	Q53FC7_HUMAN	71416.3	Heat shock 70kDa protein 6 (HSP70B') variant (Fragment)	3	747.67
P11142	HSP7C_HUMAN	71082.3	Heat shock cognate 71 kDa protein	34	7794.81
Q00613	HSF1_HUMAN	57509.9	Heat shock factor protein 1	1	156.43
O75506	HSBP1_HUMAN	8538.17	Heat shock factor-binding protein 1	3	300.06
Q92598	HS105_HUMAN	97716	Heat shock protein 105 kDa	34	3977.8
Q12931	TRAP1_HUMAN	80344.8	Heat shock protein 75 kDa, mitochondrial	24	2824.58
Q9Y547	HSB11_HUMAN	16401.2	Heat shock protein beta-11	2	304.93
P07900	HS90A_HUMAN	85005.8	Heat shock protein HSP 90-alpha	51	15083.2
P08238	HS90B_HUMAN	83554.2	Heat shock protein HSP 90-beta	54	16004.8
Q69G20	Q69G20_HUMAN	118111	HECT E3 ubiquitin ligase	3	201.78
Q9UK76	HN1_HUMAN	16004.9	Hematological and neurological expressed 1 protein	5	392.39
Q9H910	HN1L_HUMAN	20108	Hematological and neurological expressed 1-like protein	6	910.12
Q9NRV9	HEBP1_HUMAN	21197.6	Heme-binding protein 1	6	552.21
Q9Y5Z4	HEBP2_HUMAN	22861.2	Heme-binding protein 2	6	740.49
B2RA97	B2RA97_HUMAN	23170.9	HemK methyltransferase family member 2, isoform CRA_a	2	79.74
P69905	HBA_HUMAN	15305	Hemoglobin subunit alpha	2	254.35
O43504	HBXIP_HUMAN	9778.78	Hepatitis B virus X-interacting protein	5	1136.78
Q7Z4V5	HDGR2_HUMAN	74443.3	Hepatoma-derived growth factor-related protein 2	8	596.13
Q9Y3E1	HDGR3_HUMAN	22663	Hepatoma-derived growth factor-related protein 3	2	300.23
Q5SSJ5	HP1B3_HUMAN	61454.4	Heterochromatin protein 1-binding protein 3	6	620.47
Q13151	ROA0_HUMAN	30992.8	Heterogeneous nuclear ribonucleoprotein A0	7	749.59
P09651	ROA1_HUMAN	38936.2	Heterogeneous nuclear ribonucleoprotein A1	19	9675.68
Q0VAC0	Q0VAC0_HUMAN	34245.3	Heterogeneous nuclear ribonucleoprotein A1	7	968.6
P51991	ROA3_HUMAN	39798.7	Heterogeneous nuclear ribonucleoprotein A3	12	1752.57
Q14103	HNRPD_HUMAN	38581.4	Heterogeneous nuclear ribonucleoprotein D0	14	1511.51
O14979	HNRDL_HUMAN	46580.2	Heterogeneous nuclear ribonucleoprotein D-like	9	786.54
P52597	HNRPF_HUMAN	45985	Heterogeneous nuclear ribonucleoprotein F	4	496.34
P38159	HNRPG_HUMAN	42306.3	Heterogeneous nuclear ribonucleoprotein G	8	788.88
P31943	HNRH1_HUMAN	49483.5	Heterogeneous nuclear ribonucleoprotein H	14	2938.07
P55795	HNRH2_HUMAN	49517.4	Heterogeneous nuclear ribonucleoprotein H2	5	1120.87
Q53F48	Q53F48_HUMAN	36959.2	Heterogeneous nuclear ribonucleoprotein H3 isoform a variant (Fragment)	7	825.87
Q5T6W5	Q5T6W5_HUMAN	47755.7	Heterogeneous nuclear ribonucleoprotein K	20	3799.19
P14866	HNRPL_HUMAN	64719.6	Heterogeneous nuclear ribonucleoprotein L	16	1680.85
P52272	HNRPM_HUMAN	77749.4	Heterogeneous nuclear ribonucleoprotein M	42	5793.8
O60506	HNRPQ_HUMAN	69787.7	Heterogeneous nuclear ribonucleoprotein Q	15	1355.57
O43390	HNRPR_HUMAN	71184.4	Heterogeneous nuclear ribonucleoprotein R	10	916.05
Q00839	HNRPU_HUMAN	91198.2	Heterogeneous nuclear ribonucleoprotein U	30	4666.49
Q9BUJ2	HNRL1_HUMAN	96249.5	Heterogeneous nuclear ribonucleoprotein U-like protein 1	5	726.6
Q1KMD3	HNRL2_HUMAN	85622.4	Heterogeneous nuclear ribonucleoprotein U-like protein 2	8	481.57
P22626	ROA2_HUMAN	37463.8	Heterogeneous nuclear ribonucleoproteins A2/B1	18	4388.33
Q9NZJ6	COQ3_HUMAN	41485.2	Hexaprenyldihydroxybenzoate methyltransferase, mitochondrial	2	148.36
P19367	HXK1_HUMAN	103561	Hexokinase-1	33	4709.77
P30825	CTR1_HUMAN	68449.5	High affinity cationic amino acid transporter 1	1	51.22
B5BU99	B5BU99_HUMAN	61510.3	High glucose-regulated protein 8	9	387.39
P09429	HMGB1_HUMAN	25049.2	High mobility group protein B1	13	2806.69
O15347	HMGB3_HUMAN	23136.5	High mobility group protein B3	12	1919.02
P17096	HMGA1_HUMAN	11669.1	High mobility group protein HMG-I/HMG-Y	2	302.95
Q5U071	Q5U071_HUMAN	24060.8	High-mobility group box 2	12	1574.39
P37235	HPCL1_HUMAN	22413	Hippocalcin-like protein 1	2	171.21
P49773	HINT1_HUMAN	13907.1	Histidine triad nucleotide-binding protein 1	7	995.36
Q9NQE9	HINT3_HUMAN	20804.3	Histidine triad nucleotide-binding protein 3	3	438.68
P12081	SYHC_HUMAN	57944.4	Histidyl-tRNA synthetase, cytoplasmic	19	1277.31
O14929	HAT1_HUMAN	49879.9	Histone acetyltransferase type B catalytic subunit	9	869.09
Q9NVP2	ASF1B_HUMAN	22761.2	Histone chaperone ASF1B	2	307.54
Q13547	HDAC1_HUMAN	55637.9	Histone deacetylase 1	9	826.17
Q92769	HDAC2_HUMAN	55899	Histone deacetylase 2	11	982.26
O14607	UTY_HUMAN	151563	Histone demethylase UTY	1	46.19
Q02539	H11_HUMAN	21828.9	Histone H1.1	4	315.39
P16403	H12_HUMAN	21351.8	Histone H1.2	6	626.32
P16402	H13_HUMAN	22336.3	Histone H1.3	2	58.74
Q92522	H1X_HUMAN	22473.5	Histone H1x	8	422.67
Q99878	H2A1J_HUMAN	13927.8	Histone H2A type 1-J	3	317.29
P16104	H2AX_HUMAN	15135.4	Histone H2A.x	1	54.85
P0C0S5	H2AZ_HUMAN	13544.5	Histone H2A.Z	4	419.62
B4DR52	B4DR52_HUMAN	18086.7	Histone H2B	3	237.64
Q16778	H2B2E_HUMAN	13911.6	Histone H2B type 2-E	8	814.1
P57053	H2BFS_HUMAN	13935.6	Histone H2B type F-S	7	813.96
B4E380	B4E380_HUMAN	12910.4	Histone H3	1	64.19
P68431	H31_HUMAN	15508.5	Histone H3.1	1	116.14
P62805	H4_HUMAN	11360.4	Histone H4	5	1192.15
Q09028	RBBP4_HUMAN	47911.2	Histone-binding protein RBBP4	9	1390.83
[truncated: 2,167 more rows]
