# Supplementary material for: SILAC-Based Proteomic Profiling of the Human MDA-MB-231 Metastatic Breast Cancer Cell Line in Response to the Two Antitumoral Lactoferrin Isoforms: The Secreted Lactoferrin and the Intracellular Delta-Lactoferrin
Source: PLoS One. 2014 Aug 12;9(8):e104563. doi: 10.1371/journal.pone.0104563 (PMC4130549; doi:10.1371/journal.pone.0104563)
Supplement: Table S4 — List of downregulated proteins identified when low doses of ΔLf and hLf are used. (XLSX) [file pone.0104563.s006.xlsx]

## Sheet: nucleus
AC	ID	Description	Global Ratio ∆Lf/Control normalized	#Quantified Peptides	Coverage (%)	Score
B3VMW0	B3VMW0_HUMAN	Lactoferrin	0.397849	6	8.9	47.97
Q9NZ23	Q9NZ23_HUMAN	Drug-sensitive protein 1	0.172043	6	53.7	216.34
Q2TUW9	Q2TUW9_HUMAN	Lactoferrin	0.107527	14	20.3	127.25
Q96IS6	Q96IS6_HUMAN	HSPA8 protein (Fragment)	0.0645161	18	35.3	358.13
P31151	S10A7_HUMAN	Protein S100-A7	0.0322581	3	23.8	137.94
B2R577	B2R577_HUMAN	cDNA, FLJ92369, highly similar to Homo sapiens S100 calcium binding protein A6 (calcyclin) (S100A6)	0.0752688	4	64.4	96.85
Q5DT20	Q5DT20_HUMAN	Hornerin	0.0107527	7	4	214.75
P02647	APOA1_HUMAN	Apolipoprotein A-I	0.0107527	3	14.6	57.92
AC	ID	Description	Global Ratio hLf/Control normalized	#Quantified Peptides	Coverage (%)	Score
Q96DD3	Q96DD3_HUMAN	Oxoglutarate (Alpha-ketoglutarate) dehydrogenase (Lipoamide)	0.592105	17	26.9	124.03
A6NDA2	A6NDA2_HUMAN	Homo sapiens proline rich 3 (PRR3), mRNA	0.605263	11	31.2	162.77
Q96FZ7	CHMP6_HUMAN	Charged multivesicular body protein 6	0.355263	4	17.4	133.69
Q9NZ23	Q9NZ23_HUMAN	Drug-sensitive protein 1	0.381579	6	53.7	216.34
B3VMW0	B3VMW0_HUMAN	Lactoferrin	0.263158	6	8.9	47.97
B4DDT3	B4DDT3_HUMAN	cDNA FLJ54622, highly similar to Prothrombin	0.223684	4	1.6	124.37
Q96IS6	Q96IS6_HUMAN	HSPA8 protein (Fragment)	0.0789474	18	35.3	358.13
B2R577	B2R577_HUMAN	cDNA, FLJ92369, highly similar to Homo sapiens S100 calcium binding protein A6	0.0131579	4	64.4	96.85
Q2TUW9	Q2TUW9_HUMAN	Lactoferrin	0.105263	14	20.3	127.25

## Sheet: cytoplasm
AC	ID	Description	Global Ratio ∆Lf/Control normalized	#Quantified Peptides	Coverage (%)	Score
Q05DA8	Q05DA8_HUMAN	UBR7 protein	0.56	13	35.7	222.42
Q9NZ23	Q9NZ23_HUMAN	Drug-sensitive protein 1	0.24	18	94.9	612.36
Q8TE01	Q8TE01_HUMAN	DERP12 (Dermal papilla derived protein 12)	0.01	5	16.6	119.49
B2MV13	B2MV13_HUMAN	Lactoferrin	0.08	4	6.6	61.26
D3DTL4	D3DTL4_HUMAN	Enolase	0.03	6	17.3	108.58
P06702	S10A9_HUMAN	Protein S100-A9	0	5	74.6	89.31
Q86YZ3	HORN_HUMAN	Hornerin	0.01	2	1	91.48
P16104	H2AX_HUMAN	Histone H2A	0.02	5	49	58.04
B2R577	B2R577_HUMAN	cDNA, FLJ92369, highly similar to Homo sapiens S100 calcium binding protein A6	0	6	81.1	103.73
AC	ID	Description	Global Ratio hLf/Control normalized	#Quantified Peptides	Coverage (%)	Score
B7Z5W1	B7Z5W1_HUMAN	highly similar to Junctional adhesion molecule A (JAM A)	0.56	16	48.2	336.49
Q8TE01	Q8TE01_HUMAN	DERP12 (Dermal papilla derived protein 12)	0.44	5	16.6	119.49
Q9NZ23	Q9NZ23_HUMAN	Drug-sensitive protein 1	0.27	18	94.9	612.36
B2MV13	B2MV13_HUMAN	Lactoferrin	0	4	6.6	61.26
B2R577	B2R577_HUMAN	cDNA, FLJ92369, highly similar to Homo sapiens S100 calcium binding protein A6	0.05	6	81.1	103.73
B4DPP6	B4DPP6_HUMAN	cDNA FLJ54371, highly similar to Serum albumin	0	13	20.7	113.86
