# Supplementary material for: SILAC-Based Proteomic Profiling of the Human MDA-MB-231 Metastatic Breast Cancer Cell Line in Response to the Two Antitumoral Lactoferrin Isoforms: The Secreted Lactoferrin and the Intracellular Delta-Lactoferrin
Source: PLoS One. 2014 Aug 12;9(8):e104563. doi: 10.1371/journal.pone.0104563 (PMC4130549; doi:10.1371/journal.pone.0104563)
Supplement: Table S5 — List of nuclear proteins identified when high doses of Lf isoforms are used. (XLSX) [file pone.0104563.s007.xlsx]

## Sheet: Sheet1
AC	ID	MW	pI	Description	#Peptides	Coverage (%)	Score
Q9UBR2	CATZ_HUMAN	34530.5	6.7	Cathepsin Z OS=Homo sapiens GN=CTSZ PE=1 SV=1	10	30.4	337.44
F5H569	F5H569_HUMAN	97049.4	6.22	Uncharacterized protein OS=Homo sapiens GN=ATP6V0A1 PE=4 SV=1	4	0.9	53.49
D3DTC2	D3DTC2_HUMAN	54724.9	5.26	Acyltransferase like 2, isoform CRA_a OS=Homo sapiens GN=AYTL2 PE=4 SV=1	11	23.3	69.99
P55060	XPO2_HUMAN	111145	5.51	Exportin-2 OS=Homo sapiens GN=CSE1L PE=1 SV=3	20	18.4	326.24
Q92820	GGH_HUMAN	36340.3	6.67	Gamma-glutamyl hydrolase OS=Homo sapiens GN=GGH PE=1 SV=2	12	28.3	185.94
B3KUE6	B3KUE6_HUMAN	30649.4	8.91	cDNA FLJ39696 fis, clone SMINT2011033, highly similar to Sorting and assembly machinery component 50 homolog OS=Homo sapiens PE=2 SV=1	10	31.8	129.62
B2R8N1	B2R8N1_HUMAN	23240	5.25	cDNA, FLJ93976, highly similar to Homo sapiens COP9 homolog (COP9), mRNA OS=Homo sapiens PE=2 SV=1	4	18.7	138.9
Q9HB40	RISC_HUMAN	51082.8	5.61	Retinoid-inducible serine carboxypeptidase OS=Homo sapiens GN=SCPEP1 PE=1 SV=1	2	7.1	136.89
O14561	ACPM_HUMAN	17577	4.82	Acyl carrier protein, mitochondrial OS=Homo sapiens GN=NDUFAB1 PE=1 SV=3	4	21.2	44.87
P04406	G3P_HUMAN	36201.5	8.57	Glyceraldehyde-3-phosphate dehydrogenase OS=Homo sapiens GN=GAPDH PE=1 SV=3	32	45.1	1922.52
Q1L838	Q1L838_HUMAN	122267	8.5	GTBP-ALT OS=Homo sapiens GN=GTBP PE=2 SV=1	9	10.1	97.64
B4DJ79	B4DJ79_HUMAN	22695.3	4.85	cDNA FLJ55847 OS=Homo sapiens PE=2 SV=1	5	24.3	172.57
Q9H8H3	MET7A_HUMAN	28813.8	8.7	Methyltransferase-like protein 7A OS=Homo sapiens GN=METTL7A PE=1 SV=1	2	3.5	171.91
Q5ST81	Q5ST81_HUMAN	42114.2	4.81	Tubulin beta polypeptide OS=Homo sapiens GN=TUBB PE=3 SV=1	30	39	1256.11
A4D1W8	A4D1W8_HUMAN	38582.5	9.66	Ependymin related protein 1 (Zebrafish), isoform CRA_b OS=Homo sapiens GN=UCC1 PE=4 SV=1	5	12.8	130.79
P82909	RT36_HUMAN	11459	9.99	28S ribosomal protein S36, mitochondrial OS=Homo sapiens GN=MRPS36 PE=1 SV=2	4	48.5	61.11
A8K259	A8K259_HUMAN	46567.3	8.75	cDNA FLJ78501, highly similar to Homo sapiens serpin peptidase inhibitor, clade H (heat shock protein 47), member 1, (collagen binding protein 1) (SERPINH1), mRNA OS=Homo sapiens PE=2 SV=1	31	10.6	555.28
Q9BWC7	Q9BWC7_HUMAN	20374.4	5.36	COMT protein OS=Homo sapiens GN=COMT PE=2 SV=2	9	46.7	119.67
B4DUQ9	B4DUQ9_HUMAN	86212.5	5.81	cDNA FLJ50873, highly similar to DNA replication licensing factor MCM3 OS=Homo sapiens PE=2 SV=1	11	14.2	66.7
P49419	AL7A1_HUMAN	59020.3	8.21	Alpha-aminoadipic semialdehyde dehydrogenase OS=Homo sapiens GN=ALDH7A1 PE=1 SV=5	29	40.3	994.14
P36404	ARL2_HUMAN	21035.9	5.95	ADP-ribosylation factor-like protein 2 OS=Homo sapiens GN=ARL2 PE=1 SV=4	5	21.2	91.04
Q8N5K1	CISD2_HUMAN	15496.5	9.66	CDGSH iron-sulfur domain-containing protein 2 OS=Homo sapiens GN=CISD2 PE=1 SV=1	7	25.9	190.21
B1AK81	B1AK81_HUMAN	34462.5	5.53	Phosphatidylinositol glycan anchor biosynthesis, class K OS=Homo sapiens GN=PIGK PE=4 SV=1	1	4	58.39
P35606	COPB2_HUMAN	103278	5.15	Coatomer subunit beta' OS=Homo sapiens GN=COPB2 PE=1 SV=2	9	9.4	69.28
E7EUT5	E7EUT5_HUMAN	28024.1	6.45	Glyceraldehyde-3-phosphate dehydrogenase OS=Homo sapiens GN=GAPDH PE=3 SV=1	15	52.7	563.91
Q53HF3	Q53HF3_HUMAN	49462.1	5.35	Galactosidase, alpha variant (Fragment) OS=Homo sapiens PE=2 SV=1	5	0.7	121.32
Q5SU16	Q5SU16_HUMAN	50095.1	4.78	Beta 5-tubulin OS=Homo sapiens GN=TUBB PE=2 SV=1	92	75.7	9348.64
P36957	ODO2_HUMAN	49066.6	9.11	Dihydrolipoyllysine-residue succinyltransferase component of 2-oxoglutarate dehydrogenase complex, mitochondrial OS=Homo sapiens GN=DLST PE=1 SV=4	15	22.3	545.58
Q53GL5	Q53GL5_HUMAN	51334	8.7	Isocitrate dehydrogenase [NADP] (Fragment) OS=Homo sapiens PE=2 SV=1	25	9.4	371.89
B2RD40	B2RD40_HUMAN	60430.2	5.64	cDNA, FLJ96442, highly similar to Homo sapiens copine II (CPNE2), mRNA OS=Homo sapiens PE=2 SV=1	8	9.2	184.84
D6R9L0	D6R9L0_HUMAN	33009.3	9.02	Uncharacterized protein OS=Homo sapiens GN=GNB2L1 PE=4 SV=1	6	19.7	159.75
O15173	PGRC2_HUMAN	23860.8	4.76	Membrane-associated progesterone receptor component 2 OS=Homo sapiens GN=PGRMC2 PE=1 SV=1	3	13.5	80.71
B4E1S3	B4E1S3_HUMAN	25195.8	9.64	cDNA FLJ57860, highly similar to Transmembrane protein 109 OS=Homo sapiens PE=2 SV=1	7	3.9	183.16
B4DV42	B4DV42_HUMAN	45132.4	9.13	Elongation factor 1-alpha OS=Homo sapiens PE=2 SV=1	10	27.3	158.39
E9PN17	E9PN17_HUMAN	8446.68	10.29	Uncharacterized protein OS=Homo sapiens GN=ATP5L PE=4 SV=1	11	73.7	434.26
Q8IWP6	Q8IWP6_HUMAN	50177.1	4.82	Class IVb beta tubulin OS=Homo sapiens PE=2 SV=1	84	69	8995.95
P21266	GSTM3_HUMAN	26998.3	5.37	Glutathione S-transferase Mu 3 OS=Homo sapiens GN=GSTM3 PE=1 SV=3	9	21.3	226.01
B7Z7L3	B7Z7L3_HUMAN	38543.8	6.42	cDNA FLJ56301, highly similar to NADH-cytochrome b5 reductase (EC 1.6.2.2) OS=Homo sapiens PE=2 SV=1	24	64.1	926.3
B4DLQ2	B4DLQ2_HUMAN	46568.3	9.2	cDNA FLJ57320, highly similar to Dihydrolipoyllysine-residue acetyltransferase component of pyruvate dehydrogenase complex, mitochondrial (EC 2.3.1.12) OS=Homo sapiens PE=2 SV=1	6	18	115.05
P61081	UBC12_HUMAN	21171.8	7.57	NEDD8-conjugating enzyme Ubc12 OS=Homo sapiens GN=UBE2M PE=1 SV=1	12	41.5	382.06
Q9NP72	RAB18_HUMAN	23247.8	5.11	Ras-related protein Rab-18 OS=Homo sapiens GN=RAB18 PE=1 SV=1	10	34	594.39
O75947	ATP5H_HUMAN	18536.5	5.21	ATP synthase subunit d, mitochondrial OS=Homo sapiens GN=ATP5H PE=1 SV=3	17	60.2	531.08
O75323	NIPS2_HUMAN	33949.3	9.42	Protein NipSnap homolog 2 OS=Homo sapiens GN=GBAS PE=1 SV=1	9	24.8	103.51
B2R679	B2R679_HUMAN	22394.5	6.52	cDNA, FLJ92825, highly similar to Homo sapiens SAR1a gene homolog 1 (S. cerevisiae) (SARA1), mRNA OS=Homo sapiens PE=2 SV=1	11	36.4	265.08
P68431	H31_HUMAN	15508.5	11.13	Histone H3.1 OS=Homo sapiens GN=HIST1H3A PE=1 SV=2	50	79.4	3965.11
Q9Y6B6	SAR1B_HUMAN	22509.5	5.76	GTP-binding protein SAR1b OS=Homo sapiens GN=SAR1B PE=1 SV=1	5	26.8	118.21
P07741	APT_HUMAN	19766.5	5.78	Adenine phosphoribosyltransferase OS=Homo sapiens GN=APRT PE=1 SV=2	20	60	378.01
Q13885	TBB2A_HUMAN	50274.1	4.78	Tubulin beta-2A chain OS=Homo sapiens GN=TUBB2A PE=1 SV=1	92	76.2	8958.62
B1ALA9	B1ALA9_HUMAN	24467.6	7.62	Phosphoribosyl pyrophosphate synthetase 1 OS=Homo sapiens GN=PRPS1 PE=3 SV=1	9	24.8	67.22
Q9Y6C9	MTCH2_HUMAN	33936.1	8.25	Mitochondrial carrier homolog 2 OS=Homo sapiens GN=MTCH2 PE=1 SV=1	9	33	98.59
P45880	VDAC2_HUMAN	32059.7	7.49	Voltage-dependent anion-selective channel protein 2 OS=Homo sapiens GN=VDAC2 PE=1 SV=2	21	43.5	620.58
A8K401	A8K401_HUMAN	29842.9	5.57	Prohibitin, isoform CRA_a OS=Homo sapiens GN=PHB PE=2 SV=1	25	3.1	718.56
B4E2K4	B4E2K4_HUMAN	83685.5	4.85	cDNA FLJ54576, highly similar to Aspartyl/asparaginyl beta-hydroxylase (EC 1.14.11.16) OS=Homo sapiens PE=2 SV=1	11	14.8	83.19
B4DHM0	B4DHM0_HUMAN	49495.9	4.69	cDNA FLJ59687, highly similar to Secernin-1 OS=Homo sapiens PE=2 SV=1	4	12.4	55.16
P22314	UBA1_HUMAN	118858	5.49	Ubiquitin-like modifier-activating enzyme 1 OS=Homo sapiens GN=UBA1 PE=1 SV=3	44	33.6	1585.15
P68363	TBA1B_HUMAN	50803.9	4.94	Tubulin alpha-1B chain OS=Homo sapiens GN=TUBA1B PE=1 SV=1	59	60.1	4181.84
F5H5D3	F5H5D3_HUMAN	58605.6	4.94	Uncharacterized protein OS=Homo sapiens GN=TUBA1C PE=3 SV=1	57	54.3	3776.91
Q5JR05	Q5JR05_HUMAN	22379.4	8.13	Ras homolog gene family, member C OS=Homo sapiens GN=RHOC PE=1 SV=1	4	9.5	88.84
B2R6X6	B2R6X6_HUMAN	22367.3	9.58	Peptidyl-prolyl cis-trans isomerase OS=Homo sapiens PE=2 SV=1	18	30.1	511.91
Q53FW2	Q53FW2_HUMAN	35355.1	6.32	Ribose-phosphate pyrophosphokinase (Fragment) OS=Homo sapiens PE=2 SV=1	14	3.7	214.62
P61106	RAB14_HUMAN	24110	5.85	Ras-related protein Rab-14 OS=Homo sapiens GN=RAB14 PE=1 SV=4	18	46.5	562.68
Q5JYR6	Q5JYR6_HUMAN	67681.4	5.7	Ribophorin II OS=Homo sapiens GN=RPN2 PE=2 SV=1	14	24.9	291.63
O00487	PSDE_HUMAN	34725.6	6.06	26S proteasome non-ATPase regulatory subunit 14 OS=Homo sapiens GN=PSMD14 PE=1 SV=1	17	50.3	177.48
Q53EY4	Q53EY4_HUMAN	22014.1	6.59	RAB31, member RAS oncogene family variant (Fragment) OS=Homo sapiens PE=2 SV=1	3	6.4	110.82
E1ARN8	E1ARN8_9ADEN	21312.8	6.45	Small T-antigen OS=Human adenovirus 57 GN=E1B PE=4 SV=1	10	33.9	791.94
F5H740	F5H740_HUMAN	31080.5	8.85	Uncharacterized protein OS=Homo sapiens GN=VDAC3 PE=4 SV=1	18	12.4	726.89
Q7Z531	Q7Z531_HUMAN	24296.8	8.65	GTP:ATP phosphotransferase OS=Homo sapiens PE=2 SV=1	8	36.7	73.52
P20339	RAB5A_HUMAN	23871.9	8.32	Ras-related protein Rab-5A OS=Homo sapiens GN=RAB5A PE=1 SV=2	14	15.5	381.28
P51148	RAB5C_HUMAN	23695.9	8.64	Ras-related protein Rab-5C OS=Homo sapiens GN=RAB5C PE=1 SV=2	21	45.8	811.24
B3KQ59	B3KQ59_HUMAN	46448.1	5.33	RuvB-like 2 (E. coli), isoform CRA_a OS=Homo sapiens GN=RUVBL2 PE=2 SV=1	14	23.7	474.97
Q6PI78	TMM65_HUMAN	25766.6	8.9	Transmembrane protein 65 OS=Homo sapiens GN=TMEM65 PE=1 SV=2	3	9.6	70.25
Q502X7	Q502X7_HUMAN	16930.7	7.82	ELOVL1 protein OS=Homo sapiens GN=ELOVL1 PE=2 SV=1	4	2.6	63.24
D6R9Z1	D6R9Z1_HUMAN	26802.4	9.06	Uncharacterized protein OS=Homo sapiens GN=GNB2L1 PE=4 SV=1	2	12.2	63.93
B4DMB5	B4DMB5_HUMAN	56541.9	6.42	cDNA FLJ60075, highly similar to CTP synthase 1 (EC 6.3.4.2) OS=Homo sapiens PE=2 SV=1	7	11.9	162.22
P51149	RAB7A_HUMAN	23760	6.4	Ras-related protein Rab-7a OS=Homo sapiens GN=RAB7A PE=1 SV=1	7	23.7	404.43
O00264	PGRC1_HUMAN	21771.8	4.56	Membrane-associated progesterone receptor component 1 OS=Homo sapiens GN=PGRMC1 PE=1 SV=3	9	27.2	672.79
A8K4W2	A8K4W2_HUMAN	28919.3	9.37	cDNA FLJ78635, highly similar to Homo sapiens ATP synthase, H+ transporting, mitochondrial F0 complex, subunit b, isoform 1 (ATP5F1), transcript variant 1, mRNA OS=Homo sapiens PE=2 SV=1	20	42.6	179.69
P62834	RAP1A_HUMAN	21315.8	6.38	Ras-related protein Rap-1A OS=Homo sapiens GN=RAP1A PE=1 SV=1	18	42.9	391.03
B4DJ75	B4DJ75_HUMAN	34840.3	5.82	Serine/threonine-protein phosphatase OS=Homo sapiens PE=2 SV=1	10	41.5	111.24
B4E1J8	B4E1J8_HUMAN	27577.3	9.72	cDNA FLJ56285, highly similar to ADP-ribosylation factor-like protein 8B OS=Homo sapiens PE=2 SV=1	8	13.3	131.65
P30837	AL1B1_HUMAN	57626.4	6.36	Aldehyde dehydrogenase X, mitochondrial OS=Homo sapiens GN=ALDH1B1 PE=1 SV=3	8	13.5	155.1
B3KMZ6	B3KMZ6_HUMAN	71687.5	5.15	cDNA FLJ13058 fis, clone NT2RP3001587, highly similar to Ubiquitin-like 1-activating enzyme E1B OS=Homo sapiens PE=2 SV=1	10	15.5	65.14
Q7Z4Y4	Q7Z4Y4_HUMAN	25604.6	9.3	GTP:AMP phosphotransferase OS=Homo sapiens PE=2 SV=1	7	41	63.55
Q8TAS0	Q8TAS0_HUMAN	32283.9	9.13	ATP synthase gamma chain (Fragment) OS=Homo sapiens PE=2 SV=1	15	4.7	258.45
B2R774	B2R774_HUMAN	57768.1	6.3	cDNA, FLJ93313, highly similar to Homo sapiens lectin, mannose-binding, 1 (LMAN1), mRNA OS=Homo sapiens PE=2 SV=1	10	4.2	93.58
P61020	RAB5B_HUMAN	23920	8.29	Ras-related protein Rab-5B OS=Homo sapiens GN=RAB5B PE=1 SV=1	14	18.5	301.09
P61225	RAP2B_HUMAN	20719.3	4.73	Ras-related protein Rap-2b OS=Homo sapiens GN=RAP2B PE=1 SV=1	5	24	195.75
C9J9K3	C9J9K3_HUMAN	29601	5.15	Uncharacterized protein OS=Homo sapiens GN=RPSA PE=3 SV=1	38	24.9	1915.43
Q53F55	Q53F55_HUMAN	23917.5	8.73	Deoxythymidylate kinase (Thymidylate kinase) variant (Fragment) OS=Homo sapiens PE=2 SV=1	5	20.8	229.86
B4DGP8	B4DGP8_HUMAN	71971.1	4.58	cDNA FLJ55574, highly similar to Calnexin OS=Homo sapiens PE=2 SV=1	13	15.5	236.14
D6RH22	D6RH22_HUMAN	19386.3	9.32	Uncharacterized protein OS=Homo sapiens GN=OSTC PE=4 SV=2	3	14	205.11
P13639	EF2_HUMAN	96246.3	6.41	Elongation factor 2 OS=Homo sapiens GN=EEF2 PE=1 SV=4	70	51.7	1222.36
B4E1K7	B4E1K7_HUMAN	33316.6	7.85	Uncharacterized protein OS=Homo sapiens GN=STOML2 PE=2 SV=1	17	14.4	489.85
Q14739	LBR_HUMAN	71057.2	9.41	Lamin-B receptor OS=Homo sapiens GN=LBR PE=1 SV=2	18	21.8	263.97
A1JUI8	A1JUI8_HUMAN	54103.3	5.79	Chaperonin subunit 6A (Fragment) OS=Homo sapiens GN=CCT6A PE=2 SV=1	7	13.5	196.43
P17858	K6PL_HUMAN	85762.5	7.26	6-phosphofructokinase, liver type OS=Homo sapiens GN=PFKL PE=1 SV=6	7	9.4	62.72
Q6FIG4	Q6FIG4_HUMAN	22355.3	5.55	RAB1B protein OS=Homo sapiens GN=RAB1B PE=2 SV=1	21	27	540.15
Q9Y512	SAM50_HUMAN	52342.5	6.44	Sorting and assembly machinery component 50 homolog OS=Homo sapiens GN=SAMM50 PE=1 SV=3	16	24.1	299.57
Q53GF9	Q53GF9_HUMAN	25791.4	6.29	Full-length cDNA 5-PRIME end of clone CS0DF013YM24 of Fetal brain of Homo sapiens (Human) variant (Fragment) OS=Homo sapiens PE=2 SV=1	14	30.2	732.98
Q07065	CKAP4_HUMAN	66096.8	5.63	Cytoskeleton-associated protein 4 OS=Homo sapiens GN=CKAP4 PE=1 SV=2	47	58.1	1701
B4DUU6	B4DUU6_HUMAN	56864.5	8.72	Pyruvate kinase OS=Homo sapiens GN=PKM2 PE=2 SV=1	8	13.2	48.97
Q59F68	Q59F68_HUMAN	42845.8	5.46	CD68 antigen variant (Fragment) OS=Homo sapiens PE=2 SV=1	8	25.1	149.45
A8K079	A8K079_HUMAN	52637.8	9.95	cDNA FLJ75240, highly similar to Homo sapiens methyl CpG binding protein 2 (MECP2) mRNA OS=Homo sapiens PE=2 SV=1	5	12.8	208.81
P35052	GPC1_HUMAN	62724.4	7.07	Glypican-1 OS=Homo sapiens GN=GPC1 PE=1 SV=2	17	33.9	673.75
O00764	PDXK_HUMAN	35308	5.75	Pyridoxal kinase OS=Homo sapiens GN=PDXK PE=1 SV=1	10	38.5	107.85
P62820	RAB1A_HUMAN	22891.5	5.93	Ras-related protein Rab-1A OS=Homo sapiens GN=RAB1A PE=1 SV=3	14	33.7	548.62
F5H1S8	F5H1S8_HUMAN	16775.6	5.36	Uncharacterized protein OS=Homo sapiens GN=MLEC PE=4 SV=1	5	9.6	501.58
P30048	PRDX3_HUMAN	28017.3	7.67	Thioredoxin-dependent peroxide reductase, mitochondrial OS=Homo sapiens GN=PRDX3 PE=1 SV=3	18	43	880.46
P11177	ODPB_HUMAN	39550.2	6.2	Pyruvate dehydrogenase E1 component subunit beta, mitochondrial OS=Homo sapiens GN=PDHB PE=1 SV=3	21	36.5	1183.57
F5GXX5	F5GXX5_HUMAN	9605.12	6.54	Uncharacterized protein OS=Homo sapiens GN=DAD1 PE=4 SV=1	10	41.6	486.91
P61019	RAB2A_HUMAN	23701.8	6.08	Ras-related protein Rab-2A OS=Homo sapiens GN=RAB2A PE=1 SV=1	10	31.6	1373.3
Q6IAM7	Q6IAM7_HUMAN	20598.1	9.48	SPC18 protein OS=Homo sapiens GN=SPC18 PE=2 SV=1	7	35.8	306.66
Q53YD7	Q53YD7_HUMAN	50429.3	6.25	EEF1G protein OS=Homo sapiens GN=EEF1G PE=2 SV=1	42	8.5	1458.05
B4DUK7	B4DUK7_HUMAN	23195.6	8.87	cDNA FLJ59991, highly similar to Elongation factor 1-gamma OS=Homo sapiens PE=2 SV=1	9	26.4	326.56
Q13445	TMED1_HUMAN	25360.8	4.39	Transmembrane emp24 domain-containing protein 1 OS=Homo sapiens GN=TMED1 PE=1 SV=1	4	7.9	87.69
P61165	CK010_HUMAN	9072.79	5.58	UPF0197 transmembrane protein C11orf10 OS=Homo sapiens GN=C11orf10 PE=1 SV=1	5	20.6	146.83
Q9BPW8	NIPS1_HUMAN	33459.9	9.35	Protein NipSnap homolog 1 OS=Homo sapiens GN=NIPSNAP1 PE=1 SV=1	14	23.6	248.02
E5RHW4	E5RHW4_HUMAN	37929.5	5.48	Uncharacterized protein OS=Homo sapiens GN=ERLIN2 PE=4 SV=1	21	12.7	239.47
Q13509	TBB3_HUMAN	50856.4	4.83	Tubulin beta-3 chain OS=Homo sapiens GN=TUBB3 PE=1 SV=2	69	10.8	6928.25
B4DQI8	B4DQI8_HUMAN	18937.7	8.72	Uncharacterized protein OS=Homo sapiens GN=RAP1B PE=2 SV=1	19	26	431.57
B4DWN1	B4DWN1_HUMAN	32842.2	6.06	Uncharacterized protein OS=Homo sapiens GN=LMAN2 PE=2 SV=1	3	16.1	94.2
P30042	ES1_HUMAN	28494.9	8.5	ES1 protein homolog, mitochondrial OS=Homo sapiens GN=C21orf33 PE=1 SV=3	9	30.6	129.01
Q9NUF9	Q9NUF9_HUMAN	17456.1	7.93	Nucleoside diphosphate kinase (Fragment) OS=Homo sapiens GN=c371H6.2 PE=2 SV=1	2	13.5	180.31
Q5T945	Q5T945_HUMAN	36044.9	7.01	Glyoxylate reductase/hydroxypyruvate reductase OS=Homo sapiens GN=GRHPR PE=2 SV=1	5	5.3	126.46
Q5CAQ5	Q5CAQ5_HUMAN	92567.4	4.77	Tumor rejection antigen (Gp96) 1 OS=Homo sapiens GN=TRA1 PE=2 SV=1	93	6.2	2212.99
P38117	ETFB_HUMAN	28054.2	8.24	Electron transfer flavoprotein subunit beta OS=Homo sapiens GN=ETFB PE=1 SV=3	27	58.8	757.85
Q92665	RT31_HUMAN	45404.5	9.32	28S ribosomal protein S31, mitochondrial OS=Homo sapiens GN=MRPS31 PE=1 SV=3	5	18	57.57
Q9H3N1	TMX1_HUMAN	32170	4.92	Thioredoxin-related transmembrane protein 1 OS=Homo sapiens GN=TMX1 PE=1 SV=1	8	20	163.19
Q71DI3	H32_HUMAN	15435.5	11.27	Histone H3.2 OS=Homo sapiens GN=HIST2H3A PE=1 SV=3	53	79.4	5955.65
P10768	ESTD_HUMAN	31955.7	6.54	S-formylglutathione hydrolase OS=Homo sapiens GN=ESD PE=1 SV=2	5	15.6	92.05
P20340	RAB6A_HUMAN	23692	5.42	Ras-related protein Rab-6A OS=Homo sapiens GN=RAB6A PE=1 SV=3	20	26.6	415.46
Q53FU3	Q53FU3_HUMAN	20311.6	4.77	Coatomer protein complex, subunit zeta 1 variant (Fragment) OS=Homo sapiens PE=2 SV=1	11	18.5	413.16
P61026	RAB10_HUMAN	22754.7	8.59	Ras-related protein Rab-10 OS=Homo sapiens GN=RAB10 PE=1 SV=1	11	34.5	367
A8C1Z0	A8C1Z0_HUMAN	111494	5.16	150 kDa oxygen-regulated protein OS=Homo sapiens GN=ORP150 PE=2 SV=1	31	2.8	156.21
F5GX39	F5GX39_HUMAN	13678.8	5.91	Uncharacterized protein OS=Homo sapiens GN=TMED2 PE=3 SV=1	12	53.4	162.81
E9PNQ1	E9PNQ1_HUMAN	70170.4	7.89	Uncharacterized protein OS=Homo sapiens GN=STT3A PE=4 SV=1	7	0.2	126.58
P14618	KPYM_HUMAN	58470.2	7.96	Pyruvate kinase isozymes M1/M2 OS=Homo sapiens GN=PKM2 PE=1 SV=4	15	40.1	261.37
E7EWA5	E7EWA5_HUMAN	18779.5	9.89	Uncharacterized protein OS=Homo sapiens GN=RAB1B PE=4 SV=1	8	34	83.28
B3KUV5	B3KUV5_HUMAN	35689.8	8.78	cDNA FLJ40710 fis, clone THYMU2027125, highly similar to Ubiquitin thioesterase protein OTUB1 (EC 3.4.-.-) OS=Homo sapiens PE=2 SV=1	4	5.7	66.64
O43765	SGTA_HUMAN	34269.8	4.81	Small glutamine-rich tetratricopeptide repeat-containing protein alpha OS=Homo sapiens GN=SGTA PE=1 SV=1	5	22	89.84
B4DPD5	B4DPD5_HUMAN	35614.6	5.4	cDNA FLJ56307, highly similar to Ubiquitin thioesterase protein OTUB1 (EC 3.4.-.-) OS=Homo sapiens PE=2 SV=1	11	30.2	485.68
P25705	ATPA_HUMAN	59827.6	9.16	ATP synthase subunit alpha, mitochondrial OS=Homo sapiens GN=ATP5A1 PE=1 SV=1	51	52.3	1774.11
Q9P0I2	TM111_HUMAN	29932.4	6.33	Transmembrane protein 111 OS=Homo sapiens GN=TMEM111 PE=1 SV=3	4	20.7	72.84
Q9UL25	RAB21_HUMAN	24731.4	8.11	Ras-related protein Rab-21 OS=Homo sapiens GN=RAB21 PE=1 SV=3	8	29.8	168.44
Q96RS2	Q96RS2_HUMAN	33089.5	4.84	Laminin receptor-like protein LAMRL5 OS=Homo sapiens GN=LAMR1P15 PE=2 SV=1	3	20.7	207.16
F5GXP6	F5GXP6_HUMAN	111278	5.28	Uncharacterized protein OS=Homo sapiens GN=ATP2A2 PE=3 SV=1	22	2.2	193.9
P39656	OST48_HUMAN	50940	6.09	Dolichyl-diphosphooligosaccharide--protein glycosyltransferase 48 kDa subunit OS=Homo sapiens GN=DDOST PE=1 SV=4	22	24.6	948.55
B7ZA12	B7ZA12_HUMAN	62473	9.07	cDNA, FLJ79026, highly similar to Dual specificity protein kinase CLK1 (EC2.7.12.1) OS=Homo sapiens PE=2 SV=1	4	1.6	78.07
F5GZ32	F5GZ32_HUMAN	83078	6.16	Uncharacterized protein OS=Homo sapiens GN=IMMT PE=4 SV=1	31	3.9	469.15
Q53XN3	Q53XN3_HUMAN	35399.7	8.62	Electron transfer flavoprotein alpha-subunit OS=Homo sapiens GN=ETFA PE=2 SV=1	16	12.2	333.45
Q15363	TMED2_HUMAN	22860.4	5.08	Transmembrane emp24 domain-containing protein 2 OS=Homo sapiens GN=TMED2 PE=1 SV=1	7	18.4	90.86
Q4LE60	Q4LE60_HUMAN	119369	5.4	TNPO2 variant protein (Fragment) OS=Homo sapiens GN=TNPO2 variant protein PE=2 SV=1	8	8.7	71.4
P48047	ATPO_HUMAN	23376.7	9.97	ATP synthase subunit O, mitochondrial OS=Homo sapiens GN=ATP5O PE=1 SV=1	24	77	788.05
P30049	ATPD_HUMAN	17479.2	5.38	ATP synthase subunit delta, mitochondrial OS=Homo sapiens GN=ATP5D PE=1 SV=2	3	8.3	591.52
B4DRE8	B4DRE8_HUMAN	56146.7	6.31	cDNA FLJ58164, highly similar to Elongation factor 2 OS=Homo sapiens PE=2 SV=1	19	27.7	83.21
B4E150	B4E150_HUMAN	82730.8	5.87	cDNA FLJ55548, highly similar to U5 small nuclear ribonucleoprotein 200 kDa helicase (EC 3.6.1.-) OS=Homo sapiens PE=2 SV=1	3	5.7	55.6
B3KQG6	B3KQG6_HUMAN	83489	4.49	cDNA FLJ90427 fis, clone NT2RP3000481, highly similar to Importin-7 OS=Homo sapiens PE=2 SV=1	5	6.4	120.45
P48556	PSMD8_HUMAN	39871.9	9.73	26S proteasome non-ATPase regulatory subunit 8 OS=Homo sapiens GN=PSMD8 PE=1 SV=2	19	33.7	502.91
P18085	ARF4_HUMAN	20611.7	6.59	ADP-ribosylation factor 4 OS=Homo sapiens GN=ARF4 PE=1 SV=3	14	40.6	299.86
Q546H9	Q546H9_HUMAN	58033.6	8.62	Aldehyde dehydrogenase 5 family, member A1 (Succinate-semialdehyde dehydrogenase), isoform CRA_b OS=Homo sapiens GN=ALDH5A1 PE=2 SV=1	10	1	383.12
Q6FGU2	Q6FGU2_HUMAN	23975.5	8.39	DTYMK protein (Fragment) OS=Homo sapiens GN=DTYMK PE=2 SV=1	14	18	262.01
P42126	ECI1_HUMAN	33080.3	8.8	Enoyl-CoA delta isomerase 1, mitochondrial OS=Homo sapiens GN=ECI1 PE=1 SV=1	9	29.1	117.55
Q5JRS0	Q5JRS0_HUMAN	31029.5	4.96	Ubiquitin-like modifier activating enzyme 1 (Fragment) OS=Homo sapiens GN=UBA1 PE=2 SV=1	4	14.8	179.65
Q9UGP6	Q9UGP6_HUMAN	34700.5	4.97	Epsilon COP OS=Homo sapiens PE=2 SV=1	11	3.6	220.46
P51648	AL3A2_HUMAN	55269.1	7.98	Fatty aldehyde dehydrogenase OS=Homo sapiens GN=ALDH3A2 PE=1 SV=1	4	10.1	86.5
Q15181	IPYR_HUMAN	33095.3	5.54	Inorganic pyrophosphatase OS=Homo sapiens GN=PPA1 PE=1 SV=2	8	30.4	333.56
Q9NRN7	ADPPT_HUMAN	35981.2	6.35	L-aminoadipate-semialdehyde dehydrogenase-phosphopantetheinyl transferase OS=Homo sapiens GN=AASDHPPT PE=1 SV=2	8	18.4	101.18
O75396	SC22B_HUMAN	24805.6	6.43	Vesicle-trafficking protein SEC22b OS=Homo sapiens GN=SEC22B PE=1 SV=4	16	37.7	1333.36
O43488	ARK72_HUMAN	40019.9	6.7	Aflatoxin B1 aldehyde reductase member 2 OS=Homo sapiens GN=AKR7A2 PE=1 SV=3	4	20.3	69.88
D3DP46	D3DP46_HUMAN	20356.6	9.01	Signal peptidase complex subunit 3 homolog (S. cerevisiae), isoform CRA_a OS=Homo sapiens GN=SPCS3 PE=4 SV=1	6	21.7	256.01
B7Z7K4	B7Z7K4_HUMAN	53036.7	6	cDNA FLJ52359, highly similar to T-complex protein 1 subunit beta OS=Homo sapiens PE=2 SV=1	12	22.1	175.97
E5KNH5	E5KNH5_HUMAN	51469.1	8.51	Mitochondrial NADH dehydrogenase ubiquinone flavoprotein 1 OS=Homo sapiens PE=4 SV=1	13	5.2	110.55
D6R938	D6R938_HUMAN	56889.8	6.82	Calcium/calmodulin-dependent protein kinase (CaM kinase) II delta, isoform CRA_e OS=Homo sapiens GN=CAMK2D PE=4 SV=1	20	27.9	661.39
E9PBG7	E9PBG7_HUMAN	58296.6	6.84	Uncharacterized protein OS=Homo sapiens GN=CAMK2D PE=4 SV=1	8	1.1	80.2
O75487	GPC4_HUMAN	63455.1	6.26	Glypican-4 OS=Homo sapiens GN=GPC4 PE=1 SV=4	25	41.9	661.5
P27824	CALX_HUMAN	67982	4.47	Calnexin OS=Homo sapiens GN=CANX PE=1 SV=2	11	18.2	157.9
Q969Z3	MOSC2_HUMAN	38568.9	9.32	MOSC domain-containing protein 2, mitochondrial OS=Homo sapiens GN=MOSC2 PE=1 SV=1	10	18.8	159.41
B4DFL1	B4DFL1_HUMAN	49381.5	7.17	Dihydrolipoyl dehydrogenase OS=Homo sapiens PE=2 SV=1	24	35.9	854.6
Q15008	PSMD6_HUMAN	45787.4	5.45	26S proteasome non-ATPase regulatory subunit 6 OS=Homo sapiens GN=PSMD6 PE=1 SV=1	14	30.8	133.65
B7ZLJ4	B7ZLJ4_HUMAN	17611.2	9.02	Peroxiredoxin 5 OS=Homo sapiens GN=PRDX5 PE=2 SV=1	5	9.9	197.15
B4DDI9	B4DDI9_HUMAN	53528	8.89	cDNA FLJ59458, highly similar to NADPH:adrenodoxin oxidoreductase, mitochondrial (EC 1.18.1.2) OS=Homo sapiens PE=2 SV=1	14	26	153.68
P62333	PRS10_HUMAN	44430.2	7.1	26S protease regulatory subunit 10B OS=Homo sapiens GN=PSMC6 PE=1 SV=1	17	43.2	369.56
O75489	NDUS3_HUMAN	30336.8	6.99	NADH dehydrogenase [ubiquinone] iron-sulfur protein 3, mitochondrial OS=Homo sapiens GN=NDUFS3 PE=1 SV=1	11	36	263.15
B4DKM5	B4DKM5_HUMAN	27803.6	5.29	Uncharacterized protein OS=Homo sapiens GN=VDAC2 PE=2 SV=1	6	16.5	154.82
P35625	TIMP3_HUMAN	24813.1	9	Metalloproteinase inhibitor 3 OS=Homo sapiens GN=TIMP3 PE=1 SV=2	6	29.9	94.42
P68402	PA1B2_HUMAN	25724.2	5.57	Platelet-activating factor acetylhydrolase IB subunit beta OS=Homo sapiens GN=PAFAH1B2 PE=1 SV=1	5	16.2	188.74
P19623	SPEE_HUMAN	34372.9	5.3	Spermidine synthase OS=Homo sapiens GN=SRM PE=1 SV=1	15	40.4	263.35
B4DMA2	B4DMA2_HUMAN	79487.2	4.95	cDNA FLJ54023, highly similar to Heat shock protein HSP 90-beta OS=Homo sapiens PE=2 SV=1	80	61.7	2523.67
Q6IBS9	Q6IBS9_HUMAN	27134.2	7.66	HADH2 protein OS=Homo sapiens GN=HADH2 PE=2 SV=1	18	21.3	782.58
Q6FGV9	Q6FGV9_HUMAN	22152.3	5.56	PMVK protein (Fragment) OS=Homo sapiens GN=PMVK PE=2 SV=1	11	17.1	213.25
Q53HQ7	Q53HQ7_HUMAN	50509.2	9.04	Elongation factor 1-alpha (Fragment) OS=Homo sapiens PE=2 SV=1	60	0.1	2083.26
B7Z9F3	B7Z9F3_HUMAN	29147.7	5.9	cDNA, FLJ78817, highly similar to Metaxin-2 OS=Homo sapiens PE=2 SV=1	6	3.6	125.27
Q5JTV8	TOIP1_HUMAN	66379.3	8.22	Torsin-1A-interacting protein 1 OS=Homo sapiens GN=TOR1AIP1 PE=1 SV=2	11	20.2	84.6
B4DWS6	B4DWS6_HUMAN	33620.8	9.41	cDNA FLJ61181, highly similar to Homo sapiens hydroxysteroid (17-beta) dehydrogenase 12 (HSD17B12), mRNA OS=Homo sapiens PE=2 SV=1	16	35.9	107.23
P40616	ARL1_HUMAN	20518.5	5.63	ADP-ribosylation factor-like protein 1 OS=Homo sapiens GN=ARL1 PE=1 SV=1	3	13.8	50.33
E9PI68	E9PI68_HUMAN	28769.7	8.95	Uncharacterized protein OS=Homo sapiens GN=SPCS2 PE=4 SV=1	6	14.8	99.8
Q53EP4	Q53EP4_HUMAN	68650.9	5.96	Ribophorin I variant (Fragment) OS=Homo sapiens PE=2 SV=1	19	0.6	414.59
O15260	SURF4_HUMAN	30601.9	7.64	Surfeit locus protein 4 OS=Homo sapiens GN=SURF4 PE=1 SV=3	4	24.9	95.28
Q7KZF4	SND1_HUMAN	102618	6.74	Staphylococcal nuclease domain-containing protein 1 OS=Homo sapiens GN=SND1 PE=1 SV=1	11	13.5	51.28
E9KL35	E9KL35_HUMAN	35510.7	7.6	Epididymis tissue sperm binding protein Li 3a OS=Homo sapiens PE=2 SV=1	49	25.2	3212.75
A8K4Z4	A8K4Z4_HUMAN	34388.9	5.71	cDNA FLJ75549, highly similar to Homo sapiens ribosomal protein, large, P0 (RPLP0), transcript variant 1, mRNA OS=Homo sapiens PE=2 SV=1	46	17.9	1400.37
B3KS36	B3KS36_HUMAN	40233.7	10.3	cDNA FLJ35376 fis, clone SKMUS2004044, highly similar to Homo sapiens ribosomal protein L3 (RPL3), transcript variant 2, mRNA OS=Homo sapiens PE=2 SV=1	7	16.9	170.76
Q53HW2	Q53HW2_HUMAN	34450.9	5.71	Ribosomal protein P0 variant (Fragment) OS=Homo sapiens PE=2 SV=1	5	10.7	181.28
Q53Y03	Q53Y03_HUMAN	24213.8	5.92	COX4 neighbor, isoform CRA_a OS=Homo sapiens GN=COX4NB PE=2 SV=1	3	6.3	93.02
P07203	GPX1_HUMAN	22360.2	6.15	Glutathione peroxidase 1 OS=Homo sapiens GN=GPX1 PE=1 SV=4	25	66.5	822.77
P55036	PSMD4_HUMAN	40939.3	4.68	26S proteasome non-ATPase regulatory subunit 4 OS=Homo sapiens GN=PSMD4 PE=1 SV=1	10	31.8	147
Q2NKY5	Q2NKY5_HUMAN	50514.3	4.8	TUBB6 protein OS=Homo sapiens GN=TUBB6 PE=2 SV=1	55	43.6	5177.75
P13489	RINI_HUMAN	51765.8	4.71	Ribonuclease inhibitor OS=Homo sapiens GN=RNH1 PE=1 SV=2	15	23	868.78
P51571	SSRD_HUMAN	19157.7	5.76	Translocon-associated protein subunit delta OS=Homo sapiens GN=SSR4 PE=1 SV=1	11	39.9	504.08
P50225	ST1A1_HUMAN	34257.2	6.16	Sulfotransferase 1A1 OS=Homo sapiens GN=SULT1A1 PE=1 SV=3	11	31.2	291.69
P18031	PTN1_HUMAN	50505	5.88	Tyrosine-protein phosphatase non-receptor type 1 OS=Homo sapiens GN=PTPN1 PE=1 SV=1	7	15.9	121.41
B3KW79	B3KW79_HUMAN	54423.2	5.37	cDNA FLJ42481 fis, clone BRACE2032090, highly similar to Probable serine carboxypeptidase CPVL (EC 3.4.16.-) OS=Homo sapiens PE=2 SV=1	19	22.9	783.05
O14980	XPO1_HUMAN	124447	5.71	Exportin-1 OS=Homo sapiens GN=XPO1 PE=1 SV=1	20	20.4	104.08
F5H6R7	F5H6R7_HUMAN	13857.9	4.45	Uncharacterized protein OS=Homo sapiens GN=RAP1B PE=4 SV=1	4	25.4	131.04
B2R959	B2R959_HUMAN	60838.4	6.65	cDNA, FLJ94229, highly similar to Homo sapiens heterogeneous nuclear ribonucleoprotein L (HNRPL),mRNA OS=Homo sapiens PE=2 SV=1	26	40.7	526.44
Q5VV89	Q5VV89_HUMAN	18689.7	9.99	Microsomal glutathione S-transferase 3 OS=Homo sapiens GN=MGST3 PE=2 SV=1	7	24.7	511.31
P30084	ECHM_HUMAN	31823.3	8.34	Enoyl-CoA hydratase, mitochondrial OS=Homo sapiens GN=ECHS1 PE=1 SV=4	10	28.3	289.11
P21796	VDAC1_HUMAN	30867.6	8.62	Voltage-dependent anion-selective channel protein 1 OS=Homo sapiens GN=VDAC1 PE=1 SV=2	18	34.3	899.38
A6QKW0	A6QKW0_HUMAN	28274.9	9.75	SHINC3 OS=Homo sapiens GN=SHINC3 PE=2 SV=1	3	11.3	161.64
Q96GK7	FAH2A_HUMAN	34916.2	8.48	Fumarylacetoacetate hydrolase domain-containing protein 2A OS=Homo sapiens GN=FAHD2A PE=1 SV=1	3	12.4	91.65
D4IH33	D4IH33_HUMAN	21185.9	6.73	MHC class I antigen (Fragment) OS=Homo sapiens GN=HLA-Cw PE=3 SV=1	9	34.8	93.79
B2R6J3	B2R6J3_HUMAN	27682.1	8.85	cDNA, FLJ92974, highly similar to Homo sapiens methylmalonic aciduria (cobalamin deficiency) type B(MMAB), mRNA OS=Homo sapiens PE=2 SV=1	7	27.2	219.98
Q9UNM6	PSD13_HUMAN	43203.2	5.53	26S proteasome non-ATPase regulatory subunit 13 OS=Homo sapiens GN=PSMD13 PE=1 SV=2	12	24.2	309.28
O43175	SERA_HUMAN	57355.7	6.29	D-3-phosphoglycerate dehydrogenase OS=Homo sapiens GN=PHGDH PE=1 SV=4	24	26.8	933.44
Q6FHR0	Q6FHR0_HUMAN	24591.5	5.46	RAB11B protein (Fragment) OS=Homo sapiens GN=RAB11B PE=2 SV=1	21	8.7	850.63
A6NLM8	A6NLM8_HUMAN	16406.3	5.47	Uncharacterized protein OS=Homo sapiens GN=SSR4 PE=4 SV=1	5	15.5	201.4
E1NZA1	E1NZA1_HUMAN	294953	7.19	Peroxisome proliferator activated receptor interacting complex protein OS=Homo sapiens GN=PRIC295 PE=2 SV=1	29	12.2	81.81
B7Z6C4	B7Z6C4_HUMAN	20055.9	5.33	Uncharacterized protein OS=Homo sapiens GN=RRAS2 PE=2 SV=1	3	3.3	251.81
Q9NX63	CHCH3_HUMAN	26421.3	8.48	Coiled-coil-helix-coiled-coil-helix domain-containing protein 3, mitochondrial OS=Homo sapiens GN=CHCHD3 PE=1 SV=1	10	29.1	938.89
B2R923	B2R923_HUMAN	37453.3	5.83	cDNA, FLJ94174 OS=Homo sapiens PE=2 SV=1	5	24.3	74.62
P04181	OAT_HUMAN	48846.3	6.57	Ornithine aminotransferase, mitochondrial OS=Homo sapiens GN=OAT PE=1 SV=1	16	20	516.73
Q9H0U6	RM18_HUMAN	20791.6	9.63	39S ribosomal protein L18, mitochondrial OS=Homo sapiens GN=MRPL18 PE=1 SV=1	6	14.9	124.05
Q9BUF5	TBB6_HUMAN	50281.2	4.77	Tubulin beta-6 chain OS=Homo sapiens GN=TUBB6 PE=1 SV=1	51	42.2	1917.21
Q59EG8	Q59EG8_HUMAN	101322	5.04	Proteasome 26S non-ATPase subunit 2 variant (Fragment) OS=Homo sapiens PE=2 SV=1	27	30.3	338.23
P07900	HS90A_HUMAN	85005.8	4.94	Heat shock protein HSP 90-alpha OS=Homo sapiens GN=HSP90AA1 PE=1 SV=5	74	54.4	1749.96
P61006	RAB8A_HUMAN	23824.2	9.15	Ras-related protein Rab-8A OS=Homo sapiens GN=RAB8A PE=1 SV=1	7	21.3	350.58
B4DIU6	B4DIU6_HUMAN	79263.2	6.47	cDNA FLJ59542, highly similar to Sad1/unc-84-like protein 2 OS=Homo sapiens PE=2 SV=1	9	17.7	56.21
A5YVE9	A5YVE9_HUMAN	48290.2	8.82	Mitochondrial PDHA1 OS=Homo sapiens GN=PDHA1 PE=2 SV=1	17	29	336.67
P30085	KCY_HUMAN	22436.4	5.44	UMP-CMP kinase OS=Homo sapiens GN=CMPK1 PE=1 SV=3	20	60.7	385.61
O00232	PSD12_HUMAN	53269.7	7.53	26S proteasome non-ATPase regulatory subunit 12 OS=Homo sapiens GN=PSMD12 PE=1 SV=3	22	35.7	255.11
Q6PIK3	Q6PIK3_HUMAN	13641.9	9.26	HCG1995540, isoform CRA_b (Hcg2044074, isoform cra_d) OS=Homo sapiens GN=RAB4B PE=2 SV=1	5	19.8	582.04
Q9BTT0	AN32E_HUMAN	30901.9	3.77	Acidic leucine-rich nuclear phosphoprotein 32 family member E OS=Homo sapiens GN=ANP32E PE=1 SV=1	14	34.3	858.88
Q15185	TEBP_HUMAN	18970.5	4.35	Prostaglandin E synthase 3 OS=Homo sapiens GN=PTGES3 PE=1 SV=1	12	20	193.77
Q59GK9	Q59GK9_HUMAN	18936.3	10.54	Ribosomal protein L21 variant (Fragment) OS=Homo sapiens PE=2 SV=1	7	27.6	213.86
P21912	DHSB_HUMAN	32407.1	9.03	Succinate dehydrogenase [ubiquinone] iron-sulfur subunit, mitochondrial OS=Homo sapiens GN=SDHB PE=1 SV=3	12	34.3	96.93
Q9Y2Q5	LTOR2_HUMAN	13612.9	5.3	Ragulator complex protein LAMTOR2 OS=Homo sapiens GN=LAMTOR2 PE=1 SV=1	4	32.8	69.49
P61586	RHOA_HUMAN	22096.2	5.83	Transforming protein RhoA OS=Homo sapiens GN=RHOA PE=1 SV=1	10	25.4	275.62
P41250	SYG_HUMAN	83853.9	6.61	Glycyl-tRNA synthetase OS=Homo sapiens GN=GARS PE=1 SV=3	9	12.3	83.61
Q99470	SDF2_HUMAN	23239.5	6.83	Stromal cell-derived factor 2 OS=Homo sapiens GN=SDF2 PE=1 SV=2	7	28.9	87.29
B4DJB4	B4DJB4_HUMAN	34939.5	6.02	cDNA FLJ55931, highly similar to Isocitrate dehydrogenase OS=Homo sapiens PE=2 SV=1	10	23.7	208.9
P51665	PSD7_HUMAN	37059.5	6.29	26S proteasome non-ATPase regulatory subunit 7 OS=Homo sapiens GN=PSMD7 PE=1 SV=2	7	5.6	237.19
Q92930	RAB8B_HUMAN	23740.1	9.15	Ras-related protein Rab-8B OS=Homo sapiens GN=RAB8B PE=1 SV=2	7	26.1	174.29
Q59GE9	Q59GE9_HUMAN	16102.7	9.72	Mitochondrial ribosomal protein L49 variant (Fragment) OS=Homo sapiens PE=2 SV=1	2	15.4	62.97
B7Z6S8	B7Z6S8_HUMAN	15187.1	10.73	Uncharacterized protein OS=Homo sapiens GN=RPL14 PE=2 SV=1	10	45.3	257.74
C9JIJ5	C9JIJ5_HUMAN	11884.7	11.38	Uncharacterized protein OS=Homo sapiens GN=RPL7 PE=4 SV=1	3	22.2	51.79
C9J1Z8	C9J1Z8_HUMAN	17153	6.74	Uncharacterized protein OS=Homo sapiens GN=ARF5 PE=3 SV=1	12	13.2	393.4
P78417	GSTO1_HUMAN	27833.2	6.23	Glutathione S-transferase omega-1 OS=Homo sapiens GN=GSTO1 PE=1 SV=2	12	34.4	219.87
C1PHA2	C1PHA2_HUMAN	169283	6.22	Tyrosine-protein kinase receptor OS=Homo sapiens GN=KIF5B-ALK PE=2 SV=1	24	19.4	149.79
E7ETT0	E7ETT0_HUMAN	190127	7.21	Uncharacterized protein OS=Homo sapiens GN=RICTOR PE=4 SV=1	14	0.5	58.2
P62195	PRS8_HUMAN	45768.1	7.11	26S protease regulatory subunit 8 OS=Homo sapiens GN=PSMC5 PE=1 SV=1	13	33.7	194.33
Q53G85	Q53G85_HUMAN	50423.2	9.1	Elongation factor 1-alpha (Fragment) OS=Homo sapiens PE=2 SV=1	21	35.1	407.24
P35998	PRS7_HUMAN	49002.3	5.71	26S protease regulatory subunit 7 OS=Homo sapiens GN=PSMC2 PE=1 SV=3	35	63	674.81
Q9P035	HACD3_HUMAN	43359.6	9.04	3-hydroxyacyl-CoA dehydratase 3 OS=Homo sapiens GN=PTPLAD1 PE=1 SV=2	17	29	295.32
Q5H9R2	Q5H9R2_HUMAN	13611.2	5.46	Putative uncharacterized protein DKFZp781K1356 OS=Homo sapiens GN=DKFZp781K1356 PE=2 SV=1	5	23	172.31
Q5VY36	Q5VY36_HUMAN	23508.2	10.77	Novel protein similar to ribosomal protein L13a RPL13A OS=Homo sapiens GN=RP11-365K22.1-001 PE=4 SV=1	12	38.9	228.93
Q8IWS0	PHF6_HUMAN	42404.4	8.97	PHD finger protein 6 OS=Homo sapiens GN=PHF6 PE=1 SV=1	23	54.8	586.45
Q13263	TIF1B_HUMAN	90261.1	5.52	Transcription intermediary factor 1-beta OS=Homo sapiens GN=TRIM28 PE=1 SV=5	54	50.5	2579.32
B3KUF8	B3KUF8_HUMAN	32651.8	6.25	Uncharacterized protein OS=Homo sapiens GN=VAT1 PE=2 SV=1	7	19.3	75.78
P00568	KAD1_HUMAN	21735.3	8.73	Adenylate kinase isoenzyme 1 OS=Homo sapiens GN=AK1 PE=1 SV=3	10	30.9	117.47
P01111	RASN_HUMAN	21500.6	5.01	GTPase NRas OS=Homo sapiens GN=NRAS PE=1 SV=1	7	34.4	103.95
P24752	THIL_HUMAN	45455.8	8.98	Acetyl-CoA acetyltransferase, mitochondrial OS=Homo sapiens GN=ACAT1 PE=1 SV=1	15	32.8	439.37
Q99460	PSMD1_HUMAN	106795	5.25	26S proteasome non-ATPase regulatory subunit 1 OS=Homo sapiens GN=PSMD1 PE=1 SV=2	13	14.3	238.5
P25398	RS12_HUMAN	14904.6	6.81	40S ribosomal protein S12 OS=Homo sapiens GN=RPS12 PE=1 SV=3	21	70.5	1693.82
Q8WXC9	Q8WXC9_HUMAN	49044.9	6.76	NADH dehydrogenase ubiquinone 1 alpha subcomplex OS=Homo sapiens GN=NDUFA10 PE=2 SV=1	10	18.4	108.97
Q16864	VATF_HUMAN	13362	5.29	V-type proton ATPase subunit F OS=Homo sapiens GN=ATP6V1F PE=1 SV=2	2	10.1	73.46
C9JJ95	C9JJ95_HUMAN	17615.1	8.69	Uncharacterized protein OS=Homo sapiens GN=MTX3 PE=4 SV=1	6	32.3	199.6
Q9Y3A6	TMED5_HUMAN	26102.2	4.71	Transmembrane emp24 domain-containing protein 5 OS=Homo sapiens GN=TMED5 PE=1 SV=1	4	4.3	116.56
Q8IXM3	RM41_HUMAN	15430	9.58	39S ribosomal protein L41, mitochondrial OS=Homo sapiens GN=MRPL41 PE=1 SV=1	5	31.4	95.26
Q14696	MESD_HUMAN	26231.4	7.6	LDLR chaperone MESD OS=Homo sapiens GN=MESDC2 PE=1 SV=2	14	32.9	179.5
E9PKE3	E9PKE3_HUMAN	68991.3	5.37	Uncharacterized protein OS=Homo sapiens GN=HSPA8 PE=3 SV=1	18	3.3	380.02
Q6ZXV5	TMTC3_HUMAN	104854	9.03	Transmembrane and TPR repeat-containing protein 3 OS=Homo sapiens GN=TMTC3 PE=1 SV=2	16	14.8	59.02
A8K761	A8K761_HUMAN	21048.3	8.72	NADH dehydrogenase (Ubiquinone) 1 beta subcomplex, 10, 22kDa, isoform CRA_b OS=Homo sapiens GN=NDUFB10 PE=2 SV=1	11	31.8	321.84
P09211	GSTP1_HUMAN	23569.1	5.43	Glutathione S-transferase P OS=Homo sapiens GN=GSTP1 PE=1 SV=2	22	49	1944.47
Q5T2D3	OTUD3_HUMAN	45381.7	8.47	OTU domain-containing protein 3 OS=Homo sapiens GN=OTUD3 PE=1 SV=1	13	27.6	73.75
B4DDT7	B4DDT7_HUMAN	34233.3	8.57	cDNA FLJ58311, highly similar to 5'-AMP-activated protein kinase subunit gamma-1 OS=Homo sapiens PE=2 SV=1	7	5.4	169.72
Q5U676	Q5U676_HUMAN	37976	8.81	B3GAT3 protein (Fragment) OS=Homo sapiens GN=B3GAT3 PE=2 SV=1	7	15	160.73
Q549N5	Q549N5_HUMAN	29911.8	9.17	Signal recognition particle receptor beta subunit OS=Homo sapiens GN=SRPRB PE=2 SV=1	18	17.7	643.5
Q53FT5	Q53FT5_HUMAN	47790.2	6.08	Proteasome 26S non-ATPase subunit 11 variant (Fragment) OS=Homo sapiens PE=2 SV=1	29	12.5	960.95
Q9NPJ3	ACO13_HUMAN	15064.9	9.23	Acyl-coenzyme A thioesterase 13 OS=Homo sapiens GN=ACOT13 PE=1 SV=1	2	13.6	182.54
B2RBW5	B2RBW5_HUMAN	86141.2	7.36	cDNA, FLJ95737, highly similar to Homo sapiens aconitase 2, mitochondrial (ACO2), nuclear geneencoding mitochondrial protein, mRNA OS=Homo sapiens PE=2 SV=1	15	22.4	100.77
O75390	CISY_HUMAN	51907.6	8.45	Citrate synthase, mitochondrial OS=Homo sapiens GN=CS PE=1 SV=2	8	16.7	93.25
A8K750	A8K750_HUMAN	27647.1	8.22	cDNA FLJ78041, highly similar to Homo sapiens NADH dehydrogenase (ubiquinone) flavoprotein 2, 24kDa (NDUFV2), mRNA OS=Homo sapiens PE=2 SV=1	6	3.7	161.96
Q5TDE9	Q5TDE9_HUMAN	20928.2	9.61	Chromosome 1 open reading frame 57 OS=Homo sapiens GN=C1orf57 PE=2 SV=1	21	31.6	777.59
Q7Z4W1	DCXR_HUMAN	26181.7	8.33	L-xylulose reductase OS=Homo sapiens GN=DCXR PE=1 SV=2	6	21.7	182.13
Q14204	DYHC1_HUMAN	534809	6.01	Cytoplasmic dynein 1 heavy chain 1 OS=Homo sapiens GN=DYNC1H1 PE=1 SV=5	59	14.7	230.01
O60884	DNJA2_HUMAN	46343.8	6.06	DnaJ homolog subfamily A member 2 OS=Homo sapiens GN=DNAJA2 PE=1 SV=1	22	42.5	367.36
E5FF39	E5FF39_HUMAN	3563.86	4.95	KRAS protein (Fragment) OS=Homo sapiens GN=KRAS PE=4 SV=1	4	33.3	143.22
Q9HDC9	APMAP_HUMAN	46621.9	5.82	Adipocyte plasma membrane-associated protein OS=Homo sapiens GN=APMAP PE=1 SV=2	12	23.6	72.81
B7Z4R3	B7Z4R3_HUMAN	51253.8	6.33	cDNA FLJ50585, highly similar to T-complex protein 1 subunit beta OS=Homo sapiens PE=2 SV=1	7	16	138.17
Q13405	RM49_HUMAN	19243	9.47	39S ribosomal protein L49, mitochondrial OS=Homo sapiens GN=MRPL49 PE=1 SV=1	3	15.1	212.32
O14929	HAT1_HUMAN	49879.9	5.52	Histone acetyltransferase type B catalytic subunit OS=Homo sapiens GN=HAT1 PE=1 SV=1	10	22.2	363.88
Q8N4V1	MMGT1_HUMAN	14733.6	9.2	Membrane magnesium transporter 1 OS=Homo sapiens GN=MMGT1 PE=1 SV=1	4	26.7	163.64
Q8TEM1	PO210_HUMAN	205895	6.33	Nuclear pore membrane glycoprotein 210 OS=Homo sapiens GN=NUP210 PE=1 SV=3	113	33.1	2786.33
F5H2F4	F5H2F4_HUMAN	111342	8.66	Uncharacterized protein OS=Homo sapiens GN=MTHFD1 PE=3 SV=1	14	13.8	74.16
Q9BTV4	TMM43_HUMAN	44904.2	7.86	Transmembrane protein 43 OS=Homo sapiens GN=TMEM43 PE=1 SV=1	12	23.8	108.64
B2R5V2	B2R5V2_HUMAN	56520.1	7.58	cDNA, FLJ92639, highly similar to Homo sapiens 3-oxoacid CoA transferase (OXCT), nuclear geneencoding mitochondrial protein, mRNA OS=Homo sapiens PE=2 SV=1	18	4.4	303.6
E9PL45	E9PL45_HUMAN	18517.8	9.67	Uncharacterized protein OS=Homo sapiens GN=RPS3 PE=4 SV=1	6	45.1	108.85
Q9Y376	CAB39_HUMAN	40014.8	6.43	Calcium-binding protein 39 OS=Homo sapiens GN=CAB39 PE=1 SV=1	7	5	132.67
O15213	WDR46_HUMAN	68484.9	9.69	WD repeat-containing protein 46 OS=Homo sapiens GN=WDR46 PE=1 SV=3	8	15.7	52.06
P36405	ARL3_HUMAN	20613.8	6.74	ADP-ribosylation factor-like protein 3 OS=Homo sapiens GN=ARL3 PE=1 SV=2	7	30.2	188.79
E9PM69	E9PM69_HUMAN	44580.9	4.94	Uncharacterized protein OS=Homo sapiens GN=PSMC3 PE=3 SV=1	24	11.6	584.94
Q96EL3	RM53_HUMAN	12270.2	9.05	39S ribosomal protein L53, mitochondrial OS=Homo sapiens GN=MRPL53 PE=1 SV=1	9	58	101.41
A8K2M0	A8K2M0_HUMAN	47450.6	5.09	Proteasome (Prosome, macropain) 26S subunit, ATPase, 4, isoform CRA_b OS=Homo sapiens GN=PSMC4 PE=2 SV=1	23	11.3	325.91
P27449	VATL_HUMAN	15725.5	7.98	V-type proton ATPase 16 kDa proteolipid subunit OS=Homo sapiens GN=ATP6V0C PE=1 SV=1	6	11.6	179.33
Q14197	ICT1_HUMAN	23843.5	10.09	Peptidyl-tRNA hydrolase ICT1, mitochondrial OS=Homo sapiens GN=ICT1 PE=1 SV=1	14	27.7	734.76
Q9NZI8	IF2B1_HUMAN	63783.3	9.26	Insulin-like growth factor 2 mRNA-binding protein 1 OS=Homo sapiens GN=IGF2BP1 PE=1 SV=2	8	14.4	132.51
D3DWK4	D3DWK4_HUMAN	30372.7	8.12	Pyrroline-5-carboxylate reductase OS=Homo sapiens GN=PYCRL PE=3 SV=1	7	16.4	62.44
Q9UHA4	LTOR3_HUMAN	13671.3	6.73	Ragulator complex protein LAMTOR3 OS=Homo sapiens GN=LAMTOR3 PE=1 SV=1	6	57.3	81.55
Q13148	TADBP_HUMAN	45053.4	5.85	TAR DNA-binding protein 43 OS=Homo sapiens GN=TARDBP PE=1 SV=1	24	53.6	785.96
P09132	SRP19_HUMAN	16373.5	9.87	Signal recognition particle 19 kDa protein OS=Homo sapiens GN=SRP19 PE=1 SV=3	5	30.6	86.05
P16152	CBR1_HUMAN	30641	8.55	Carbonyl reductase [NADPH] 1 OS=Homo sapiens GN=CBR1 PE=1 SV=3	13	38.6	532.43
P24666	PPAC_HUMAN	18486.9	6.3	Low molecular weight phosphotyrosine protein phosphatase OS=Homo sapiens GN=ACP1 PE=1 SV=3	5	26.6	207.71
Q99653	CHP1_HUMAN	22442.3	4.98	Calcium-binding protein p22 OS=Homo sapiens GN=CHP PE=1 SV=3	6	28.7	83.24
P07237	PDIA1_HUMAN	57479.8	4.76	Protein disulfide-isomerase OS=Homo sapiens GN=P4HB PE=1 SV=3	59	70.3	1531.45
Q2VIM1	Q2VIM1_HUMAN	50517.4	9.17	RcCDC20 (Fragment) OS=Homo sapiens PE=2 SV=1	5	12.5	68
Q9NX14	NDUBB_HUMAN	17362.8	5.17	NADH dehydrogenase [ubiquinone] 1 beta subcomplex subunit 11, mitochondrial OS=Homo sapiens GN=NDUFB11 PE=1 SV=1	4	22.2	64.29
B5MDQ4	B5MDQ4_HUMAN	29463.5	8.2	RCD1 required for cell differentiation1 homolog (S. pombe), isoform CRA_a OS=Homo sapiens GN=RQCD1 PE=4 SV=2	9	3.6	362.6
Q92973	TNPO1_HUMAN	103771	4.83	Transportin-1 OS=Homo sapiens GN=TNPO1 PE=1 SV=2	10	8.9	97.31
P29373	RABP2_HUMAN	15854.1	5.42	Cellular retinoic acid-binding protein 2 OS=Homo sapiens GN=CRABP2 PE=1 SV=2	5	17.8	70.2
Q9H6E4	CC134_HUMAN	26601	8.89	Coiled-coil domain-containing protein 134 OS=Homo sapiens GN=CCDC134 PE=1 SV=1	4	16.6	100.65
E7ENR4	E7ENR4_HUMAN	107443	6.65	Uncharacterized protein OS=Homo sapiens GN=HK1 PE=3 SV=1	22	1.6	85.02
O60783	RT14_HUMAN	15243.1	11.42	28S ribosomal protein S14, mitochondrial OS=Homo sapiens GN=MRPS14 PE=1 SV=1	6	39.1	335.64
B2R739	B2R739_HUMAN	33559.9	10.02	cDNA, FLJ93269, highly similar to Homo sapiens mitochondrial ribosomal protein L15 (MRPL15), nuclear gene encoding mitochondrial protein, mRNA OS=Homo sapiens PE=2 SV=1	7	22.6	106.5
B1AL08	B1AL08_HUMAN	18873.6	8.83	Mitochondrial ribosomal protein L43 (Fragment) OS=Homo sapiens GN=MRPL43 PE=4 SV=1	7	4.9	271.95
O95793	STAU1_HUMAN	63427.9	9.46	Double-stranded RNA-binding protein Staufen homolog 1 OS=Homo sapiens GN=STAU1 PE=1 SV=2	8	13.9	121.72
Q7Z7K6	CENPV_HUMAN	30383.3	9.78	Centromere protein V OS=Homo sapiens GN=CENPV PE=1 SV=1	29	68	2036.53
Q53FC3	Q53FC3_HUMAN	21939.8	5.16	Programmed cell death 6 variant (Fragment) OS=Homo sapiens PE=2 SV=1	9	6.1	117.08
Q5U0B2	Q5U0B2_HUMAN	24727.5	5.71	Proteasome (Prosome, macropain) 26S subunit, non-ATPase, 10 OS=Homo sapiens PE=2 SV=1	15	23.8	170.3
Q9UNS2	CSN3_HUMAN	48412.2	6.19	COP9 signalosome complex subunit 3 OS=Homo sapiens GN=COPS3 PE=1 SV=3	4	13.7	81.61
P11021	GRP78_HUMAN	72402.5	5.07	78 kDa glucose-regulated protein OS=Homo sapiens GN=HSPA5 PE=1 SV=2	87	54.4	3259.51
Q9BYN8	RT26_HUMAN	24253.9	10.39	28S ribosomal protein S26, mitochondrial OS=Homo sapiens GN=MRPS26 PE=1 SV=1	10	35.6	89.47
Q15645	PCH2_HUMAN	48862.6	5.73	Pachytene checkpoint protein 2 homolog OS=Homo sapiens GN=TRIP13 PE=1 SV=2	14	25.2	216.07
Q8TAE8	G45IP_HUMAN	25425.2	10.03	Growth arrest and DNA damage-inducible proteins-interacting protein 1 OS=Homo sapiens GN=GADD45GIP1 PE=1 SV=1	5	22.5	147.08
Q9Y3D9	RT23_HUMAN	21814.3	8.94	28S ribosomal protein S23, mitochondrial OS=Homo sapiens GN=MRPS23 PE=1 SV=2	8	19.5	279.9
Q9H9J2	RM44_HUMAN	37853.8	8.64	39S ribosomal protein L44, mitochondrial OS=Homo sapiens GN=MRPL44 PE=1 SV=1	13	37.7	147.44
Q99623	PHB2_HUMAN	33275.9	9.83	Prohibitin-2 OS=Homo sapiens GN=PHB2 PE=1 SV=2	30	58.5	703.14
B3KVJ2	B3KVJ2_HUMAN	54205.2	9.18	cDNA FLJ16623 fis, clone TESTI4015204, highly similar to Histone acetyltransferase MYST2 (EC 2.3.1.48) OS=Homo sapiens PE=2 SV=1	13	25.9	60.68
Q13724	MOGS_HUMAN	92031.6	8.97	Mannosyl-oligosaccharide glucosidase OS=Homo sapiens GN=MOGS PE=1 SV=5	20	17.3	541.71
B4DL49	B4DL49_HUMAN	31375	6.17	cDNA FLJ58073, moderately similar to Cathepsin B (EC 3.4.22.1) OS=Homo sapiens PE=2 SV=1	6	23.1	82.55
O95373	IPO7_HUMAN	120751	4.7	Importin-7 OS=Homo sapiens GN=IPO7 PE=1 SV=1	8	5	112.36
Q13685	AAMP_HUMAN	47405.7	4.29	Angio-associated migratory cell protein OS=Homo sapiens GN=AAMP PE=1 SV=2	5	13.4	81.89
Q00610	CLH1_HUMAN	193260	5.48	Clathrin heavy chain 1 OS=Homo sapiens GN=CLTC PE=1 SV=5	75	39.2	1679.95
B4DJ38	B4DJ38_HUMAN	84684.8	8.79	cDNA FLJ56092, highly similar to Pentatricopeptide repeat protein 1 OS=Homo sapiens PE=2 SV=1	16	12	209.55
Q9BZX2	UCK2_HUMAN	29452.1	6.23	Uridine-cytidine kinase 2 OS=Homo sapiens GN=UCK2 PE=1 SV=1	5	21.1	83.77
Q9Y2Q3	GSTK1_HUMAN	25594.3	8.5	Glutathione S-transferase kappa 1 OS=Homo sapiens GN=GSTK1 PE=1 SV=3	4	26.1	120.19
Q9NWU2	CT011_HUMAN	26788.7	4.92	Protein C20orf11 OS=Homo sapiens GN=C20orf11 PE=1 SV=1	5	12.1	109.95
P35080	PROF2_HUMAN	15378.4	6.55	Profilin-2 OS=Homo sapiens GN=PFN2 PE=1 SV=3	3	23.6	143.02
Q8WY22	BRI3B_HUMAN	27931.9	9.47	BRI3-binding protein OS=Homo sapiens GN=BRI3BP PE=1 SV=1	9	19.5	530.68
P49411	EFTU_HUMAN	49852.3	7.26	Elongation factor Tu, mitochondrial OS=Homo sapiens GN=TUFM PE=1 SV=2	28	39.6	907.34
B5BU61	B5BU61_HUMAN	55610.9	5.31	Histone deacetylase OS=Homo sapiens GN=HDAC1 PE=2 SV=1	9	3.4	79.71
Q14240	IF4A2_HUMAN	46600.9	5.33	Eukaryotic initiation factor 4A-II OS=Homo sapiens GN=EIF4A2 PE=1 SV=2	40	38.3	2284.38
Q9Y2R5	RT17_HUMAN	14607	9.86	28S ribosomal protein S17, mitochondrial OS=Homo sapiens GN=MRPS17 PE=1 SV=1	4	16	144.64
Q9HD33	RM47_HUMAN	29603	10.38	39S ribosomal protein L47, mitochondrial OS=Homo sapiens GN=MRPL47 PE=1 SV=2	8	22.8	251.71
P46782	RS5_HUMAN	23033.1	9.73	40S ribosomal protein S5 OS=Homo sapiens GN=RPS5 PE=1 SV=4	39	52	1979.62
B7Z9I3	B7Z9I3_HUMAN	35589.6	6.99	Uncharacterized protein OS=Homo sapiens GN=ATP6AP2 PE=2 SV=1	3	0.9	84.75
P60953	CDC42_HUMAN	21587.2	6.15	Cell division control protein 42 homolog OS=Homo sapiens GN=CDC42 PE=1 SV=2	11	14.4	213.06
P09382	LEG1_HUMAN	15048.3	5.34	Galectin-1 OS=Homo sapiens GN=LGALS1 PE=1 SV=2	7	37.8	423.88
P27797	CALR_HUMAN	48282.9	4.29	Calreticulin OS=Homo sapiens GN=CALR PE=1 SV=1	27	51.8	850.73
P31949	S10AB_HUMAN	11846.9	6.56	Protein S100-A11 OS=Homo sapiens GN=S100A11 PE=1 SV=2	6	41.9	156.63
P61204	ARF3_HUMAN	20644.8	6.84	ADP-ribosylation factor 3 OS=Homo sapiens GN=ARF3 PE=1 SV=2	23	20.4	1406.76
P51572	BAP31_HUMAN	28031	8.44	B-cell receptor-associated protein 31 OS=Homo sapiens GN=BCAP31 PE=1 SV=3	14	47.2	58.46
A8K5I0	A8K5I0_HUMAN	70294.1	5.48	Heat shock 70kDa protein 1A OS=Homo sapiens GN=HSPA1A PE=2 SV=1	36	36.5	1264.91
Q9Y3E5	PTH2_HUMAN	19466.1	8.95	Peptidyl-tRNA hydrolase 2, mitochondrial OS=Homo sapiens GN=PTRH2 PE=1 SV=1	5	22.3	87.27
Q9UBX3	DIC_HUMAN	31718.5	9.62	Mitochondrial dicarboxylate carrier OS=Homo sapiens GN=SLC25A10 PE=1 SV=2	11	36.6	253.45
P46781	RS9_HUMAN	22634.6	10.66	40S ribosomal protein S9 OS=Homo sapiens GN=RPS9 PE=1 SV=3	52	30.3	974.14
B4DJ74	B4DJ74_HUMAN	65636	4.97	cDNA FLJ58398, highly similar to A-kinase anchor protein 8 OS=Homo sapiens PE=2 SV=1	20	29.9	292.02
A1L0W4	A1L0W4_HUMAN	12297	4.56	CDC37 protein (Fragment) OS=Homo sapiens GN=MBD5 PE=2 SV=1	6	67.3	85.24
O60232	SSA27_HUMAN	21916.9	5.12	Sjoegren syndrome/scleroderma autoantigen 1 OS=Homo sapiens GN=SSSCA1 PE=1 SV=1	9	48.7	271.24
Q6IAW3	Q6IAW3_HUMAN	33723.3	7.57	CDK5 protein OS=Homo sapiens GN=CDK5 PE=2 SV=1	8	2.9	151.62
B7Z1J9	B7Z1J9_HUMAN	18622.2	5.82	cDNA FLJ53027, highly similar to Mus musculus Parkinson disease 7 domain containing 1 (Pddc1), mRNA OS=Homo sapiens PE=2 SV=1	5	30.6	248
P11233	RALA_HUMAN	23723	6.66	Ras-related protein Ral-A OS=Homo sapiens GN=RALA PE=1 SV=1	8	27.2	120.55
B4DP52	B4DP52_HUMAN	40892.9	8.93	HCG2005638, isoform CRA_c OS=Homo sapiens GN=DDX39B PE=2 SV=1	12	20.3	564.58
Q53HJ4	Q53HJ4_HUMAN	91551.2	5.49	Minichromosome maintenance protein 3 variant (Fragment) OS=Homo sapiens PE=2 SV=1	10	13.6	62
P78527	PRKDC_HUMAN	473749	6.75	DNA-dependent protein kinase catalytic subunit OS=Homo sapiens GN=PRKDC PE=1 SV=3	514	50.1	13526.5
Q15102	PA1B3_HUMAN	25832.3	6.33	Platelet-activating factor acetylhydrolase IB subunit gamma OS=Homo sapiens GN=PAFAH1B3 PE=1 SV=1	5	15.2	68.78
Q5T7Q0	Q5T7Q0_HUMAN	45580.7	6.65	DnaJ (Hsp40) homolog, subfamily A, member 1 OS=Homo sapiens GN=DNAJA1 PE=2 SV=1	28	9.9	551.84
Q9GZR7	DDX24_HUMAN	96898.7	9.14	ATP-dependent RNA helicase DDX24 OS=Homo sapiens GN=DDX24 PE=1 SV=1	23	28.1	77.45
Q59HH3	Q59HH3_HUMAN	113436	7.14	Phosphoribosylglycinamide formyltransferase, phosphoribosylglycinamide synthetase, phosphoribosylaminoimidazole synthetase isoform 1 variant (Fragment) OS=Homo sapiens PE=2 SV=1	12	1.2	78.61
B4DL86	B4DL86_HUMAN	47901	6.03	6-phosphogluconate dehydrogenase, decarboxylating OS=Homo sapiens PE=2 SV=1	4	10.7	53.91
Q16795	NDUA9_HUMAN	42653.6	9.81	NADH dehydrogenase [ubiquinone] 1 alpha subcomplex subunit 9, mitochondrial OS=Homo sapiens GN=NDUFA9 PE=1 SV=2	24	11	237.17
Q9Y2Q9	RT28_HUMAN	21000.9	9.21	28S ribosomal protein S28, mitochondrial OS=Homo sapiens GN=MRPS28 PE=1 SV=1	4	16.6	252.83
B7Z4A1	B7Z4A1_HUMAN	8362.38	11.18	cDNA FLJ50798, weakly similar to Ubiquinol-cytochrome c reductase complex ubiquinone-binding protein QP-C (EC 1.10.2.2) OS=Homo sapiens PE=4 SV=1	4	16	57.92
P05091	ALDH2_HUMAN	56858.8	6.63	Aldehyde dehydrogenase, mitochondrial OS=Homo sapiens GN=ALDH2 PE=1 SV=2	10	18.4	220.87
B3KRE9	B3KRE9_HUMAN	76762.5	9.13	cDNA FLJ34119 fis, clone FCBBF3009464, highly similar to POU domain, class 2, transcription factor 1 OS=Homo sapiens PE=2 SV=1	7	12	74.93
Q6IAA8	LTOR1_HUMAN	17847.9	5.01	Ragulator complex protein LAMTOR1 OS=Homo sapiens GN=LAMTOR1 PE=1 SV=2	5	42.2	613.07
Q9BUJ2	HNRL1_HUMAN	96249.5	6.49	Heterogeneous nuclear ribonucleoprotein U-like protein 1 OS=Homo sapiens GN=HNRNPUL1 PE=1 SV=2	37	40.7	993.92
B5BUI8	B5BUI8_HUMAN	20792.5	8.33	Dual specificity phosphatase 3 (Fragment) OS=Homo sapiens GN=DUSP3 PE=2 SV=1	3	7.6	280.43
Q5STU3	Q5STU3_HUMAN	49478.1	6.65	HLA-B associated transcript 1 OS=Homo sapiens GN=BAT1 PE=2 SV=2	13	3.9	72.27
B3GQS7	B3GQS7_HUMAN	60813.3	5.83	Mitochondrial heat shock 60kD protein 1 variant 1 OS=Homo sapiens GN=HSPD1 PE=2 SV=1	43	46.4	1947.62
Q9UNL2	SSRG_HUMAN	21067.2	9.61	Translocon-associated protein subunit gamma OS=Homo sapiens GN=SSR3 PE=1 SV=1	3	16.2	91.15
Q9NS69	TOM22_HUMAN	15511.8	4.27	Mitochondrial import receptor subunit TOM22 homolog OS=Homo sapiens GN=TOMM22 PE=1 SV=3	3	32.4	243.72
O00165	HAX1_HUMAN	31601	4.76	HCLS1-associated protein X-1 OS=Homo sapiens GN=HAX1 PE=1 SV=2	6	22.6	136.81
C9IY40	C9IY40_HUMAN	24585.9	11.01	Uncharacterized protein OS=Homo sapiens GN=MRPL2 PE=4 SV=1	9	30.7	74.3
P06576	ATPB_HUMAN	56524.6	5.26	ATP synthase subunit beta, mitochondrial OS=Homo sapiens GN=ATP5B PE=1 SV=3	61	53.3	2527.51
B3KTQ2	B3KTQ2_HUMAN	43117.2	7.95	cDNA FLJ38589 fis, clone HCHON2010074, highly similar to LACTADHERIN OS=Homo sapiens PE=2 SV=1	14	6.1	226.19
P17568	NDUB7_HUMAN	16619.3	9.1	NADH dehydrogenase [ubiquinone] 1 beta subcomplex subunit 7 OS=Homo sapiens GN=NDUFB7 PE=1 SV=4	4	13.9	164.89
P14678	RSMB_HUMAN	24764.8	11.2	Small nuclear ribonucleoprotein-associated proteins B and B' OS=Homo sapiens GN=SNRPB PE=1 SV=2	8	34.2	202.9
P58107	EPIPL_HUMAN	557674	5.44	Epiplakin OS=Homo sapiens GN=EPPK1 PE=1 SV=2	37	7.6	241.8
P30041	PRDX6_HUMAN	25133.2	6	Peroxiredoxin-6 OS=Homo sapiens GN=PRDX6 PE=1 SV=3	17	44.2	467.17
O00148	DX39A_HUMAN	49611.2	5.46	ATP-dependent RNA helicase DDX39A OS=Homo sapiens GN=DDX39A PE=1 SV=2	53	51.8	1868.84
Q9NQ88	TIGAR_HUMAN	30442.3	7.6	Probable fructose-2,6-bisphosphatase TIGAR OS=Homo sapiens GN=TIGAR PE=1 SV=1	3	14.1	59.3
Q53HU0	Q53HU0_HUMAN	60182.7	5.42	Chaperonin containing TCP1, subunit 8 (Theta) variant (Fragment) OS=Homo sapiens PE=2 SV=1	38	7.9	1206.32
B4DMS5	B4DMS5_HUMAN	20379.7	8.94	cDNA FLJ57399, highly similar to HIV-1 Rev-binding protein 2 OS=Homo sapiens PE=2 SV=1	13	38.4	226.76
Q99832	TCPH_HUMAN	59842.1	7.55	T-complex protein 1 subunit eta OS=Homo sapiens GN=CCT7 PE=1 SV=2	43	58.6	1594.55
Q9Y305	ACOT9_HUMAN	50268.7	8.81	Acyl-coenzyme A thioesterase 9, mitochondrial OS=Homo sapiens GN=ACOT9 PE=1 SV=2	25	47.8	302.43
E7EUJ8	E7EUJ8_HUMAN	38871.5	5.26	Uncharacterized protein OS=Homo sapiens GN=CKB PE=3 SV=2	18	37	237.02
A4D1U5	A4D1U5_HUMAN	47563.6	8.31	Multiple substrate lipid kinase, isoform CRA_a OS=Homo sapiens GN=FLJ10842 PE=4 SV=1	16	7.5	164.41
Q9BYD6	RM01_HUMAN	37113.5	8.89	39S ribosomal protein L1, mitochondrial OS=Homo sapiens GN=MRPL1 PE=1 SV=2	7	6	183.54
E9PRJ8	E9PRJ8_HUMAN	22957.8	5.73	Uncharacterized protein OS=Homo sapiens GN=CD81 PE=4 SV=1	6	35.9	186.86
Q96MF7	NSE2_HUMAN	28257.1	7.63	E3 SUMO-protein ligase NSE2 OS=Homo sapiens GN=NSMCE2 PE=1 SV=2	12	47	313.44
B7Z6M0	B7Z6M0_HUMAN	47655.1	4.89	cDNA FLJ56370, highly similar to Homo sapiens FK506 binding protein 8, 38kDa (FKBP8), mRNA OS=Homo sapiens PE=2 SV=1	5	12.9	128.49
P45877	PPIC_HUMAN	22862.9	8.48	Peptidyl-prolyl cis-trans isomerase C OS=Homo sapiens GN=PPIC PE=1 SV=1	2	6.1	123.6
Q13162	PRDX4_HUMAN	30748.9	5.86	Peroxiredoxin-4 OS=Homo sapiens GN=PRDX4 PE=1 SV=1	23	48.7	417.46
P54819	KAD2_HUMAN	26688.9	7.67	Adenylate kinase 2, mitochondrial OS=Homo sapiens GN=AK2 PE=1 SV=2	17	53.1	417.18
Q9NQ50	RM40_HUMAN	24475.2	9.62	39S ribosomal protein L40, mitochondrial OS=Homo sapiens GN=MRPL40 PE=1 SV=1	8	22.3	156.65
Q68Y55	Q68Y55_HUMAN	35237.1	8.17	Poly(RC) binding protein 2 OS=Homo sapiens GN=PCBP2 PE=2 SV=1	31	64.7	1830.93
Q14232	EI2BA_HUMAN	33975.9	6.9	Translation initiation factor eIF-2B subunit alpha OS=Homo sapiens GN=EIF2B1 PE=1 SV=1	13	34.1	154.81
B4DN34	B4DN34_HUMAN	21849.6	8.71	Uncharacterized protein OS=Homo sapiens GN=MRPL48 PE=2 SV=1	5	17.5	281.2
B4DJ30	B4DJ30_HUMAN	113539	5.68	cDNA FLJ61290, highly similar to Neutral alpha-glucosidase AB OS=Homo sapiens PE=2 SV=1	47	3.8	750.25
P23396	RS3_HUMAN	26842.5	9.68	40S ribosomal protein S3 OS=Homo sapiens GN=RPS3 PE=1 SV=2	44	81.5	753.49
A8K5K0	A8K5K0_HUMAN	96159.6	7.52	cDNA FLJ78309, highly similar to Homo sapiens heterogeneous nuclear ribonucleoprotein U-like 1 (HNRPUL1), transcript variant 1, mRNA OS=Homo sapiens PE=2 SV=1	35	30	737.32
B4DXG6	B4DXG6_HUMAN	48183.7	8.78	Pyruvate dehydrogenase kinase, isozyme 3, isoform CRA_a OS=Homo sapiens GN=PDK3 PE=2 SV=1	12	30.1	182.72
P02792	FRIL_HUMAN	20064.1	5.51	Ferritin light chain OS=Homo sapiens GN=FTL PE=1 SV=2	5	33.7	332.58
Q9ULX6	AKP8L_HUMAN	72059.9	4.97	A-kinase anchor protein 8-like OS=Homo sapiens GN=AKAP8L PE=1 SV=3	20	28.5	266.04
P32119	PRDX2_HUMAN	22049.3	5.66	Peroxiredoxin-2 OS=Homo sapiens GN=PRDX2 PE=1 SV=5	25	63.1	994.49
O75190	DNJB6_HUMAN	36121.9	9.17	DnaJ homolog subfamily B member 6 OS=Homo sapiens GN=DNAJB6 PE=1 SV=2	9	11.8	189.65
P62987	RL40_HUMAN	15004.1	9.87	Ubiquitin-60S ribosomal protein L40 OS=Homo sapiens GN=UBA52 PE=1 SV=2	21	45.8	1302.4
Q8TBT6	Q8TBT6_HUMAN	34809.7	9.05	Putative uncharacterized protein (Fragment) OS=Homo sapiens PE=2 SV=1	9	4.7	103.58
P62829	RL23_HUMAN	14970.1	10.51	60S ribosomal protein L23 OS=Homo sapiens GN=RPL23 PE=1 SV=1	43	81.4	3616.32
P31153	METK2_HUMAN	43975.5	6.02	S-adenosylmethionine synthase isoform type-2 OS=Homo sapiens GN=MAT2A PE=1 SV=1	13	34.4	173.65
Q8WUK0	PTPM1_HUMAN	23000.2	9.8	Protein-tyrosine phosphatase mitochondrial 1 OS=Homo sapiens GN=PTPMT1 PE=1 SV=1	18	43.8	1068.08
P43897	EFTS_HUMAN	35710.4	8.62	Elongation factor Ts, mitochondrial OS=Homo sapiens GN=TSFM PE=1 SV=2	6	14.8	285.13
Q9Y3D7	TIM16_HUMAN	13816.2	9.69	Mitochondrial import inner membrane translocase subunit TIM16 OS=Homo sapiens GN=PAM16 PE=1 SV=2	5	48.8	88.36
P62191	PRS4_HUMAN	49324.8	5.87	26S protease regulatory subunit 4 OS=Homo sapiens GN=PSMC1 PE=1 SV=1	10	25.5	82.76
P20674	COX5A_HUMAN	16922.8	6.3	Cytochrome c oxidase subunit 5A, mitochondrial OS=Homo sapiens GN=COX5A PE=1 SV=2	8	37.3	101.57
E9PKH6	E9PKH6_HUMAN	16337.9	7.53	Uncharacterized protein OS=Homo sapiens GN=NDUFS8 PE=4 SV=1	11	51.4	152.74
E9PEN3	E9PEN3_HUMAN	29506.1	5.47	Uncharacterized protein OS=Homo sapiens GN=PRDX4 PE=4 SV=1	12	32.3	166.01
Q9BQA1	MEP50_HUMAN	37442.3	5.03	Methylosome protein 50 OS=Homo sapiens GN=WDR77 PE=1 SV=1	5	9.6	68.14
A8K402	A8K402_HUMAN	57782.2	6.01	cDNA FLJ75037, highly similar to Homo sapiens chaperonin containing TCP1, subunit 2 (beta) (CCT2),mRNA OS=Homo sapiens PE=2 SV=1	46	66	1081.91
Q9UBS4	DJB11_HUMAN	40773.7	5.81	DnaJ homolog subfamily B member 11 OS=Homo sapiens GN=DNAJB11 PE=1 SV=1	18	36.6	393.42
C7DJS2	C7DJS2_HUMAN	16770.7	4.89	Glutathione S-transferase pi (Fragment) OS=Homo sapiens GN=GSTP1 PE=2 SV=1	14	42.4	892.83
Q9BYD1	RM13_HUMAN	20735.7	9.18	39S ribosomal protein L13, mitochondrial OS=Homo sapiens GN=MRPL13 PE=1 SV=1	11	32.6	403.3
Q5JVH5	Q5JVH5_HUMAN	13278.1	10.99	Ribosomal protein 26 (RPS26) pseudogene OS=Homo sapiens GN=RP11-151A6.3-001 PE=2 SV=1	6	31.3	433.68
Q9Y3A3	MOBL3_HUMAN	26528.8	5.5	Mps one binder kinase activator-like 3 OS=Homo sapiens GN=MOBKL3 PE=1 SV=1	6	33.3	110.12
P00558	PGK1_HUMAN	44985.3	8.3	Phosphoglycerate kinase 1 OS=Homo sapiens GN=PGK1 PE=1 SV=3	21	47.5	1321.17
B7Z793	B7Z793_HUMAN	36912.1	8.71	Uncharacterized protein OS=Homo sapiens GN=FHL1 PE=2 SV=1	13	41.1	432.58
Q14254	FLOT2_HUMAN	47433.8	5.19	Flotillin-2 OS=Homo sapiens GN=FLOT2 PE=1 SV=2	57	60.7	2175.77
B2R5M9	B2R5M9_HUMAN	84021.6	6.54	cDNA, FLJ92537, highly similar to Homo sapiens procollagen-lysine, 2-oxoglutarate 5-dioxygenase (lysine hydroxylase, Ehlers-Danlos syndrome type VI) (PLOD), mRNA OS=Homo sapiens PE=2 SV=1	27	40.4	589.99
P52815	RM12_HUMAN	21562.7	9.04	39S ribosomal protein L12, mitochondrial OS=Homo sapiens GN=MRPL12 PE=1 SV=2	16	62.1	371.95
B4DYA9	B4DYA9_HUMAN	28442.7	9.85	cDNA FLJ52942, highly similar to Nucleolar protein of 40 kDa OS=Homo sapiens PE=2 SV=1	6	27.6	92.28
Q9Y6M1	IF2B2_HUMAN	66194.7	8.48	Insulin-like growth factor 2 mRNA-binding protein 2 OS=Homo sapiens GN=IGF2BP2 PE=1 SV=2	21	30.2	216.81
P52701	MSH6_HUMAN	154514	6.5	DNA mismatch repair protein Msh6 OS=Homo sapiens GN=MSH6 PE=1 SV=2	35	23.5	217.73
A4D1G5	A4D1G5_HUMAN	17265.8	9.63	Similar to ribosomal protein S27 OS=Homo sapiens GN=LOC392748 PE=3 SV=1	8	25	201.31
Q16836	HCDH_HUMAN	34329	8.88	Hydroxyacyl-coenzyme A dehydrogenase, mitochondrial OS=Homo sapiens GN=HADH PE=1 SV=3	12	35.4	133.85
Q08ES8	Q08ES8_HUMAN	20309.7	9.64	Cell growth-inhibiting protein 34 OS=Homo sapiens PE=2 SV=1	28	44.1	1584.93
Q7Z2K6	ERMP1_HUMAN	101023	7.2	Endoplasmic reticulum metallopeptidase 1 OS=Homo sapiens GN=ERMP1 PE=1 SV=2	7	8.1	105.14
Q9UH99	SUN2_HUMAN	80489.6	6.27	SUN domain-containing protein 2 OS=Homo sapiens GN=SUN2 PE=1 SV=3	40	50.9	1485.05
Q5U5Z3	Q5U5Z3_HUMAN	41642.2	4.8	Paraneoplastic antigen MA2 OS=Homo sapiens GN=PNMA2 PE=2 SV=1	8	7.3	60.81
B3KQT9	B3KQT9_HUMAN	54467.6	6.78	Uncharacterized protein OS=Homo sapiens GN=PDIA3 PE=2 SV=1	44	60.8	541.67
Q9BQ39	DDX50_HUMAN	83084.3	9.26	ATP-dependent RNA helicase DDX50 OS=Homo sapiens GN=DDX50 PE=1 SV=1	66	54.7	2177.61
Q13838	DX39B_HUMAN	49416.1	5.44	Spliceosome RNA helicase DDX39B OS=Homo sapiens GN=DDX39B PE=1 SV=1	75	60.3	5133.63
P09936	UCHL1_HUMAN	25150.6	5.33	Ubiquitin carboxyl-terminal hydrolase isozyme L1 OS=Homo sapiens GN=UCHL1 PE=1 SV=2	19	55.6	221.5
P62699	YPEL5_HUMAN	14060.9	6.82	Protein yippee-like 5 OS=Homo sapiens GN=YPEL5 PE=2 SV=1	5	49.6	146.98
O00743	PPP6_HUMAN	35805.7	5.43	Serine/threonine-protein phosphatase 6 catalytic subunit OS=Homo sapiens GN=PPP6C PE=1 SV=1	5	13.8	155.04
Q53GX7	Q53GX7_HUMAN	84304.2	6.23	Threonyl-tRNA synthetase variant (Fragment) OS=Homo sapiens PE=2 SV=1	22	0.5	399.44
B0YJ76	B0YJ76_HUMAN	21496	6.85	Dihydrofolate reductase OS=Homo sapiens GN=DYR PE=2 SV=1	7	38.5	148.91
Q9Y2R9	RT07_HUMAN	28230	10	28S ribosomal protein S7, mitochondrial OS=Homo sapiens GN=MRPS7 PE=1 SV=2	9	36	230.72
Q86U75	Q86U75_HUMAN	67545.5	5.62	Dihydropyrimidinase-like 2 OS=Homo sapiens PE=2 SV=1	10	16	254.27
P43246	MSH2_HUMAN	105418	5.58	DNA mismatch repair protein Msh2 OS=Homo sapiens GN=MSH2 PE=1 SV=1	24	25.8	416.26
A4UCR9	A4UCR9_HUMAN	20903	10.93	Mitochondrial 28S ribosomal protein S34 OS=Homo sapiens PE=2 SV=1	16	46	139.28
A8MYK1	A8MYK1_HUMAN	21942.7	11.63	Uncharacterized protein OS=Homo sapiens GN=MRPL23 PE=4 SV=1	7	20.8	195.67
P22223	CADH3_HUMAN	91874.8	4.61	Cadherin-3 OS=Homo sapiens GN=CDH3 PE=1 SV=2	4	4	109.14
Q9UJY1	HSPB8_HUMAN	21761.7	5	Heat shock protein beta-8 OS=Homo sapiens GN=HSPB8 PE=1 SV=1	12	32.1	115.04
E7EWN6	E7EWN6_HUMAN	75066.6	8.93	Uncharacterized protein OS=Homo sapiens GN=CLPB PE=4 SV=1	12	2.4	84.21
E1ARP0	E1ARP0_9ADEN	56771.7	7.44	Large T-antigen OS=Human adenovirus 57 GN=E1B PE=4 SV=1	57	50.4	2849.52
Q9Y490	TLN1_HUMAN	271766	5.77	Talin-1 OS=Homo sapiens GN=TLN1 PE=1 SV=3	29	13.8	67.28
P05455	LA_HUMAN	46979.2	6.68	Lupus La protein OS=Homo sapiens GN=SSB PE=1 SV=2	30	44.6	340.8
Q9UDY4	DNJB4_HUMAN	38011.2	8.65	DnaJ homolog subfamily B member 4 OS=Homo sapiens GN=DNAJB4 PE=1 SV=1	9	27.6	69.78
O95292	VAPB_HUMAN	27439.2	6.85	Vesicle-associated membrane protein-associated protein B/C OS=Homo sapiens GN=VAPB PE=1 SV=3	21	51.9	656.47
Q3BDU5	Q3BDU5_HUMAN	55604.8	6.24	Rhabdomyosarcoma antigen MU-RMS-40.12 OS=Homo sapiens GN=LMNA PE=2 SV=1	13	23	67.05
Q9NR56	MBNL1_HUMAN	42531.3	9.16	Muscleblind-like protein 1 OS=Homo sapiens GN=MBNL1 PE=1 SV=2	10	20.4	127.53
P63000	RAC1_HUMAN	21835.4	8.77	Ras-related C3 botulinum toxin substrate 1 OS=Homo sapiens GN=RAC1 PE=1 SV=1	13	38	890.39
Q00839	HNRPU_HUMAN	91269.3	5.76	Heterogeneous nuclear ribonucleoprotein U OS=Homo sapiens GN=HNRNPU PE=1 SV=6	140	52.5	7663.41
Q08J23	NSUN2_HUMAN	87214.1	6.33	tRNA (cytosine(34)-C(5))-methyltransferase OS=Homo sapiens GN=NSUN2 PE=1 SV=2	33	39.5	544.96
B4DYV2	B4DYV2_HUMAN	104534	9.42	Uncharacterized protein OS=Homo sapiens GN=TEX10 PE=2 SV=1	57	40.3	1098.31
A8K3C3	A8K3C3_HUMAN	58429	7.97	T-complex protein 1 subunit delta OS=Homo sapiens PE=2 SV=1	44	10.3	1855.69
P49642	PRI1_HUMAN	50326.6	8.39	DNA primase small subunit OS=Homo sapiens GN=PRIM1 PE=1 SV=1	8	17.4	68.52
Q06830	PRDX1_HUMAN	22324.4	8.27	Peroxiredoxin-1 OS=Homo sapiens GN=PRDX1 PE=1 SV=1	37	55.3	1410.72
B4DRT2	B4DRT2_HUMAN	49518.2	5.94	Uncharacterized protein OS=Homo sapiens GN=MRPS27 PE=2 SV=1	11	22.2	878.34
Q8WWC4	CB047_HUMAN	32923.1	9.31	Uncharacterized protein C2orf47, mitochondrial OS=Homo sapiens GN=C2orf47 PE=1 SV=1	6	8.2	95.89
P28331	NDUS1_HUMAN	80442.9	5.89	NADH-ubiquinone oxidoreductase 75 kDa subunit, mitochondrial OS=Homo sapiens GN=NDUFS1 PE=1 SV=3	16	27.4	153.53
O15235	RT12_HUMAN	15562.2	10.32	28S ribosomal protein S12, mitochondrial OS=Homo sapiens GN=MRPS12 PE=1 SV=1	8	28.3	79.07
B7ZL11	B7ZL11_HUMAN	164032	8.55	Uncharacterized protein OS=Homo sapiens GN=WHSC1L1 PE=2 SV=1	21	17.5	123.78
Q93008	USP9X_HUMAN	295515	5.52	Probable ubiquitin carboxyl-terminal hydrolase FAF-X OS=Homo sapiens GN=USP9X PE=1 SV=3	36	13.4	331.07
B3KT25	B3KT25_HUMAN	67203.4	5.92	Uncharacterized protein OS=Homo sapiens GN=WRNIP1 PE=2 SV=1	10	2.9	84.26
B4DFM1	B4DFM1_HUMAN	44226.1	9.43	cDNA FLJ53034, highly similar to AP-2 complex subunit mu-1 OS=Homo sapiens PE=2 SV=1	11	25.5	157.63
P15927	RFA2_HUMAN	29342.5	5.75	Replication protein A 32 kDa subunit OS=Homo sapiens GN=RPA2 PE=1 SV=1	16	60.7	484.65
A4D105	A4D105_HUMAN	13673.9	4.96	Replication protein A3, 14kDa OS=Homo sapiens GN=RPA3 PE=2 SV=1	17	56.7	1254.86
P55072	TERA_HUMAN	89950	5.14	Transitional endoplasmic reticulum ATPase OS=Homo sapiens GN=VCP PE=1 SV=4	42	42.8	898.16
A8K6U7	A8K6U7_HUMAN	96189.5	6.49	cDNA FLJ78252, highly similar to Homo sapiens heterogeneous nuclear ribonucleoprotein U-like 1 (HNRPUL1), transcript variant 1, mRNA OS=Homo sapiens PE=2 SV=1	26	26.3	588.41
Q59E88	Q59E88_HUMAN	52880.7	9.37	DnaJ (Hsp40) homolog, subfamily A, member 3 variant (Fragment) OS=Homo sapiens PE=2 SV=1	28	0.3	470.15
Q6FIE5	Q6FIE5_HUMAN	13954.7	5.65	PHP14 protein OS=Homo sapiens GN=PHP14 PE=2 SV=1	5	28.8	333.28
P49327	FAS_HUMAN	275877	6.01	Fatty acid synthase OS=Homo sapiens GN=FASN PE=1 SV=3	37	16.2	194.84
A8K548	A8K548_HUMAN	120821	4.3	cDNA FLJ75008, highly similar to Homo sapiens proline-, glutamic acid-, leucine-rich protein 1 (PELP1), mRNA OS=Homo sapiens PE=2 SV=1	50	3.6	1685.35
Q9NRX2	RM17_HUMAN	20094.6	10.12	39S ribosomal protein L17, mitochondrial OS=Homo sapiens GN=MRPL17 PE=1 SV=1	11	47.4	117.51
B2RUY3	B2RUY3_HUMAN	14131.5	9.82	NADH dehydrogenase (Ubiquinone) 1 beta subcomplex, 4, 15kDa OS=Homo sapiens GN=NDUFB4 PE=4 SV=1	8	43.3	530.54
D6RBW1	D6RBW1_HUMAN	28722.4	8.22	Uncharacterized protein OS=Homo sapiens GN=EIF4E PE=3 SV=1	7	16.3	92.29
P53007	TXTP_HUMAN	34333.1	9.91	Tricarboxylate transport protein, mitochondrial OS=Homo sapiens GN=SLC25A1 PE=1 SV=2	26	39.5	362.15
C9JAW5	C9JAW5_HUMAN	8807.6	9.69	Uncharacterized protein OS=Homo sapiens GN=HIGD1A PE=4 SV=1	2	25.2	101.46
F5H1F9	F5H1F9_HUMAN	33126.5	8.95	Uncharacterized protein OS=Homo sapiens GN=DBT PE=3 SV=1	20	10.8	172.08
Q02543	RL18A_HUMAN	21034	10.73	60S ribosomal protein L18a OS=Homo sapiens GN=RPL18A PE=1 SV=2	36	57.4	1443.89
P16949	STMN1_HUMAN	17292	5.76	Stathmin OS=Homo sapiens GN=STMN1 PE=1 SV=3	6	31.5	154.66
O60318	MCM3A_HUMAN	220662	5.99	80 kDa MCM3-associated protein OS=Homo sapiens GN=MCM3AP PE=1 SV=2	30	17.8	239.16
P41208	CETN2_HUMAN	19725.9	4.91	Centrin-2 OS=Homo sapiens GN=CETN2 PE=1 SV=1	18	61.6	198.1
A8KA83	A8KA83_HUMAN	27528.1	8.8	cDNA FLJ78586, highly similar to Homo sapiens VAMP (vesicle-associated membrane protein)-associated protein A, 33kDa (VAPA), mRNA OS=Homo sapiens PE=2 SV=1	21	22.9	634.69
B4DWC4	B4DWC4_HUMAN	28028.4	6.02	cDNA FLJ61180, highly similar to Chloride intracellular channel protein 4 OS=Homo sapiens PE=2 SV=1	17	58.8	348.86
Q9H4A6	GOLP3_HUMAN	34074.6	6.05	Golgi phosphoprotein 3 OS=Homo sapiens GN=GOLPH3 PE=1 SV=1	6	18.8	141.6
F5GYX6	F5GYX6_HUMAN	8545.6	6.56	Uncharacterized protein OS=Homo sapiens PE=4 SV=1	8	76.3	287.42
Q6NVW9	Q6NVW9_HUMAN	20336	8.86	SNRPA1 protein OS=Homo sapiens GN=SNRPA1 PE=2 SV=1	3	14.3	70.39
A8MWY4	A8MWY4_HUMAN	187172	6.67	Uncharacterized protein OS=Homo sapiens GN=PRDM2 PE=4 SV=2	26	0.8	164.21
B5MCX3	B5MCX3_HUMAN	37145	5.8	Uncharacterized protein OS=Homo sapiens GN=SEPT2 PE=3 SV=1	4	4.9	59.08
Q9H4L4	SENP3_HUMAN	65595.9	8.82	Sentrin-specific protease 3 OS=Homo sapiens GN=SENP3 PE=1 SV=2	10	14.5	139.14
C9IZX5	C9IZX5_HUMAN	22354.8	9.59	Uncharacterized protein OS=Homo sapiens GN=ABHD10 PE=4 SV=1	1	3.2	178.91
F5GYF5	F5GYF5_HUMAN	76905.2	5.27	Uncharacterized protein OS=Homo sapiens GN=VPS35 PE=4 SV=1	9	12.1	285.26
Q86VK0	Q86VK0_HUMAN	26787.6	7.62	Uncharacterized protein OS=Homo sapiens GN=VPS28 PE=2 SV=1	11	4.5	250.14
P22087	FBRL_HUMAN	33877.5	10.18	rRNA 2'-O-methyltransferase fibrillarin OS=Homo sapiens GN=FBL PE=1 SV=2	73	76.9	3799.52
Q69YG1	Q69YG1_HUMAN	13057.7	5.27	Myotrophin OS=Homo sapiens GN=DKFZp761E1322 PE=2 SV=1	7	48.8	306.14
O95433	AHSA1_HUMAN	38421.3	5.41	Activator of 90 kDa heat shock protein ATPase homolog 1 OS=Homo sapiens GN=AHSA1 PE=1 SV=1	3	13	56.94
Q9UBS3	DNJB9_HUMAN	25673.2	8.37	DnaJ homolog subfamily B member 9 OS=Homo sapiens GN=DNAJB9 PE=1 SV=1	7	13.3	355.07
Q15365	PCBP1_HUMAN	37987.1	6.66	Poly(rC)-binding protein 1 OS=Homo sapiens GN=PCBP1 PE=1 SV=2	31	72.2	2215.96
O00425	IF2B3_HUMAN	64007.7	8.99	Insulin-like growth factor 2 mRNA-binding protein 3 OS=Homo sapiens GN=IGF2BP3 PE=1 SV=2	10	17.8	157.72
Q9Y285	SYFA_HUMAN	57584.5	7.31	Phenylalanyl-tRNA synthetase alpha chain OS=Homo sapiens GN=FARSA PE=1 SV=3	7	13.8	102.8
Q9GZS3	WDR61_HUMAN	33730.8	5.16	WD repeat-containing protein 61 OS=Homo sapiens GN=WDR61 PE=1 SV=1	20	48.9	405.53
Q53ET4	Q53ET4_HUMAN	56394.9	8.64	Serine hydroxymethyltransferase (Fragment) OS=Homo sapiens PE=2 SV=1	34	43.7	752.76
B4DT11	B4DT11_HUMAN	77631.4	9.09	cDNA FLJ55523, highly similar to Transcription initiation factor TFIID subunit 6 OS=Homo sapiens PE=2 SV=1	10	17.4	55.84
E9KL32	E9KL32_HUMAN	49652.3	6.36	Epididymis tissue protein Li 179 OS=Homo sapiens GN=SEPT11 PE=2 SV=1	9	1	68.8
B4DFR2	B4DFR2_HUMAN	13410.9	10.09	Uncharacterized protein OS=Homo sapiens GN=DYNLRB1 PE=2 SV=1	9	54.2	279.83
Q15293	RCN1_HUMAN	38866.2	4.86	Reticulocalbin-1 OS=Homo sapiens GN=RCN1 PE=1 SV=1	17	35	253.57
Q8WV22	NSE1_HUMAN	31291.8	7.13	Non-structural maintenance of chromosomes element 1 homolog OS=Homo sapiens GN=NSMCE1 PE=1 SV=5	22	47.7	508.5
A4QPB0	A4QPB0_HUMAN	189789	6.08	IQ motif containing GTPase activating protein 1 OS=Homo sapiens GN=IQGAP1 PE=2 SV=1	58	1.7	981.14
P22061	PIMT_HUMAN	24791.6	6.7	Protein-L-isoaspartate(D-aspartate) O-methyltransferase OS=Homo sapiens GN=PCMT1 PE=1 SV=4	30	66.1	1231.98
Q9NU22	MDN1_HUMAN	638008	5.46	Midasin OS=Homo sapiens GN=MDN1 PE=1 SV=2	74	14.7	370.97
Q5LJA9	Q5LJA9_HUMAN	42181.1	5.4	Ubiquitin carboxyl-terminal hydrolase L5 (Fragment) OS=Homo sapiens GN=UCHL5 PE=2 SV=1	8	26.4	94.2
P40938	RFC3_HUMAN	41328.2	8.66	Replication factor C subunit 3 OS=Homo sapiens GN=RFC3 PE=1 SV=2	20	40.4	551.66
Q71UM5	RS27L_HUMAN	9813	9.57	40S ribosomal protein S27-like OS=Homo sapiens GN=RPS27L PE=1 SV=3	16	41.7	682.64
Q9BV38	WDR18_HUMAN	48059.3	6.21	WD repeat-containing protein 18 OS=Homo sapiens GN=WDR18 PE=1 SV=2	22	30.3	660.68
Q9Y2S7	PDIP2_HUMAN	42235.2	8.8	Polymerase delta-interacting protein 2 OS=Homo sapiens GN=POLDIP2 PE=1 SV=1	9	19.6	171.95
Q9H936	GHC1_HUMAN	34904.4	9.42	Mitochondrial glutamate carrier 1 OS=Homo sapiens GN=SLC25A22 PE=1 SV=1	10	33.4	176.76
Q6IBH0	Q6IBH0_HUMAN	34210.9	9.92	SLC25A11 protein OS=Homo sapiens GN=SLC25A11 PE=2 SV=1	17	12.7	395.59
Q59EI9	Q59EI9_HUMAN	35588.6	9.86	ADP,ATP carrier protein, liver isoform T2 variant (Fragment) OS=Homo sapiens PE=2 SV=1	17	43.7	177.4
Q8N0Z8	PUSL1_HUMAN	33440.2	9.89	tRNA pseudouridine synthase-like 1 OS=Homo sapiens GN=PUSL1 PE=2 SV=1	2	8.9	60.27
Q8WUW1	BRK1_HUMAN	8796.49	5.35	Protein BRICK1 OS=Homo sapiens GN=BRK1 PE=1 SV=1	8	54.7	129.28
P55081	MFAP1_HUMAN	51926.6	4.95	Microfibrillar-associated protein 1 OS=Homo sapiens GN=MFAP1 PE=1 SV=2	14	28.9	272
Q96MH4	Q96MH4_HUMAN	43622.4	6.01	cDNA FLJ32377 fis, clone SKMUS1000014, highly similar to Polyubiquitin 9 OS=Homo sapiens PE=2 SV=1	29	21.1	3168.86
P18847	ATF3_HUMAN	20847.8	8.8	Cyclic AMP-dependent transcription factor ATF-3 OS=Homo sapiens GN=ATF3 PE=1 SV=2	8	39.2	183.7
Q05CR6	Q05CR6_HUMAN	49242.5	9.44	VRK2 protein (Fragment) OS=Homo sapiens GN=VRK2 PE=2 SV=1	8	4.2	152.1
Q7RTV0	PHF5A_HUMAN	13138.2	8.78	PHD finger-like domain-containing protein 5A OS=Homo sapiens GN=PHF5A PE=1 SV=1	15	69.1	825.41
O15061	SYNEM_HUMAN	173005	5.09	Synemin OS=Homo sapiens GN=SYNM PE=1 SV=2	30	22.8	320.64
Q9C084	Q9C084_HUMAN	7589.81	4.36	MM-1 beta OS=Homo sapiens GN=mm-1 PE=2 SV=1	1	27.3	52.33
P49643	PRI2_HUMAN	59225.2	7.97	DNA primase large subunit OS=Homo sapiens GN=PRIM2 PE=1 SV=2	10	20.8	147.41
A1YVW6	A1YVW6_HUMAN	27854.3	9.18	Major prion protein OS=Homo sapiens GN=PRNP PE=3 SV=1	6	17.4	249.94
Q9Y3D8	KAD6_HUMAN	20220	4.47	Adenylate kinase isoenzyme 6 OS=Homo sapiens GN=TAF9 PE=1 SV=1	4	20.9	86.45
P24534	EF1B_HUMAN	24919.3	4.5	Elongation factor 1-beta OS=Homo sapiens GN=EEF1B2 PE=1 SV=3	10	47.1	397.66
Q969L2	MAL2_HUMAN	19340.8	5.76	Protein MAL2 OS=Homo sapiens GN=MAL2 PE=1 SV=1	2	6.3	56.12
P61513	RL37A_HUMAN	10496.6	10.44	60S ribosomal protein L37a OS=Homo sapiens GN=RPL37A PE=1 SV=2	13	68.5	246.54
E7ESL0	E7ESL0_HUMAN	24481.1	9.95	Uncharacterized protein OS=Homo sapiens GN=MRPL22 PE=3 SV=1	3	9.4	185.47
O00303	EIF3F_HUMAN	37654.2	5.24	Eukaryotic translation initiation factor 3 subunit F OS=Homo sapiens GN=EIF3F PE=1 SV=1	13	8	442.05
O00193	SMAP_HUMAN	20377.2	4.57	Small acidic protein OS=Homo sapiens GN=SMAP PE=1 SV=1	5	23.5	119.75
Q8IY18	SMC5_HUMAN	129980	8.63	Structural maintenance of chromosomes protein 5 OS=Homo sapiens GN=SMC5 PE=1 SV=2	22	20	57.87
A6NIH7	U119B_HUMAN	28347.1	5.46	Protein unc-119 homolog B OS=Homo sapiens GN=UNC119B PE=1 SV=1	11	37.1	313.85
P50402	EMD_HUMAN	29033	5.29	Emerin OS=Homo sapiens GN=EMD PE=1 SV=1	38	73.6	2268.29
P61163	ACTZ_HUMAN	42700.9	6.19	Alpha-centractin OS=Homo sapiens GN=ACTR1A PE=1 SV=1	14	37	297.98
Q96CU9	FXRD1_HUMAN	54119.8	7.66	FAD-dependent oxidoreductase domain-containing protein 1 OS=Homo sapiens GN=FOXRED1 PE=1 SV=2	13	18.5	74.85
Q96FK6	WDR89_HUMAN	43871.4	5.72	WD repeat-containing protein 89 OS=Homo sapiens GN=WDR89 PE=1 SV=1	6	18.1	125.95
Q92466	DDB2_HUMAN	48460.6	9.56	DNA damage-binding protein 2 OS=Homo sapiens GN=DDB2 PE=1 SV=1	9	18.5	46.76
Q9BTT4	MED10_HUMAN	15792.1	5.82	Mediator of RNA polymerase II transcription subunit 10 OS=Homo sapiens GN=MED10 PE=1 SV=1	2	20	51.61
Q96SB4	SRPK1_HUMAN	74962.6	5.81	Serine/threonine-protein kinase SRPK1 OS=Homo sapiens GN=SRPK1 PE=1 SV=2	21	25.3	319.23
B4E324	B4E324_HUMAN	54748.2	6.51	cDNA FLJ60397, highly similar to Lysosomal protective protein (EC 3.4.16.5) OS=Homo sapiens PE=2 SV=1	5	13.5	313.45
Q6IB58	Q6IB58_HUMAN	47535.8	7.08	FLOT1 protein OS=Homo sapiens GN=FLOT1 PE=2 SV=1	19	2.4	872.66
B2R4P9	B2R4P9_HUMAN	15375.5	11.27	Histone H3 OS=Homo sapiens GN=H3F3A PE=2 SV=1	48	69.1	5200.19
Q9NTK5	OLA1_HUMAN	44943.4	7.64	Obg-like ATPase 1 OS=Homo sapiens GN=OLA1 PE=1 SV=2	5	13.4	219.42
B5BUE6	B5BUE6_HUMAN	69590.9	9.06	ATP-dependent RNA helicase DDX5 (Fragment) OS=Homo sapiens GN=DDX5 PE=2 SV=1	66	60.1	2018.18
Q9H840	GEMI7_HUMAN	14641.6	6.82	Gem-associated protein 7 OS=Homo sapiens GN=GEMIN7 PE=1 SV=1	2	26.7	68.32
Q53FB0	Q53FB0_HUMAN	27339.9	5.09	Chloride intracellular channel 1 variant (Fragment) OS=Homo sapiens PE=2 SV=1	22	10.9	629.32
Q9P0W2	HM20B_HUMAN	35904.6	9.38	SWI/SNF-related matrix-associated actin-dependent regulator of chromatin subfamily E member 1-related OS=Homo sapiens GN=HMG20B PE=1 SV=1	12	13.9	58.57
Q5T4L6	Q5T4L6_HUMAN	9796.96	9.57	HCG1996850 OS=Homo sapiens GN=RPS27 PE=3 SV=1	19	47.6	683.25
Q07021	C1QBP_HUMAN	31741.8	4.74	Complement component 1 Q subcomponent-binding protein, mitochondrial OS=Homo sapiens GN=C1QBP PE=1 SV=1	20	36.5	1271.52
P51970	NDUA8_HUMAN	20548.2	7.57	NADH dehydrogenase [ubiquinone] 1 alpha subcomplex subunit 8 OS=Homo sapiens GN=NDUFA8 PE=1 SV=3	11	27.4	237.26
O43920	NDUS5_HUMAN	12737.5	9.27	NADH dehydrogenase [ubiquinone] iron-sulfur protein 5 OS=Homo sapiens GN=NDUFS5 PE=1 SV=3	3	23.6	114.43
Q8IYS1	P20D2_HUMAN	48088.1	5.56	Peptidase M20 domain-containing protein 2 OS=Homo sapiens GN=PM20D2 PE=1 SV=2	16	23.9	292.18
Q9BWF3	RBM4_HUMAN	40687.8	6.61	RNA-binding protein 4 OS=Homo sapiens GN=RBM4 PE=1 SV=1	20	47	463.52
Q9BUR4	WAP53_HUMAN	60127.4	4.46	Telomerase Cajal body protein 1 OS=Homo sapiens GN=WRAP53 PE=1 SV=1	2	0.5	183.5
P49005	DPOD2_HUMAN	51884.2	5.35	DNA polymerase delta subunit 2 OS=Homo sapiens GN=POLD2 PE=1 SV=1	5	2.2	94.24
Q01831	XPC_HUMAN	106743	9.03	DNA repair protein complementing XP-C cells OS=Homo sapiens GN=XPC PE=1 SV=4	25	28.5	443.44
Q96NC0	ZMAT2_HUMAN	23768	9.08	Zinc finger matrin-type protein 2 OS=Homo sapiens GN=ZMAT2 PE=1 SV=1	16	51.8	447.83
B4DZF7	B4DZF7_HUMAN	76866.8	6.33	cDNA FLJ58818, highly similar to Sad1/unc-84 protein-like 1 OS=Homo sapiens PE=2 SV=1	32	41.9	584.86
Q5TZZ9	Q5TZZ9_HUMAN	38918.1	6.57	ANXA1 protein OS=Homo sapiens GN=ANXA1 PE=2 SV=1	44	20.5	1629.23
Q9NXX6	NSE4A_HUMAN	44388.2	5.25	Non-structural maintenance of chromosomes element 4 homolog A OS=Homo sapiens GN=NSMCE4A PE=1 SV=2	15	35.1	309.02
Q02790	FKBP4_HUMAN	52057.2	5.35	Peptidyl-prolyl cis-trans isomerase FKBP4 OS=Homo sapiens GN=FKBP4 PE=1 SV=3	28	56.2	674.27
B4E1T7	B4E1T7_HUMAN	53479.3	6.05	cDNA FLJ58665, highly similar to Serine/threonine-protein phosphatase 2A 55 kDa regulatory subunit B alpha isoform OS=Homo sapiens PE=2 SV=1	17	34.8	309.67
Q6FHH6	Q6FHH6_HUMAN	45978.8	7.86	LANCL1 protein (Fragment) OS=Homo sapiens GN=LANCL1 PE=2 SV=1	7	16.5	124.86
Q59EV6	Q59EV6_HUMAN	56597.1	6.17	Carrier family 6, member 8 variant (Fragment) OS=Homo sapiens GN=PPGB PE=2 SV=1	11	19.1	524.91
Q5SY16	NOL9_HUMAN	80526.7	9.3	Polynucleotide 5'-hydroxyl-kinase NOL9 OS=Homo sapiens GN=NOL9 PE=1 SV=1	17	24.9	126.25
Q53HQ0	Q53HQ0_HUMAN	47552.7	8.18	Flotillin 1 variant (Fragment) OS=Homo sapiens PE=2 SV=1	53	72.1	2486.7
P12004	PCNA_HUMAN	29092.4	4.57	Proliferating cell nuclear antigen OS=Homo sapiens GN=PCNA PE=1 SV=1	29	64	1119.31
P51991	ROA3_HUMAN	39798.7	9.1	Heterogeneous nuclear ribonucleoprotein A3 OS=Homo sapiens GN=HNRNPA3 PE=1 SV=2	100	68.3	7080.18
Q8TDX7	NEK7_HUMAN	34984.6	8.49	Serine/threonine-protein kinase Nek7 OS=Homo sapiens GN=NEK7 PE=1 SV=1	8	5.9	80.89
E9PJF4	E9PJF4_HUMAN	19902	3.94	Uncharacterized protein OS=Homo sapiens GN=CLNS1A PE=4 SV=1	2	7.3	233.86
C9JGW8	C9JGW8_HUMAN	42894.7	5.21	Uncharacterized protein OS=Homo sapiens PE=4 SV=1	6	3.2	107.33
Q9Y3A5	SBDS_HUMAN	29030.4	8.91	Ribosome maturation protein SBDS OS=Homo sapiens GN=SBDS PE=1 SV=4	16	43.2	86.57
P63092	GNAS2_HUMAN	46092.1	5.59	Guanine nucleotide-binding protein G(s) subunit alpha isoforms short OS=Homo sapiens GN=GNAS PE=1 SV=1	11	32.2	74.87
A6ND99	A6ND99_HUMAN	37660.8	8.59	Uncharacterized protein OS=Homo sapiens GN=HS2ST1 PE=4 SV=4	4	7.8	144.77
Q562M3	Q562M3_HUMAN	11528.9	6.19	Actin-like protein (Fragment) OS=Homo sapiens GN=ACT PE=2 SV=1	5	57.3	114.37
Q14257	RCN2_HUMAN	36910.7	4.26	Reticulocalbin-2 OS=Homo sapiens GN=RCN2 PE=1 SV=1	15	24.3	887.49
P09669	COX6C_HUMAN	8775.69	10.38	Cytochrome c oxidase subunit 6C OS=Homo sapiens GN=COX6C PE=1 SV=2	9	60	85.7
Q75MH1	Q75MH1_HUMAN	13319.2	10.98	HCG1745083 OS=Homo sapiens GN=RPS26 PE=2 SV=1	4	28.7	84.93
P60228	EIF3E_HUMAN	52586.5	5.71	Eukaryotic translation initiation factor 3 subunit E OS=Homo sapiens GN=EIF3E PE=1 SV=1	28	45.8	318.71
Q6FGN3	Q6FGN3_HUMAN	21628	4.39	Syndecan OS=Homo sapiens GN=SDC4 PE=2 SV=1	4	17.1	77.18
A8K6R5	A8K6R5_HUMAN	98275.3	8.71	cDNA FLJ77568 OS=Homo sapiens PE=2 SV=1	10	13.5	97.71
Q96J01	THOC3_HUMAN	39431.1	5.7	THO complex subunit 3 OS=Homo sapiens GN=THOC3 PE=1 SV=1	22	43.9	679.11
Q15058	KIF14_HUMAN	187743	8.06	Kinesin-like protein KIF14 OS=Homo sapiens GN=KIF14 PE=1 SV=1	31	21.8	91.88
D3DV26	D3DV26_HUMAN	22459.5	10.34	S100 calcium binding protein A10 (Annexin II ligand, calpactin I, light polypeptide (P11)), isoform CRA_b (Fragment) OS=Homo sapiens GN=S100A10 PE=4 SV=1	8	21	59.75
F5H1R5	F5H1R5_HUMAN	45209.6	5.05	Uncharacterized protein OS=Homo sapiens GN=PRKAR2B PE=4 SV=1	15	2.3	234.71
Q96SB8	SMC6_HUMAN	127216	6.57	Structural maintenance of chromosomes protein 6 OS=Homo sapiens GN=SMC6 PE=1 SV=2	43	37.3	479.12
E1P5S2	E1P5S2_HUMAN	40743.6	5.94	RNA-binding region (RNP1, RRM) containing 2, isoform CRA_b OS=Homo sapiens GN=RNPC2 PE=4 SV=1	8	16.6	227.01
B0S7R0	B0S7R0_HUMAN	29531.2	8.83	Nurim (Nuclear envelope membrane protein) OS=Homo sapiens GN=NRM PE=2 SV=1	15	33.6	472.87
Q75MT9	Q75MT9_HUMAN	33663.7	8.54	Malate dehydrogenase (Fragment) OS=Homo sapiens GN=MDH2 PE=2 SV=1	22	1.4	1224.29
P31942	HNRH3_HUMAN	36960.1	6.37	Heterogeneous nuclear ribonucleoprotein H3 OS=Homo sapiens GN=HNRNPH3 PE=1 SV=2	73	77.2	8721.47
P40937	RFC5_HUMAN	38757.3	6.72	Replication factor C subunit 5 OS=Homo sapiens GN=RFC5 PE=1 SV=1	45	60.9	1637.48
P35249	RFC4_HUMAN	40170.1	8.26	Replication factor C subunit 4 OS=Homo sapiens GN=RFC4 PE=1 SV=2	43	62.3	1086.38
P43487	RANG_HUMAN	23466.6	5.19	Ran-specific GTPase-activating protein OS=Homo sapiens GN=RANBP1 PE=1 SV=1	18	50.2	308.49
B7Z6R2	B7Z6R2_HUMAN	23619.8	8.46	cDNA FLJ53592, highly similar to Inhibitor of growth protein 5 OS=Homo sapiens PE=2 SV=1	11	26.7	89.51
Q53GL6	Q53GL6_HUMAN	32587.7	9.2	RNA binding protein (Autoantigenic, hnRNP-associated with lethal yellow) long isoform variant (Fragment) OS=Homo sapiens GN=RALY PE=2 SV=1	45	80.5	2606.45
Q15388	TOM20_HUMAN	16458.7	8.8	Mitochondrial import receptor subunit TOM20 homolog OS=Homo sapiens GN=TOMM20 PE=1 SV=1	3	13.8	63.32
C9JG87	C9JG87_HUMAN	34409.6	8.38	Uncharacterized protein OS=Homo sapiens GN=MRPL39 PE=4 SV=1	13	42.8	241.57
Q9HAV7	GRPE1_HUMAN	24492	8.24	GrpE protein homolog 1, mitochondrial OS=Homo sapiens GN=GRPEL1 PE=1 SV=2	9	24	280.96
Q8NCF7	Q8NCF7_HUMAN	40362.8	9.43	cDNA FLJ90278 fis, clone NT2RP1000325, highly similar to Phosphate carrier protein, mitochondrialprecursor OS=Homo sapiens PE=2 SV=1	18	8.3	243.78
Q9H2W6	RM46_HUMAN	31799.5	6.56	39S ribosomal protein L46, mitochondrial OS=Homo sapiens GN=MRPL46 PE=1 SV=1	10	24.4	135.57
P54886	P5CS_HUMAN	87988.8	6.66	Delta-1-pyrroline-5-carboxylate synthase OS=Homo sapiens GN=ALDH18A1 PE=1 SV=2	15	14.8	119.83
Q6NXR8	Q6NXR8_HUMAN	30183.8	9.75	Ribosomal protein S3A OS=Homo sapiens GN=RPS3A PE=2 SV=1	43	61.7	1188.48
P62249	RS16_HUMAN	16549.1	10.21	40S ribosomal protein S16 OS=Homo sapiens GN=RPS16 PE=1 SV=2	31	78.1	5928.06
Q16352	AINX_HUMAN	55528.5	5.34	Alpha-internexin OS=Homo sapiens GN=INA PE=1 SV=2	19	28.9	423.08
B0LM41	B0LM41_HUMAN	37410.2	8.73	Transcriptional coactivator CoAZ OS=Homo sapiens GN=RBM14/RBM4 fusion PE=2 SV=1	11	42.2	479.99
C9J4G0	C9J4G0_HUMAN	20062.3	5.46	HCG32827, isoform CRA_d OS=Homo sapiens GN=C17orf49 PE=4 SV=1	17	53.6	704.1
Q9BWJ5	SF3B5_HUMAN	10242.8	5.89	Splicing factor 3B subunit 5 OS=Homo sapiens GN=SF3B5 PE=1 SV=1	16	68.6	740.63
Q5I6Y6	Q5I6Y6_HUMAN	74321.8	6.73	Lamin A/C transcript variant 1 OS=Homo sapiens GN=LMNA PE=2 SV=1	102	66.7	4490.76
P28070	PSB4_HUMAN	29242.5	5.72	Proteasome subunit beta type-4 OS=Homo sapiens GN=PSMB4 PE=1 SV=4	7	21.6	161.33
B4DI32	B4DI32_HUMAN	64351.3	6.72	cDNA FLJ56081, highly similar to Lamin-A/C OS=Homo sapiens PE=2 SV=1	15	25.3	180.58
O95400	CD2B2_HUMAN	37737.3	4.49	CD2 antigen cytoplasmic tail-binding protein 2 OS=Homo sapiens GN=CD2BP2 PE=1 SV=1	19	33.7	489
P26368	U2AF2_HUMAN	53809.3	9.19	Splicing factor U2AF 65 kDa subunit OS=Homo sapiens GN=U2AF2 PE=1 SV=4	10	15.4	163.05
A6NN01	A6NN01_HUMAN	12195.7	10.47	Histone H2A OS=Homo sapiens GN=H2AFV PE=3 SV=1	11	33.3	223.73
P11388	TOP2A_HUMAN	175017	8.82	DNA topoisomerase 2-alpha OS=Homo sapiens GN=TOP2A PE=1 SV=3	154	51.5	3531.72
P62873	GBB1_HUMAN	38151.3	5.6	Guanine nucleotide-binding protein G(I)/G(S)/G(T) subunit beta-1 OS=Homo sapiens GN=GNB1 PE=1 SV=3	28	44.1	1378.3
P49721	PSB2_HUMAN	22992.7	6.51	Proteasome subunit beta type-2 OS=Homo sapiens GN=PSMB2 PE=1 SV=1	10	32.8	271.52
P13667	PDIA4_HUMAN	73229.1	4.96	Protein disulfide-isomerase A4 OS=Homo sapiens GN=PDIA4 PE=1 SV=2	26	35.3	458.28
E9PK01	E9PK01_HUMAN	28917.6	4.93	Uncharacterized protein OS=Homo sapiens GN=EEF1D PE=3 SV=1	17	14.7	425.94
Q96CS3	FAF2_HUMAN	52932.7	5.46	FAS-associated factor 2 OS=Homo sapiens GN=FAF2 PE=1 SV=2	16	33.3	371.43
Q07020	RL18_HUMAN	21735.1	11.73	60S ribosomal protein L18 OS=Homo sapiens GN=RPL18 PE=1 SV=2	31	52.7	1501.14
B7Z7I6	B7Z7I6_HUMAN	27705.9	5.78	Uncharacterized protein OS=Homo sapiens GN=ATPAF1 PE=2 SV=1	5	4.6	172.22
P12268	IMDH2_HUMAN	56225.8	6.44	Inosine-5'-monophosphate dehydrogenase 2 OS=Homo sapiens GN=IMPDH2 PE=1 SV=2	47	52.1	3294.25
P46777	RL5_HUMAN	34568.8	9.73	60S ribosomal protein L5 OS=Homo sapiens GN=RPL5 PE=1 SV=3	46	17.3	1581.57
Q9BUR5	APOO_HUMAN	22384.6	9.18	Apolipoprotein O OS=Homo sapiens GN=APOO PE=1 SV=1	3	13.1	70.2
Q9NXE4	NSMA3_HUMAN	94033.3	8.11	Sphingomyelin phosphodiesterase 4 OS=Homo sapiens GN=SMPD4 PE=1 SV=2	12	15.5	317.84
Q9NSI6	BRWD1_HUMAN	265509	8.73	Bromodomain and WD repeat-containing protein 1 OS=Homo sapiens GN=BRWD1 PE=1 SV=4	16	7.8	71.27
Q9NPI1	BRD7_HUMAN	74548.4	6	Bromodomain-containing protein 7 OS=Homo sapiens GN=BRD7 PE=1 SV=1	12	25.2	175.76
P09661	RU2A_HUMAN	28512.2	8.72	U2 small nuclear ribonucleoprotein A' OS=Homo sapiens GN=SNRPA1 PE=1 SV=2	46	65.9	1873.14
Q96DH6	MSI2H_HUMAN	35345.2	8.62	RNA-binding protein Musashi homolog 2 OS=Homo sapiens GN=MSI2 PE=1 SV=1	14	31.4	825.66
Q9BU76	MMTA2_HUMAN	29679	10.03	Multiple myeloma tumor-associated protein 2 OS=Homo sapiens GN=MMTAG2 PE=1 SV=1	10	35	307.03
A4D2Q0	A4D2Q0_HUMAN	109356	8.18	Unc-84 homolog A (C. elegans) OS=Homo sapiens GN=UNC84A PE=4 SV=1	35	30.2	480.7
P07305	H10_HUMAN	20850.2	10.84	Histone H1.0 OS=Homo sapiens GN=H1F0 PE=1 SV=3	18	32.5	1220.75
C9JHZ3	C9JHZ3_HUMAN	82467.2	9.82	Uncharacterized protein OS=Homo sapiens GN=RRP1B PE=4 SV=1	63	6.8	1347.58
B2RC06	B2RC06_HUMAN	39539.7	9.42	cDNA, FLJ95791, highly similar to Homo sapiens aurora kinase B (AURKB), mRNA OS=Homo sapiens PE=2 SV=1	23	42.2	577.44
B4DNM4	B4DNM4_HUMAN	35023.3	9.17	Uncharacterized protein OS=Homo sapiens GN=AURKB PE=2 SV=1	22	13.4	703.13
P06493	CDK1_HUMAN	34130.9	8.37	Cyclin-dependent kinase 1 OS=Homo sapiens GN=CDK1 PE=1 SV=3	31	68	989.31
O95336	6PGL_HUMAN	27814.7	5.7	6-phosphogluconolactonase OS=Homo sapiens GN=PGLS PE=1 SV=2	10	37.6	161.84
C9J5P2	C9J5P2_HUMAN	179568	8.8	DNA topoisomerase 2 OS=Homo sapiens GN=TOP2A PE=3 SV=1	244	55	8231.84
E9PBR6	E9PBR6_HUMAN	70920.1	9.43	Uncharacterized protein OS=Homo sapiens GN=TMEM201 PE=4 SV=1	11	12.5	256.98
Q9H7N4	SFR19_HUMAN	139814	9.31	Splicing factor, arginine/serine-rich 19 OS=Homo sapiens GN=SCAF1 PE=1 SV=3	26	18	118.56
E9PD36	E9PD36_HUMAN	47719.9	6.2	Uncharacterized protein OS=Homo sapiens GN=TOR1AIP1 PE=4 SV=1	10	25.3	131.03
Q5U0A0	Q5U0A0_HUMAN	26579.3	4.74	Proteasome subunit alpha type OS=Homo sapiens PE=2 SV=1	11	19.8	321.54
Q53GR3	Q53GR3_HUMAN	26311.9	6.01	Translin variant (Fragment) OS=Homo sapiens PE=2 SV=1	5	4.7	97.37
B3KNT8	B3KNT8_HUMAN	42963.1	4.45	cDNA FLJ30458 fis, clone BRACE2009421, highly similar to NUCLEOSOME ASSEMBLY PROTEIN 1-LIKE 1 OS=Homo sapiens PE=2 SV=1	19	6.1	571.2
Q15233	NONO_HUMAN	54311.3	9.01	Non-POU domain-containing octamer-binding protein OS=Homo sapiens GN=NONO PE=1 SV=4	45	51.4	1187.07
Q3KRB6	Q3KRB6_HUMAN	34976.8	9.1	Chromosome 20 open reading frame 44, isoform CRA_g OS=Homo sapiens GN=UQCC PE=2 SV=1	6	0.7	84.01
B3KNZ3	B3KNZ3_HUMAN	40197.1	8.51	cDNA FLJ30801 fis, clone FEBRA2001217, highly similar to Homo sapiens LIM and senescent cell antigen-like domains 2 (LIMS2), mRNA OS=Homo sapiens PE=2 SV=1	6	18.8	63.81
P67870	CSK2B_HUMAN	25268.1	5.33	Casein kinase II subunit beta OS=Homo sapiens GN=CSNK2B PE=1 SV=1	24	21.6	692.85
P13693	TCTP_HUMAN	19696.6	4.84	Translationally-controlled tumor protein OS=Homo sapiens GN=TPT1 PE=1 SV=1	14	45.9	197.86
Q13620	CUL4B_HUMAN	104486	7.01	Cullin-4B OS=Homo sapiens GN=CUL4B PE=1 SV=4	47	38.1	478.48
P07339	CATD_HUMAN	45036.8	6.1	Cathepsin D OS=Homo sapiens GN=CTSD PE=1 SV=1	23	32.3	494.23
Q8N1C8	Q8N1C8_HUMAN	74093.1	6.04	HSPA9 protein (Fragment) OS=Homo sapiens GN=HSPA9 PE=2 SV=1	20	25.1	211.44
P27708	PYR1_HUMAN	245167	6.02	CAD protein OS=Homo sapiens GN=CAD PE=1 SV=3	26	10.5	92.35
P62269	RS18_HUMAN	17707.9	10.99	40S ribosomal protein S18 OS=Homo sapiens GN=RPS18 PE=1 SV=3	38	67.8	1781.7
P62314	SMD1_HUMAN	13273.4	11.56	Small nuclear ribonucleoprotein Sm D1 OS=Homo sapiens GN=SNRPD1 PE=1 SV=1	13	70.6	1863.26
B4DZL4	B4DZL4_HUMAN	86134.2	9.01	cDNA FLJ60999, highly similar to Centromere protein I OS=Homo sapiens PE=2 SV=1	6	1.4	50.55
B0QYD3	B0QYD3_HUMAN	58311.4	6.38	Apolipoprotein B mRNA editing enzyme, catalytic polypeptide-like 3B OS=Homo sapiens GN=APOBEC3B PE=4 SV=1	13	19	149.52
A6NK58	LIPT2_HUMAN	25692.4	8.63	Putative lipoyltransferase 2, mitochondrial OS=Homo sapiens GN=LIPT2 PE=3 SV=1	1	5.2	53.48
Q13952	NFYC_HUMAN	50556.4	5.78	Nuclear transcription factor Y subunit gamma OS=Homo sapiens GN=NFYC PE=1 SV=3	13	19.7	247.86
P13861	KAP2_HUMAN	45832.1	4.96	cAMP-dependent protein kinase type II-alpha regulatory subunit OS=Homo sapiens GN=PRKAR2A PE=1 SV=2	18	43.3	430.54
Q03252	LMNB2_HUMAN	67761.5	5.29	Lamin-B2 OS=Homo sapiens GN=LMNB2 PE=1 SV=3	26	29.8	388.72
P67775	PP2AA_HUMAN	36141.6	5.3	Serine/threonine-protein phosphatase 2A catalytic subunit alpha isoform OS=Homo sapiens GN=PPP2CA PE=1 SV=1	24	51.5	699.62
F5H022	F5H022_HUMAN	19156.2	10.75	Uncharacterized protein OS=Homo sapiens GN=H1F0 PE=3 SV=1	14	23.2	718.54
P27694	RFA1_HUMAN	68722.5	6.92	Replication protein A 70 kDa DNA-binding subunit OS=Homo sapiens GN=RPA1 PE=1 SV=2	14	22.6	239.31
E7EWA4	E7EWA4_HUMAN	150326	7.16	Uncharacterized protein OS=Homo sapiens GN=CYFIP2 PE=4 SV=1	25	1.8	50.3
P52926	HMGA2_HUMAN	11825.1	10.63	High mobility group protein HMGI-C OS=Homo sapiens GN=HMGA2 PE=1 SV=1	12	64.2	542.87
B2RBM8	B2RBM8_HUMAN	124850	7.09	cDNA, FLJ95596, highly similar to Homo sapiens activity-dependent neuroprotector (ADNP), mRNA OS=Homo sapiens PE=2 SV=1	14	1.3	138.12
P63096	GNAI1_HUMAN	40905.4	5.69	Guanine nucleotide-binding protein G(i) subunit alpha-1 OS=Homo sapiens GN=GNAI1 PE=1 SV=2	13	30.2	237.9
Q07666	KHDR1_HUMAN	48311.2	8.73	KH domain-containing, RNA-binding, signal transduction-associated protein 1 OS=Homo sapiens GN=KHDRBS1 PE=1 SV=1	18	33	153.47
E9LUH4	E9LUH4_HUMAN	55253.1	9.96	Mutant methyl CpG binding protein 2 variant 1 OS=Homo sapiens GN=MECP2 PE=2 SV=1	45	61.8	895.17
P20700	LMNB1_HUMAN	66652.7	5.11	Lamin-B1 OS=Homo sapiens GN=LMNB1 PE=1 SV=2	27	32.8	493.81
Q96MG7	MAGG1_HUMAN	34343.8	9.3	Melanoma-associated antigen G1 OS=Homo sapiens GN=NDNL2 PE=1 SV=1	22	49.7	443.47
Q9UMS4	PRP19_HUMAN	55602.5	6.14	Pre-mRNA-processing factor 19 OS=Homo sapiens GN=PRPF19 PE=1 SV=1	53	64.9	3156.97
P82979	SARNP_HUMAN	23713.5	6.1	SAP domain-containing ribonucleoprotein OS=Homo sapiens GN=SARNP PE=1 SV=3	22	50.5	1125.79
B7ZBQ3	B7ZBQ3_HUMAN	16255	7.57	Mediator complex subunit 20mediator complex subunit 20mediator complex subunit 20Trf (TATA binding protein-related factor)-proximal homolog (Drosophila) OS=Homo sapiens GN=TRFP PE=4 SV=1	5	29	121.36
B7Z6F8	B7Z6F8_HUMAN	70306.9	6.15	Uncharacterized protein OS=Homo sapiens GN=CLINT1 PE=2 SV=1	8	16.2	74.66
Q9BW27	NUP85_HUMAN	75826.4	5.36	Nuclear pore complex protein Nup85 OS=Homo sapiens GN=NUP85 PE=1 SV=1	18	22.1	105.27
Q6FH24	Q6FH24_HUMAN	18837.6	8.39	VBP1 protein OS=Homo sapiens GN=VBP1 PE=2 SV=1	6	15.6	119.58
Q59H80	Q59H80_HUMAN	114163	6.12	DNA topoisomerase II, beta isozyme variant (Fragment) OS=Homo sapiens PE=2 SV=1	12	11.6	80.56
P60981	DEST_HUMAN	18949.7	8.06	Destrin OS=Homo sapiens GN=DSTN PE=1 SV=3	9	49.1	194.25
P08670	VIME_HUMAN	53676.1	5.06	Vimentin OS=Homo sapiens GN=VIM PE=1 SV=4	197	76.4	23718.9
P16104	H2AX_HUMAN	15135.4	10.74	Histone H2A.x OS=Homo sapiens GN=H2AFX PE=1 SV=2	14	24.5	9719.75
P31943	HNRH1_HUMAN	49483.5	5.89	Heterogeneous nuclear ribonucleoprotein H OS=Homo sapiens GN=HNRNPH1 PE=1 SV=4	67	65.9	9326.34
Q53FM2	Q53FM2_HUMAN	32540.6	6.35	Chromosome 1 open reading frame 48 variant (Fragment) OS=Homo sapiens GN=C1orf48 PE=2 SV=1	5	2.8	111.09
Q8N9T8	KRI1_HUMAN	83657	5.1	Protein KRI1 homolog OS=Homo sapiens GN=KRI1 PE=1 SV=2	28	35.1	369.73
Q14320	FA50A_HUMAN	40216.5	6.39	Protein FAM50A OS=Homo sapiens GN=FAM50A PE=1 SV=2	18	39.5	101.89
Q9BRG1	VPS25_HUMAN	20848.5	5.97	Vacuolar protein-sorting-associated protein 25 OS=Homo sapiens GN=VPS25 PE=1 SV=1	3	10.2	84.34
P22234	PUR6_HUMAN	47790.4	6.95	Multifunctional protein ADE2 OS=Homo sapiens GN=PAICS PE=1 SV=3	15	26.4	396.8
Q6IAT9	Q6IAT9_HUMAN	25569.5	4.8	Proteasome subunit beta type OS=Homo sapiens GN=PSMB6 PE=2 SV=1	6	13.6	58.58
O75569	PRKRA_HUMAN	34838.7	8.69	Interferon-inducible double stranded RNA-dependent protein kinase activator A OS=Homo sapiens GN=PRKRA PE=1 SV=1	23	50.5	500.82
Q9Y4W2	LAS1L_HUMAN	83982.2	4.64	Protein LAS1 homolog OS=Homo sapiens GN=LAS1L PE=1 SV=2	35	40.2	1139.32
D3DUE7	D3DUE7_HUMAN	62773.1	9.49	Cytokine-like nuclear factor n-pac, isoform CRA_a OS=Homo sapiens GN=N-PAC PE=4 SV=1	15	4.7	200.67
B3KMB1	B3KMB1_HUMAN	136030	8.54	cDNA FLJ10623 fis, clone NT2RP2005520, highly similar to Structural maintenance of chromosome 2-like 1 protein OS=Homo sapiens PE=2 SV=1	42	28.1	116.64
P62877	RBX1_HUMAN	12721.9	6.49	E3 ubiquitin-protein ligase RBX1 OS=Homo sapiens GN=RBX1 PE=1 SV=1	7	30.6	182.42
P18621	RL17_HUMAN	21611.4	10.18	60S ribosomal protein L17 OS=Homo sapiens GN=RPL17 PE=1 SV=3	32	53.8	1613.78
O95926	SYF2_HUMAN	28761.8	8.38	Pre-mRNA-splicing factor SYF2 OS=Homo sapiens GN=SYF2 PE=1 SV=1	13	18.5	197.45
Q6FGZ2	Q6FGZ2_HUMAN	20183.5	9.04	ADP-ribosylation factor 6 (Fragment) OS=Homo sapiens GN=ARF6 PE=2 SV=1	9	7.1	204.05
P40429	RL13A_HUMAN	23619.4	10.94	60S ribosomal protein L13a OS=Homo sapiens GN=RPL13A PE=1 SV=2	46	29.9	923.34
P15880	RS2_HUMAN	31589.7	10.25	40S ribosomal protein S2 OS=Homo sapiens GN=RPS2 PE=1 SV=2	37	60.8	1115.4
Q9NR00	CH004_HUMAN	12329.6	10.14	Uncharacterized protein C8orf4 OS=Homo sapiens GN=C8orf4 PE=1 SV=2	3	23.6	180.7
Q7Z757	Q7Z757_HUMAN	133596	8.27	NUMA1 protein OS=Homo sapiens PE=2 SV=1	49	41.6	489.75
Q2HXV9	Q2HXV9_HUMAN	130253	6.26	RACK7 isoform d OS=Homo sapiens PE=2 SV=1	40	30.2	1211.64
B4DLJ5	B4DLJ5_HUMAN	102502	5.13	cDNA FLJ55716, highly similar to Desmocollin-2 OS=Homo sapiens PE=2 SV=1	16	14.4	294.75
P62304	RUXE_HUMAN	10853.7	9.46	Small nuclear ribonucleoprotein E OS=Homo sapiens GN=SNRPE PE=1 SV=1	13	63	1288.84
A2ABK3	A2ABK3_HUMAN	27612	9.65	RD RNA binding protein (Fragment) OS=Homo sapiens GN=RDBP PE=4 SV=1	5	5.8	219.61
A8K1M4	A8K1M4_HUMAN	24436.4	5.51	cDNA FLJ76754, highly similar to Homo sapiens MIS12 homolog (yeast) (MIS12), mRNA OS=Homo sapiens PE=2 SV=1	10	35.1	282.84
P36543	VATE1_HUMAN	26185.8	7.71	V-type proton ATPase subunit E 1 OS=Homo sapiens GN=ATP6V1E1 PE=1 SV=1	13	27.9	244.34
Q13435	SF3B2_HUMAN	100279	5.52	Splicing factor 3B subunit 2 OS=Homo sapiens GN=SF3B2 PE=1 SV=2	76	50.8	2199.18
P46100	ATRX_HUMAN	284863	6.2	Transcriptional regulator ATRX OS=Homo sapiens GN=ATRX PE=1 SV=5	43	17.4	79.08
P14635	CCNB1_HUMAN	48591.2	7.09	G2/mitotic-specific cyclin-B1 OS=Homo sapiens GN=CCNB1 PE=1 SV=1	16	29.3	262.27
B4DEG7	B4DEG7_HUMAN	65532.8	9.69	cDNA FLJ59238, highly similar to SNW domain-containing protein 1 OS=Homo sapiens PE=2 SV=1	29	46.1	128.48
Q5SSJ5	HP1B3_HUMAN	61454.4	9.69	Heterochromatin protein 1-binding protein 3 OS=Homo sapiens GN=HP1BP3 PE=1 SV=1	37	43.4	686.66
D3DPS3	D3DPS3_HUMAN	92978.2	10.12	Arginine/proline rich coiled-coil 1, isoform CRA_b OS=Homo sapiens GN=RPRC1 PE=4 SV=1	22	27.5	96.93
P55265	DSRAD_HUMAN	137178	8.86	Double-stranded RNA-specific adenosine deaminase OS=Homo sapiens GN=ADAR PE=1 SV=4	17	12.8	79.78
Q15393	SF3B3_HUMAN	136575	5.13	Splicing factor 3B subunit 3 OS=Homo sapiens GN=SF3B3 PE=1 SV=4	104	50.8	3098.4
P08582	TRFM_HUMAN	81759.9	5.61	Melanotransferrin OS=Homo sapiens GN=MFI2 PE=1 SV=2	26	33.2	687.97
O95613	PCNT_HUMAN	380600	5.4	Pericentrin OS=Homo sapiens GN=PCNT PE=1 SV=4	50	13.6	110.49
P55201	BRPF1_HUMAN	139066	8.16	Peregrin OS=Homo sapiens GN=BRPF1 PE=1 SV=2	16	13.7	88.99
O95059	RPP14_HUMAN	13912.3	7.63	Ribonuclease P protein subunit p14 OS=Homo sapiens GN=RPP14 PE=1 SV=3	3	20.2	203.85
Q1KMD3	HNRL2_HUMAN	85622.4	4.85	Heterogeneous nuclear ribonucleoprotein U-like protein 2 OS=Homo sapiens GN=HNRNPUL2 PE=1 SV=1	83	42	3471.62
Q5VY82	Q5VY82_HUMAN	28273.2	8.2	UL16 binding protein 3 OS=Homo sapiens GN=ULBP3 PE=2 SV=1	10	13.1	193.94
Q96RP6	Q96RP6_HUMAN	13797	8.48	Ubiquitin carrier protein OS=Homo sapiens GN=PUBC1 PE=2 SV=1	5	21.4	68.15
Q13151	ROA0_HUMAN	30992.8	9.34	Heterogeneous nuclear ribonucleoprotein A0 OS=Homo sapiens GN=HNRNPA0 PE=1 SV=1	27	48.2	1738.46
Q9H7E9	CH033_HUMAN	25319	9.99	UPF0488 protein C8orf33 OS=Homo sapiens GN=C8orf33 PE=1 SV=1	7	25.8	118.42
B4DW97	B4DW97_HUMAN	80480	8.99	cDNA FLJ61430, highly similar to ATP-dependent RNA helicase DDX50 (EC 3.6.1.-) OS=Homo sapiens PE=2 SV=1	18	22.8	240.8
Q12771	Q12771_HUMAN	31689.8	6.93	P37 AUF1 OS=Homo sapiens PE=2 SV=1	33	56.3	1113.35
Q9NYU2	UGGG1_HUMAN	177819	5.42	UDP-glucose:glycoprotein glucosyltransferase 1 OS=Homo sapiens GN=UGGT1 PE=1 SV=3	22	16.7	150.51
E7EQ55	E7EQ55_HUMAN	36704.7	5.65	Uncharacterized protein OS=Homo sapiens GN=UCHL5 PE=4 SV=1	21	41.4	293.96
Q9NY12	GAR1_HUMAN	22505.2	10.91	H/ACA ribonucleoprotein complex subunit 1 OS=Homo sapiens GN=GAR1 PE=1 SV=1	27	52.5	805.38
Q86V81	THOC4_HUMAN	26871.6	11.15	THO complex subunit 4 OS=Homo sapiens GN=THOC4 PE=1 SV=3	43	56	2881.96
P23246	SFPQ_HUMAN	76215.7	9.45	Splicing factor, proline- and glutamine-rich OS=Homo sapiens GN=SFPQ PE=1 SV=2	125	63.2	6212.29
Q9H3K6	BOLA2_HUMAN	10281.2	6.07	BolA-like protein 2 OS=Homo sapiens GN=BOLA2 PE=1 SV=1	12	61.6	135.96
P52272	HNRPM_HUMAN	77749.4	8.84	Heterogeneous nuclear ribonucleoprotein M OS=Homo sapiens GN=HNRNPM PE=1 SV=3	63	57.7	1128.2
A4D214	A4D214_HUMAN	17569.4	10.1	V-maf musculoaponeurotic fibrosarcoma oncogene homolog K (Avian) OS=Homo sapiens GN=MAFK PE=2 SV=1	9	30	462.2
B7Z705	B7Z705_HUMAN	48425.9	7.28	cDNA FLJ56160 OS=Homo sapiens PE=2 SV=1	14	27.7	117.87
Q16560	U1SBP_HUMAN	29432.4	9.86	U11/U12 small nuclear ribonucleoprotein 35 kDa protein OS=Homo sapiens GN=SNRNP35 PE=1 SV=1	3	12.2	90.03
B7ZBG3	B7ZBG3_HUMAN	31924.2	9.15	Chromosome 20 open reading frame 44, isoform CRA_c OS=Homo sapiens GN=UQCC PE=4 SV=1	8	23.4	137.88
P15531	NDKA_HUMAN	17308.7	5.83	Nucleoside diphosphate kinase A OS=Homo sapiens GN=NME1 PE=1 SV=1	26	57.9	613.34
Q08945	SSRP1_HUMAN	81366.6	6.45	FACT complex subunit SSRP1 OS=Homo sapiens GN=SSRP1 PE=1 SV=1	113	61.6	5554.13
Q13601	KRR1_HUMAN	43865.8	9.78	KRR1 small subunit processome component homolog OS=Homo sapiens GN=KRR1 PE=1 SV=4	31	37.8	409.21
B3KQ79	B3KQ79_HUMAN	34901.4	7.66	B-cell receptor-associated protein 31, isoform CRA_b OS=Homo sapiens GN=BCAP31 PE=2 SV=1	10	26.8	55.41
O00560	SDCB1_HUMAN	32595	7.05	Syntenin-1 OS=Homo sapiens GN=SDCBP PE=1 SV=1	18	42.6	938.97
Q70UQ0	IKIP_HUMAN	39399	9.21	Inhibitor of nuclear factor kappa-B kinase-interacting protein OS=Homo sapiens GN=IKBIP PE=1 SV=1	10	20.6	76.28
E7EPK6	E7EPK6_HUMAN	32866.1	10.17	Uncharacterized protein OS=Homo sapiens GN=RPS24 PE=4 SV=1	17	25.6	590.14
C9JX92	C9JX92_HUMAN	198428	6.12	Uncharacterized protein OS=Homo sapiens GN=MLLT4 PE=4 SV=1	23	0	59.45
P42166	LAP2A_HUMAN	76015.8	7.56	Lamina-associated polypeptide 2, isoform alpha OS=Homo sapiens GN=TMPO PE=1 SV=2	48	67.7	1828.42
Q8IX12	CCAR1_HUMAN	133423	5.57	Cell division cycle and apoptosis regulator protein 1 OS=Homo sapiens GN=CCAR1 PE=1 SV=2	24	20.7	363
Q9Y462	ZN711_HUMAN	87786.8	6.4	Zinc finger protein 711 OS=Homo sapiens GN=ZNF711 PE=1 SV=2	19	26	593.46
P36969	GPX4_HUMAN	22674.2	8.69	Phospholipid hydroperoxide glutathione peroxidase, mitochondrial OS=Homo sapiens GN=GPX4 PE=1 SV=3	24	52.8	405.81
Q15459	SF3A1_HUMAN	88887.5	5.15	Splicing factor 3A subunit 1 OS=Homo sapiens GN=SF3A1 PE=1 SV=1	82	55.2	1844.62
O95816	BAG2_HUMAN	23928.3	6.25	BAG family molecular chaperone regulator 2 OS=Homo sapiens GN=BAG2 PE=1 SV=1	20	50.7	688.69
E5RMA8	E5RMA8_HUMAN	44209.5	6.33	Cellular tumor antigen p53 OS=Homo sapiens GN=TP53 PE=3 SV=1	37	68.4	637.14
Q14126	DSG2_HUMAN	123016	5.13	Desmoglein-2 OS=Homo sapiens GN=DSG2 PE=1 SV=2	60	43.5	1921.42
B6E4X6	B6E4X6_HUMAN	44296.7	6.48	Cellular tumor antigen p53 OS=Homo sapiens PE=2 SV=1	37	66.7	582.23
P08621	RU17_HUMAN	51582.8	9.94	U1 small nuclear ribonucleoprotein 70 kDa OS=Homo sapiens GN=SNRNP70 PE=1 SV=2	9	4.2	63.13
Q5VZL5	ZMYM4_HUMAN	176155	6.45	Zinc finger MYM-type protein 4 OS=Homo sapiens GN=ZMYM4 PE=1 SV=1	26	17.6	148.87
B4DJP7	B4DJP7_HUMAN	13453.9	9.07	Uncharacterized protein OS=Homo sapiens GN=SNRPD3 PE=4 SV=1	19	54.2	2554.32
P45973	CBX5_HUMAN	22382.1	5.71	Chromobox protein homolog 5 OS=Homo sapiens GN=CBX5 PE=1 SV=1	37	56	4634.94
Q8IWX8	CHERP_HUMAN	104150	9.15	Calcium homeostasis endoplasmic reticulum protein OS=Homo sapiens GN=CHERP PE=1 SV=3	43	42.4	677.19
O60216	RAD21_HUMAN	71929.8	4.55	Double-strand-break repair protein rad21 homolog OS=Homo sapiens GN=RAD21 PE=1 SV=2	54	49	1310.63
B1APY8	B1APY8_HUMAN	42656.5	9.44	ELAV (Embryonic lethal, abnormal vision, Drosophila)-like 4 (Hu antigen D) OS=Homo sapiens GN=ELAVL4 PE=4 SV=1	16	36.1	557.34
B4DN03	B4DN03_HUMAN	29588.9	8.57	Prion protein interacting protein, isoform CRA_c OS=Homo sapiens GN=PRNPIP PE=2 SV=1	7	8.1	78.42
Q6P2Q9	PRP8_HUMAN	274738	8.95	Pre-mRNA-processing-splicing factor 8 OS=Homo sapiens GN=PRPF8 PE=1 SV=2	269	61.8	6284.55
Q6FGH9	Q6FGH9_HUMAN	10530.2	6.89	DNCL1 protein OS=Homo sapiens GN=DNCL1 PE=2 SV=1	24	84.6	2106.99
B1AQP2	B1AQP2_HUMAN	16694.6	6.2	Prefoldin subunit 2 OS=Homo sapiens GN=PFDN2 PE=2 SV=1	3	15.6	384.99
B7Z1U7	B7Z1U7_HUMAN	46149.3	6.46	cDNA FLJ59671, highly similar to Ataxin-2-binding protein 1 OS=Homo sapiens PE=2 SV=1	5	14.1	105.33
Q6FHS4	Q6FHS4_HUMAN	38191.4	8.74	DNAJB1 protein (Fragment) OS=Homo sapiens GN=DNAJB1 PE=2 SV=1	14	10.1	234.79
Q6FHU2	Q6FHU2_HUMAN	28899.9	6.67	Phosphoglycerate mutase (Fragment) OS=Homo sapiens GN=PGAM1 PE=2 SV=1	22	26.2	280.4
A6NHR9	SMHD1_HUMAN	227942	6.95	Structural maintenance of chromosomes flexible hinge domain-containing protein 1 OS=Homo sapiens GN=SMCHD1 PE=1 SV=2	85	32.6	1003.96
B0UZY3	B0UZY3_HUMAN	131345	5.36	Euchromatic histone-lysine N-methyltransferase 2 OS=Homo sapiens GN=EHMT2 PE=3 SV=1	28	24.1	149.4
P0C0S5	H2AZ_HUMAN	13544.5	10.58	Histone H2A.Z OS=Homo sapiens GN=H2AFZ PE=1 SV=2	22	77.3	8604.08
O75151	PHF2_HUMAN	121669	9.25	Lysine-specific demethylase PHF2 OS=Homo sapiens GN=PHF2 PE=1 SV=4	18	20.6	115.81
Q53Y44	Q53Y44_HUMAN	15215.6	8.44	Profilin OS=Homo sapiens GN=PFN1 PE=2 SV=1	18	43.4	679.09
Q2TNI1	Q2TNI1_HUMAN	20629.5	5.65	Caveolin OS=Homo sapiens GN=CAV1 PE=2 SV=1	10	16.7	144.57
Q05639	EF1A2_HUMAN	50780.4	9.11	Elongation factor 1-alpha 2 OS=Homo sapiens GN=EEF1A2 PE=1 SV=1	32	37.1	500.7
P62879	GBB2_HUMAN	38048.3	5.6	Guanine nucleotide-binding protein G(I)/G(S)/G(T) subunit beta-2 OS=Homo sapiens GN=GNB2 PE=1 SV=3	23	38.5	902.19
Q15910	EZH2_HUMAN	87247.3	6.65	Histone-lysine N-methyltransferase EZH2 OS=Homo sapiens GN=EZH2 PE=1 SV=2	19	25.1	231.06
D3DVC4	D3DVC4_HUMAN	177776	4.35	Nestin, isoform CRA_c OS=Homo sapiens GN=NES PE=3 SV=1	92	40.3	2426.88
A8K9K6	A8K9K6_HUMAN	66335.9	9.28	cDNA FLJ76962, highly similar to Homo sapiens nucleolar protein 5A (56kDa with KKE/D repeat) (NOL5A), mRNA OS=Homo sapiens PE=2 SV=1	38	49.8	1859.48
Q8WTT2	NOC3L_HUMAN	92945.7	9.22	Nucleolar complex protein 3 homolog OS=Homo sapiens GN=NOC3L PE=1 SV=1	40	31.6	701.67
P63173	RL38_HUMAN	8269.75	10.1	60S ribosomal protein L38 OS=Homo sapiens GN=RPL38 PE=1 SV=2	19	57.1	2291.83
B1ALY2	B1ALY2_HUMAN	19740.1	9.17	ROD1 regulator of differentiation 1 (S. pombe) (Fragment) OS=Homo sapiens GN=ROD1 PE=4 SV=1	4	16.4	126.12
Q96B54	ZN428_HUMAN	20867.1	4.14	Zinc finger protein 428 OS=Homo sapiens GN=ZNF428 PE=1 SV=2	11	35.6	518.84
Q96CP5	Q96CP5_HUMAN	54216.3	6.27	PMPCB protein (Fragment) OS=Homo sapiens GN=PMPCB PE=2 SV=2	5	7.1	75.82
Q5T0F3	Q5T0F3_HUMAN	83831.5	9.27	Guanine nucleotide binding protein-like 2 (Nucleolar) OS=Homo sapiens GN=GNL2 PE=2 SV=1	20	3.4	199.17
A8K4K1	A8K4K1_HUMAN	45822.8	5.58	cDNA FLJ78216, highly similar to Homo sapiens lysosomal neuraminidase, mRNA OS=Homo sapiens PE=2 SV=1	4	0.1	68.72
Q96DV6	Q96DV6_HUMAN	28862.1	10.91	40S ribosomal protein S6 OS=Homo sapiens GN=RPS6 PE=2 SV=1	25	5.8	546.8
Q567R6	Q567R6_HUMAN	17348.1	9.73	Single-stranded DNA binding protein 1 OS=Homo sapiens GN=SSBP1 PE=2 SV=1	21	26.8	1318.39
Q8NF37	PCAT1_HUMAN	59740.6	5.77	Lysophosphatidylcholine acyltransferase 1 OS=Homo sapiens GN=LPCAT1 PE=1 SV=2	18	26	473.81
Q9Y4Y9	LSM5_HUMAN	9988.15	4.42	U6 snRNA-associated Sm-like protein LSm5 OS=Homo sapiens GN=LSM5 PE=1 SV=3	6	52.7	144.91
O43482	MS18B_HUMAN	25188.7	7.03	Protein Mis18-beta OS=Homo sapiens GN=OIP5 PE=1 SV=2	5	19.2	54.12
A6NHB5	A6NHB5_HUMAN	156328	6.01	Uncharacterized protein OS=Homo sapiens GN=ZMYM3 PE=4 SV=1	13	0.8	104.84
Q6P1K2	PMF1_HUMAN	23495.9	5.39	Polyamine-modulated factor 1 OS=Homo sapiens GN=PMF1 PE=1 SV=2	12	41	687.78
C9JK39	C9JK39_HUMAN	41453.3	8.65	Uncharacterized protein OS=Homo sapiens GN=PRKACB PE=4 SV=2	8	25.8	90.62
O95881	TXD12_HUMAN	19364.6	5.24	Thioredoxin domain-containing protein 12 OS=Homo sapiens GN=TXNDC12 PE=1 SV=1	5	23.3	90.39
Q92878	RAD50_HUMAN	154823	6.48	DNA repair protein RAD50 OS=Homo sapiens GN=RAD50 PE=1 SV=1	82	45.5	1417.01
Q6IB33	Q6IB33_HUMAN	13863.1	8.93	ATP6V1G1 protein OS=Homo sapiens GN=ATP6V1G1 PE=2 SV=1	4	19.4	522.31
F5GYL8	F5GYL8_HUMAN	61297	4.93	Uncharacterized protein OS=Homo sapiens GN=KPNA6 PE=4 SV=1	40	8.7	989.95
Q9HC52	CBX8_HUMAN	43483.5	9.92	Chromobox protein homolog 8 OS=Homo sapiens GN=CBX8 PE=1 SV=3	26	55.3	830.35
O75533	SF3B1_HUMAN	146479	6.65	Splicing factor 3B subunit 1 OS=Homo sapiens GN=SF3B1 PE=1 SV=3	103	56.7	3426.74
Q9C005	DPY30_HUMAN	11242.8	4.84	Protein dpy-30 homolog OS=Homo sapiens GN=DPY30 PE=1 SV=1	11	87.9	730.67
Q6ZN17	LN28B_HUMAN	27636.5	9.15	Protein lin-28 homolog B OS=Homo sapiens GN=LIN28B PE=1 SV=1	19	66	471.77
Q16629	SRSF7_HUMAN	27578.1	11.83	Serine/arginine-rich splicing factor 7 OS=Homo sapiens GN=SRSF7 PE=1 SV=1	39	59.2	1286.15
Q549U1	Q549U1_HUMAN	32726.1	11.27	Putative MAPK activating protein OS=Homo sapiens GN=HSU53209 PE=2 SV=1	42	22	870.45
A8MTC3	A8MTC3_HUMAN	214908	9.14	Uncharacterized protein OS=Homo sapiens GN=RAI1 PE=4 SV=1	24	14.1	140.84
O15392	BIRC5_HUMAN	16721.2	5.34	Baculoviral IAP repeat-containing protein 5 OS=Homo sapiens GN=BIRC5 PE=1 SV=2	21	63.4	486.99
B4E1M7	B4E1M7_HUMAN	58654.4	10.24	cDNA FLJ58465, highly similar to RNA-binding region-containing protein 2 OS=Homo sapiens PE=2 SV=1	22	35.9	998.24
Q8N3U4	STAG2_HUMAN	142433	5.27	Cohesin subunit SA-2 OS=Homo sapiens GN=STAG2 PE=1 SV=3	88	43.1	2581.52
Q53HL2	BOREA_HUMAN	31417.9	9.88	Borealin OS=Homo sapiens GN=CDCA8 PE=1 SV=2	36	65	1530.13
B4DUQ1	B4DUQ1_HUMAN	48708.3	5.69	cDNA FLJ54552, highly similar to Heterogeneous nuclear ribonucleoprotein K OS=Homo sapiens PE=2 SV=1	62	67.2	3104.34
Q9UBB4	ATX10_HUMAN	54196.1	5.12	Ataxin-10 OS=Homo sapiens GN=ATXN10 PE=1 SV=1	6	14.5	194.77
F5H4U5	F5H4U5_HUMAN	41617.6	5.43	Uncharacterized protein OS=Homo sapiens GN=GNAI2 PE=4 SV=1	13	10.5	184.59
A8K8U1	A8K8U1_HUMAN	137941	5.55	cDNA FLJ77762, highly similar to Homo sapiens cullin-associated and neddylation-dissociated 1 (CAND1), mRNA OS=Homo sapiens PE=2 SV=1	19	1.5	106.26
P46063	RECQ1_HUMAN	74436.4	8.12	ATP-dependent DNA helicase Q1 OS=Homo sapiens GN=RECQL PE=1 SV=3	19	21.1	87.65
P17676	CEBPB_HUMAN	36482.3	8.55	CCAAT/enhancer-binding protein beta OS=Homo sapiens GN=CEBPB PE=1 SV=2	6	23.2	217.43
Q96BP2	CHCH1_HUMAN	13694.1	10.24	Coiled-coil-helix-coiled-coil-helix domain-containing protein 1 OS=Homo sapiens GN=CHCHD1 PE=1 SV=1	14	51.7	233.92
Q05BS8	Q05BS8_HUMAN	102696	8.31	SFRS2IP protein (Fragment) OS=Homo sapiens GN=SFRS2IP PE=2 SV=1	30	34.4	265.02
Q15773	MLF2_HUMAN	28186.2	6.4	Myeloid leukemia factor 2 OS=Homo sapiens GN=MLF2 PE=1 SV=1	10	25.4	90.89
B3KN82	B3KN82_HUMAN	52768.8	9.12	cDNA FLJ13913 fis, clone Y79AA1000231, highly similar to Nucleolar protein NOP5 OS=Homo sapiens PE=2 SV=1	7	13.9	97.51
P12956	XRCC6_HUMAN	70084.2	6.23	X-ray repair cross-complementing protein 6 OS=Homo sapiens GN=XRCC6 PE=1 SV=2	33	44.2	293.24
Q9UJV9	DDX41_HUMAN	70477.2	6.4	Probable ATP-dependent RNA helicase DDX41 OS=Homo sapiens GN=DDX41 PE=1 SV=2	30	40.4	245.37
Q5SRQ6	Q5SRQ6_HUMAN	27307.1	5.61	Casein kinase 2 beta polypeptide OS=Homo sapiens GN=CSNK2B PE=4 SV=2	19	41	543.6
B4DJP9	B4DJP9_HUMAN	20219	10.06	Uncharacterized protein OS=Homo sapiens GN=SRSF10 PE=2 SV=1	18	57	578.04
B3KXZ4	B3KXZ4_HUMAN	91898.5	6.05	cDNA FLJ46429 fis, clone THYMU3014372, highly similar to DNA replication licensing factor MCM2 OS=Homo sapiens PE=2 SV=1	24	25	564.33
Q9Y5B9	SP16H_HUMAN	120409	5.5	FACT complex subunit SPT16 OS=Homo sapiens GN=SUPT16H PE=1 SV=1	156	51	4173.66
Q53FG5	Q53FG5_HUMAN	82982.4	8.56	Minichromosome maintenance deficient protein 5 variant (Fragment) OS=Homo sapiens PE=2 SV=1	35	30.2	588.75
Q32Q12	Q32Q12_HUMAN	32906	8.7	Nucleoside diphosphate kinase OS=Homo sapiens GN=NME1-NME2 PE=2 SV=1	22	39.7	507.71
Q59FA2	Q59FA2_HUMAN	25779.8	9.13	Splicing factor, arginine/serine-rich 1 (Splicing factor 2, alternate splicing factor) variant (Fragment) OS=Homo sapiens PE=2 SV=1	12	32.2	76
Q71SV8	Q71SV8_HUMAN	100442	5.87	Crn-related protein kim1 OS=Homo sapiens PE=2 SV=1	32	3.3	331.15
C9JKY3	C9JKY3_HUMAN	21624.6	9.52	Uncharacterized protein OS=Homo sapiens GN=EPCAM PE=4 SV=1	7	41.7	47.31
P83731	RL24_HUMAN	17881.9	11.26	60S ribosomal protein L24 OS=Homo sapiens GN=RPL24 PE=1 SV=1	25	56.7	1303.88
C9JC07	C9JC07_HUMAN	28743.8	7.98	Uncharacterized protein OS=Homo sapiens GN=MYADM PE=4 SV=1	3	0.2	53.21
Q96C36	P5CR2_HUMAN	33957.8	7.66	Pyrroline-5-carboxylate reductase 2 OS=Homo sapiens GN=PYCR2 PE=1 SV=1	21	43.1	525.13
Q5HY50	Q5HY50_HUMAN	26975.1	10.2	Ribosomal protein L10 (Fragment) OS=Homo sapiens GN=RPL10 PE=2 SV=1	40	53.9	1667.24
Q96EU6	RRP36_HUMAN	29861.9	10.17	Ribosomal RNA processing protein 36 homolog OS=Homo sapiens GN=RRP36 PE=1 SV=1	18	15.2	210.69
P62263	RS14_HUMAN	16433.6	10.07	40S ribosomal protein S14 OS=Homo sapiens GN=RPS14 PE=1 SV=3	28	43.7	1329.66
Q5JR94	Q5JR94_HUMAN	24475.3	10.32	40S ribosomal protein S8 OS=Homo sapiens GN=RPS8 PE=2 SV=1	31	64.9	1168.28
B2R7M3	B2R7M3_HUMAN	35767.5	8.65	cDNA, FLJ93510, highly similar to Homo sapiens JTV1 gene (JTV1), mRNA OS=Homo sapiens PE=2 SV=1	14	13.2	488.8
B2RAR5	B2RAR5_HUMAN	107644	8.49	cDNA, FLJ95067 OS=Homo sapiens PE=2 SV=1	71	46	1334.36
Q5XPV6	Q5XPV6_HUMAN	23812.2	10.71	Small nuclear ribonucleoprotein polypeptide B OS=Homo sapiens PE=2 SV=1	34	54.5	2417.69
A8K7V1	A8K7V1_HUMAN	59138.3	5.27	cDNA FLJ78053, highly similar to Homo sapiens splicing factor 3a, subunit 3, 60kDa (SF3A3), mRNA OS=Homo sapiens PE=2 SV=1	58	2.2	2217.59
Q6NUK7	Q6NUK7_HUMAN	66223	9.17	LYN protein (Fragment) OS=Homo sapiens GN=LYN PE=2 SV=1	24	35.9	360.72
F5H6N3	F5H6N3_HUMAN	17733.7	4.57	Uncharacterized protein OS=Homo sapiens GN=CLTA PE=4 SV=1	6	22.9	427.87
Q86U86	PB1_HUMAN	194080	6.46	Protein polybromo-1 OS=Homo sapiens GN=PBRM1 PE=1 SV=1	107	39.3	1168.05
B3KMZ5	B3KMZ5_HUMAN	24913.6	5.94	cDNA FLJ13047 fis, clone NT2RP3001383, highly similar to Homo sapiens ADP-ribosylation-like factor 6 interacting protein 6 (ARL6IP6), mRNA OS=Homo sapiens PE=2 SV=1	10	31.9	272.83
A0AV37	A0AV37_HUMAN	93154.7	9.35	Plakophilin 2 OS=Homo sapiens GN=PKP2 PE=2 SV=1	34	35.8	572.6
Q15029	U5S1_HUMAN	110336	4.84	116 kDa U5 small nuclear ribonucleoprotein component OS=Homo sapiens GN=EFTUD2 PE=1 SV=1	103	66.7	4765.24
Q99459	CDC5L_HUMAN	92421.8	8.22	Cell division cycle 5-like protein OS=Homo sapiens GN=CDC5L PE=1 SV=2	48	6	1628.21
Q8N0S6	CENPL_HUMAN	39485.9	6.08	Centromere protein L OS=Homo sapiens GN=CENPL PE=1 SV=2	6	13.7	262.27
Q13123	RED_HUMAN	65675.8	6.26	Protein Red OS=Homo sapiens GN=IK PE=1 SV=3	53	61.2	846
E9PB70	E9PB70_HUMAN	78384.7	6.17	Uncharacterized protein OS=Homo sapiens GN=KIF2A PE=3 SV=1	15	2.2	474.05
Q9Y2B0	CNPY2_HUMAN	20981.3	4.81	Protein canopy homolog 2 OS=Homo sapiens GN=CNPY2 PE=1 SV=1	3	17	59.32
Q9P013	CWC15_HUMAN	26665.3	5.55	Protein CWC15 homolog OS=Homo sapiens GN=CWC15 PE=1 SV=2	23	37.1	507.32
A8K882	A8K882_HUMAN	41569.1	7.96	RAE1 RNA export 1 homolog (S. pombe) OS=Homo sapiens GN=RAE1 PE=2 SV=1	63	20.5	2716.17
Q6I9Y2	THOC7_HUMAN	23956.1	5.47	THO complex subunit 7 homolog OS=Homo sapiens GN=THOC7 PE=1 SV=3	49	78.4	3968.59
Q8NFW8	NEUA_HUMAN	49032.9	8.16	N-acylneuraminate cytidylyltransferase OS=Homo sapiens GN=CMAS PE=1 SV=2	56	60.1	1236.98
P51843	NR0B1_HUMAN	52995.3	8.47	Nuclear receptor subfamily 0 group B member 1 OS=Homo sapiens GN=NR0B1 PE=1 SV=2	15	37	426.86
Q6NTA2	Q6NTA2_HUMAN	62515.3	7.07	HNRNPL protein (Fragment) OS=Homo sapiens GN=HNRNPL PE=2 SV=2	26	7.9	943.75
Q13242	SRSF9_HUMAN	25640.5	8.74	Serine/arginine-rich splicing factor 9 OS=Homo sapiens GN=SRSF9 PE=1 SV=1	53	75.6	1424.34
E9PCS5	E9PCS5_HUMAN	22015.9	4.87	Uncharacterized protein OS=Homo sapiens GN=CBX1 PE=4 SV=1	27	16.7	5387.12
Q5T081	Q5T081_HUMAN	45396.7	7.18	CHC1 protein OS=Homo sapiens GN=RCC1 PE=2 SV=1	61	16	6162.11
Q7L4M3	Q7L4M3_HUMAN	30801.5	5.02	KRT8 protein OS=Homo sapiens PE=2 SV=1	9	25.4	285.74
Q14156	EFR3A_HUMAN	93777.2	6.24	Protein EFR3 homolog A OS=Homo sapiens GN=EFR3A PE=1 SV=2	15	18	73.98
E5RK82	E5RK82_HUMAN	18325.3	4.77	Uncharacterized protein OS=Homo sapiens GN=CETN3 PE=4 SV=1	15	59.6	688.46
Q5T8J2	Q5T8J2_HUMAN	33114.7	9.03	Bystin-like OS=Homo sapiens GN=BYSL PE=2 SV=1	2	5.6	51.58
P52597	HNRPF_HUMAN	45985	5.38	Heterogeneous nuclear ribonucleoprotein F OS=Homo sapiens GN=HNRNPF PE=1 SV=3	53	55.7	1853.91
Q5JRI3	Q5JRI3_HUMAN	22236	10.33	FUS interacting protein (Serine/arginine-rich) 1 OS=Homo sapiens GN=FUSIP1 PE=2 SV=1	22	65.4	598
Q86VX4	Q86VX4_HUMAN	141819	6.77	Structural maintenance of chromosomes 3 OS=Homo sapiens GN=SMC3 PE=2 SV=1	158	5.2	5137.38
O14818	PSA7_HUMAN	28040.7	8.6	Proteasome subunit alpha type-7 OS=Homo sapiens GN=PSMA7 PE=1 SV=1	12	40.7	494.74
Q9HBH1	DEFM_HUMAN	27452.2	9.48	Peptide deformylase, mitochondrial OS=Homo sapiens GN=PDF PE=1 SV=1	11	31.3	68.23
O15525	MAFG_HUMAN	17895.7	10.04	Transcription factor MafG OS=Homo sapiens GN=MAFG PE=1 SV=1	9	38.9	393.99
P13995	MTDC_HUMAN	38042.3	8.86	Bifunctional methylenetetrahydrofolate dehydrogenase/cyclohydrolase, mitochondrial OS=Homo sapiens GN=MTHFD2 PE=1 SV=2	14	42.6	223.95
A0MNN5	A0MNN5_HUMAN	49787.3	4.82	CDW4/GRWD1 OS=Homo sapiens GN=GRWD1 PE=2 SV=1	24	43	784.25
Q9UDW3	ZMAT5_HUMAN	20243.2	8.85	Zinc finger matrin-type protein 5 OS=Homo sapiens GN=ZMAT5 PE=1 SV=1	10	45.3	162.04
B4DY08	B4DY08_HUMAN	32066	8.8	cDNA FLJ53542, highly similar to Heterogeneous nuclear ribonucleoproteins C OS=Homo sapiens PE=2 SV=1	73	69.8	19411.8
Q701P4	Q701P4_HUMAN	28377.6	8.98	U2 snRNP auxiliary factor small subunit OS=Homo sapiens GN=U2AF1 PE=2 SV=1	23	21.2	1333.88
Q6FHM6	Q6FHM6_HUMAN	14392.6	8.72	NHP2 non-histone chromosome protein 2-like 1 (S. cerevisiae) OS=Homo sapiens GN=NHP2L1 PE=2 SV=1	27	49.5	2527.56
Q9HAF1	EAF6_HUMAN	21621.9	9.32	Chromatin modification-related protein MEAF6 OS=Homo sapiens GN=MEAF6 PE=1 SV=1	22	60.2	1110.76
E5KSX8	E5KSX8_HUMAN	29320.3	9.74	Mitochondrial transcription factor A OS=Homo sapiens PE=4 SV=1	69	64.2	4196.96
Q6IAP2	Q6IAP2_HUMAN	39808.3	4.74	PNMA1 protein OS=Homo sapiens GN=PNMA1 PE=2 SV=1	9	20.7	137.28
Q5R371	Q5R371_HUMAN	26307.7	8.28	Calcyclin binding protein OS=Homo sapiens GN=CACYBP PE=2 SV=1	21	24.8	476.94
Q9NTJ3	SMC4_HUMAN	147775	6.37	Structural maintenance of chromosomes protein 4 OS=Homo sapiens GN=SMC4 PE=1 SV=2	34	24.1	278.03
P09496	CLCA_HUMAN	27174.1	4.43	Clathrin light chain A OS=Homo sapiens GN=CLTA PE=1 SV=1	8	14.5	96.67
P35250	RFC2_HUMAN	39588.3	6.04	Replication factor C subunit 2 OS=Homo sapiens GN=RFC2 PE=1 SV=3	36	58.5	1137.14
Q53Z07	Q53Z07_HUMAN	21963.8	9.96	NPC-A-16 OS=Homo sapiens GN=RPL9 PE=1 SV=1	27	24.7	842.4
P60468	SC61B_HUMAN	10025.1	11.57	Protein transport protein Sec61 subunit beta OS=Homo sapiens GN=SEC61B PE=1 SV=2	6	31.3	133.49
O00410	IPO5_HUMAN	125032	4.83	Importin-5 OS=Homo sapiens GN=IPO5 PE=1 SV=4	13	13.8	156.94
Q59H49	Q59H49_HUMAN	35812.3	9.12	Polypyrimidine tract-binding protein 1 isoform c variant (Fragment) OS=Homo sapiens PE=2 SV=1	4	8.5	51.56
Q6NUS1	Q6NUS1_HUMAN	97384.7	6.13	PDCD6IP protein OS=Homo sapiens GN=PDCD6IP PE=1 SV=1	15	2.5	393.38
P23497	SP100_HUMAN	101495	8.49	Nuclear autoantigen Sp-100 OS=Homo sapiens GN=SP100 PE=1 SV=3	17	13.5	274.26
P19338	NUCL_HUMAN	76625.4	4.6	Nucleolin OS=Homo sapiens GN=NCL PE=1 SV=3	67	52	2167.28
P18124	RL7_HUMAN	29264.2	10.66	60S ribosomal protein L7 OS=Homo sapiens GN=RPL7 PE=1 SV=1	62	67.7	1485.99
P46783	RS10_HUMAN	18885.9	10.15	40S ribosomal protein S10 OS=Homo sapiens GN=RPS10 PE=1 SV=1	25	57	1236.56
Q9UBQ5	EIF3K_HUMAN	25328.5	4.81	Eukaryotic translation initiation factor 3 subunit K OS=Homo sapiens GN=EIF3K PE=1 SV=1	13	44.5	388.78
Q9NVM9	M89BB_HUMAN	81143.7	6.24	Cell cycle regulator Mat89Bb homolog OS=Homo sapiens GN=C12orf11 PE=1 SV=2	7	9.9	76.07
Q7L2Z9	CENPQ_HUMAN	30633.2	9.43	Centromere protein Q OS=Homo sapiens GN=CENPQ PE=1 SV=1	8	27.2	124.9
O95639	CPSF4_HUMAN	31261	8.68	Cleavage and polyadenylation specificity factor subunit 4 OS=Homo sapiens GN=CPSF4 PE=1 SV=1	22	50.6	435.71
P62316	SMD2_HUMAN	13632.3	9.92	Small nuclear ribonucleoprotein Sm D2 OS=Homo sapiens GN=SNRPD2 PE=1 SV=1	34	71.2	2171.58
Q9NZR1	TMOD2_HUMAN	39570.7	5.21	Tropomodulin-2 OS=Homo sapiens GN=TMOD2 PE=1 SV=1	7	22.2	281.51
Q5TZA2	CROCC_HUMAN	228787	5.45	Rootletin OS=Homo sapiens GN=CROCC PE=1 SV=1	49	23.7	203.58
P49711	CTCF_HUMAN	84272	6.51	Transcriptional repressor CTCF OS=Homo sapiens GN=CTCF PE=1 SV=1	27	30.7	806.46
F5H013	F5H013_HUMAN	7704.92	6.54	Uncharacterized protein OS=Homo sapiens GN=SNRPG PE=4 SV=1	10	52.9	1192.22
Q8N9Z2	YG034_HUMAN	26473	11.71	Uncharacterized protein FLJ36031 OS=Homo sapiens PE=2 SV=2	7	28.9	63.66
D4YW74	D4YW74_HUMAN	794480	5.33	Polytrophin OS=Homo sapiens GN=TROPH PE=2 SV=1	186	24.7	2418.1
Q2TAY7	SMU1_HUMAN	58134.5	6.74	WD40 repeat-containing protein SMU1 OS=Homo sapiens GN=SMU1 PE=1 SV=2	24	5.9	394.8
Q96I25	SPF45_HUMAN	45162	5.76	Splicing factor 45 OS=Homo sapiens GN=RBM17 PE=1 SV=1	43	14	683.34
Q99567	NUP88_HUMAN	84629.2	5.47	Nuclear pore complex protein Nup88 OS=Homo sapiens GN=NUP88 PE=1 SV=2	40	46.3	1359.8
B2R4N3	B2R4N3_HUMAN	8656.42	6.7	cDNA, FLJ92155, highly similar to Homo sapiens ubiquitin-like 5 (UBL5), mRNA OS=Homo sapiens PE=4 SV=1	14	52.1	453.42
B4DE59	B4DE59_HUMAN	62862	5.09	cDNA FLJ60424, highly similar to Junction plakoglobin OS=Homo sapiens PE=2 SV=1	37	45.8	1785.4
Q9P1U0	RPA12_HUMAN	14464.5	4.9	DNA-directed RNA polymerase I subunit RPA12 OS=Homo sapiens GN=ZNRD1 PE=1 SV=1	4	42.9	141.97
Q14UF6	Q14UF6_HUMAN	49565.7	8.19	Decay-accelerating factor splicing variant 1 OS=Homo sapiens GN=DAF PE=2 SV=1	17	31.4	322.72
O75643	U520_HUMAN	246006	5.73	U5 small nuclear ribonucleoprotein 200 kDa helicase OS=Homo sapiens GN=SNRNP200 PE=1 SV=2	225	51.6	6390.41
Q8NB01	Q8NB01_HUMAN	45595.2	5.36	Uncharacterized protein OS=Homo sapiens GN=CRTAP PE=2 SV=1	29	50.5	846
B4DRD6	B4DRD6_HUMAN	19155.3	10.82	cDNA FLJ54804, highly similar to Histone H1.0 OS=Homo sapiens PE=2 SV=1	7	30.5	254.21
Q9Y655	Q9Y655_HUMAN	58860.1	9.27	Myelin gene expression factor 2 OS=Homo sapiens PE=2 SV=1	17	23.4	324.36
Q9H3R5	CENPH_HUMAN	28519.9	5.23	Centromere protein H OS=Homo sapiens GN=CENPH PE=1 SV=1	9	34.4	93.82
Q9NW64	RBM22_HUMAN	47606.6	8.83	Pre-mRNA-splicing factor RBM22 OS=Homo sapiens GN=RBM22 PE=1 SV=1	38	46.2	1076.53
Q8NFH4	NUP37_HUMAN	37140.2	5.55	Nucleoporin Nup37 OS=Homo sapiens GN=NUP37 PE=1 SV=1	17	36.5	829.96
Q9NRW3	ABC3C_HUMAN	23267.1	7.52	Probable DNA dC->dU-editing enzyme APOBEC-3C OS=Homo sapiens GN=APOBEC3C PE=1 SV=2	9	29.5	281.02
Q68DZ9	Q68DZ9_HUMAN	32416.1	11.38	Putative uncharacterized protein DKFZp686F18120 (Fragment) OS=Homo sapiens GN=DKFZp686F18120 PE=2 SV=1	22	16	167.16
Q9Y483	MTF2_HUMAN	68374.2	8.98	Metal-response element-binding transcription factor 2 OS=Homo sapiens GN=MTF2 PE=1 SV=2	17	30.5	121.38
Q92879	CELF1_HUMAN	52429	8.7	CUGBP Elav-like family member 1 OS=Homo sapiens GN=CELF1 PE=1 SV=2	29	26.1	1049.95
F5HFY4	F5HFY4_HUMAN	44279.5	4.62	Nucleosome assembly protein 1-like 4b OS=Homo sapiens GN=NAP1L4b PE=2 SV=1	16	0.6	492.91
B5BUB1	B5BUB1_HUMAN	50526.4	6.02	RuvB-like 1 (Fragment) OS=Homo sapiens GN=RUVBL1 PE=2 SV=1	50	13.8	2235.89
Q8NFH5	NUP53_HUMAN	34865.5	9.15	Nucleoporin NUP53 OS=Homo sapiens GN=NUP35 PE=1 SV=1	34	73.3	1664.5
Q8N1F7	NUP93_HUMAN	93942.8	5.5	Nuclear pore complex protein Nup93 OS=Homo sapiens GN=NUP93 PE=1 SV=2	116	67.6	3286.26
Q14683	SMC1A_HUMAN	143771	7.51	Structural maintenance of chromosomes protein 1A OS=Homo sapiens GN=SMC1A PE=1 SV=2	182	67	5666.34
B1AM49	B1AM49_HUMAN	42732.7	9.17	ELAV (Embryonic lethal, abnormal vision, Drosophila)-like 2 (Hu antigen B) OS=Homo sapiens GN=ELAVL2 PE=4 SV=1	15	29.2	493.47
Q8TDD1	DDX54_HUMAN	98819.3	10.03	ATP-dependent RNA helicase DDX54 OS=Homo sapiens GN=DDX54 PE=1 SV=2	31	29.2	291.45
Q4KMR3	Q4KMR3_HUMAN	127552	9.01	MYO1E variant protein OS=Homo sapiens GN=MYO1E PE=2 SV=1	23	1.6	349.48
D6RJ07	D6RJ07_HUMAN	35250.7	9.34	Uncharacterized protein OS=Homo sapiens GN=ZNF346 PE=4 SV=1	19	56.8	696.96
Q9ULC4	MCTS1_HUMAN	20769.9	8.98	Malignant T cell-amplified sequence 1 OS=Homo sapiens GN=MCTS1 PE=1 SV=1	16	42	675.4
P55735	SEC13_HUMAN	36031.3	5.22	Protein SEC13 homolog OS=Homo sapiens GN=SEC13 PE=1 SV=3	26	58.1	1916.45
Q9NWH9	SLTM_HUMAN	117364	7.7	SAFB-like transcription modulator OS=Homo sapiens GN=SLTM PE=1 SV=2	57	37.9	679.63
A8K964	A8K964_HUMAN	81607	6.92	cDNA FLJ75071, highly similar to Homo sapiens pinin, desmosome associated protein (PNN), mRNA OS=Homo sapiens PE=2 SV=1	51	6.3	571.56
O43390	HNRPR_HUMAN	71184.4	8.23	Heterogeneous nuclear ribonucleoprotein R OS=Homo sapiens GN=HNRNPR PE=1 SV=1	76	61.3	3161.37
Q9UFC0	LRWD1_HUMAN	72070.7	6.88	Leucine-rich repeat and WD repeat-containing protein 1 OS=Homo sapiens GN=LRWD1 PE=1 SV=2	12	21	61.49
Q8IUE6	H2A2B_HUMAN	13986.8	10.88	Histone H2A type 2-B OS=Homo sapiens GN=HIST2H2AB PE=1 SV=3	9	35.4	8167.92
P52298	NCBP2_HUMAN	18160.8	8.34	Nuclear cap-binding protein subunit 2 OS=Homo sapiens GN=NCBP2 PE=1 SV=1	15	38.5	693.46
B5MBX0	B5MBX0_HUMAN	34112.6	9.7	Uncharacterized protein OS=Homo sapiens GN=CDCA5 PE=4 SV=1	21	54.4	357.6
Q8ND82	Z280C_HUMAN	84867	9.29	Zinc finger protein 280C OS=Homo sapiens GN=ZNF280C PE=1 SV=1	17	22.7	125.55
Q9Y2X3	NOP58_HUMAN	60053.7	9.03	Nucleolar protein 58 OS=Homo sapiens GN=NOP58 PE=1 SV=1	21	29.5	806.34
P38919	IF4A3_HUMAN	47126.3	6.3	Eukaryotic initiation factor 4A-III OS=Homo sapiens GN=EIF4A3 PE=1 SV=4	99	59.1	4738.96
B4DNJ6	B4DNJ6_HUMAN	40094.8	5.14	cDNA FLJ51909, highly similar to Serine-threonine kinase receptor-associatedprotein OS=Homo sapiens PE=2 SV=1	15	43.8	349.84
Q53TH5	Q53TH5_HUMAN	34198.4	6.64	Putative uncharacterized protein ORC4L (Fragment) OS=Homo sapiens GN=ORC4L PE=2 SV=1	5	0	109.43
O95251	MYST2_HUMAN	71282.4	9.01	Histone acetyltransferase MYST2 OS=Homo sapiens GN=MYST2 PE=1 SV=1	42	49.1	975.16
E9PCY5	E9PCY5_HUMAN	131367	8.66	DNA topoisomerase 2 OS=Homo sapiens GN=TOP2B PE=3 SV=1	156	57	4299.47
O60220	TIM8A_HUMAN	11219.4	5.09	Mitochondrial import inner membrane translocase subunit Tim8 A OS=Homo sapiens GN=TIMM8A PE=1 SV=1	4	22.7	199.86
P33993	MCM7_HUMAN	81883.8	6.08	DNA replication licensing factor MCM7 OS=Homo sapiens GN=MCM7 PE=1 SV=4	35	5.5	507.17
Q8IVW6	ARI3B_HUMAN	60713.8	7.05	AT-rich interactive domain-containing protein 3B OS=Homo sapiens GN=ARID3B PE=1 SV=2	4	10	61.73
Q9NPJ8	NXT2_HUMAN	16388.9	5.24	NTF2-related export protein 2 OS=Homo sapiens GN=NXT2 PE=2 SV=1	7	26.8	366.12
P06733	ENOA_HUMAN	47481.4	7.01	Alpha-enolase OS=Homo sapiens GN=ENO1 PE=1 SV=2	37	49.3	1748.56
Q5JPE4	Q5JPE4_HUMAN	20550.7	6.29	Putative uncharacterized protein DKFZp667O202 OS=Homo sapiens GN=DKFZp667O202 PE=2 SV=1	3	19.9	204.69
Q6NS38	ALKB2_HUMAN	29475.3	9.68	Alpha-ketoglutarate-dependent dioxygenase alkB homolog 2 OS=Homo sapiens GN=ALKBH2 PE=1 SV=1	6	26.8	160.58
O43143	DHX15_HUMAN	91673.5	7.12	Putative pre-mRNA-splicing factor ATP-dependent RNA helicase DHX15 OS=Homo sapiens GN=DHX15 PE=1 SV=2	102	6.7	3000.2
B3KN15	B3KN15_HUMAN	42129.5	8.83	cDNA FLJ13198 fis, clone NT2RP3004454, highly similar to Heparan sulfate 2-O-sulfotransferase 1 (EC 2.8.2.-) OS=Homo sapiens PE=2 SV=1	11	21.9	234.77
O00566	MPP10_HUMAN	78929.7	4.77	U3 small nucleolar ribonucleoprotein protein MPP10 OS=Homo sapiens GN=MPHOSPH10 PE=1 SV=2	42	36.7	768.18
Q53T99	Q53T99_HUMAN	48190.9	5.57	CDW7/WDR12 OS=Homo sapiens GN=WDR12 PE=2 SV=1	32	12.2	731.38
Q5SRD1	TI23B_HUMAN	28315.4	9.47	Putative mitochondrial import inner membrane translocase subunit Tim23B OS=Homo sapiens GN=TIMM23B PE=5 SV=2	3	3.3	185.88
Q8WVI0	CC078_HUMAN	8690.61	10.87	UPF0640 protein C3orf78 OS=Homo sapiens GN=C3orf78 PE=2 SV=2	1	15.7	57.93
E9KL39	E9KL39_HUMAN	22548.2	8.41	Epididymis tissue sperm binding protein Li 7e OS=Homo sapiens PE=2 SV=1	34	32.3	1832.8
P0CW22	RS17L_HUMAN	15597.4	9.85	40S ribosomal protein S17-like OS=Homo sapiens GN=RPS17L PE=3 SV=1	18	40	658.96
Q53FB7	Q53FB7_HUMAN	35979.2	6.32	Thymidylate synthase (Fragment) OS=Homo sapiens PE=2 SV=1	10	2.3	155.3
Q9Y3B7	RM11_HUMAN	20727.5	9.91	39S ribosomal protein L11, mitochondrial OS=Homo sapiens GN=MRPL11 PE=1 SV=1	18	56.3	551.23
Q56VL3	OCAD2_HUMAN	17284.7	9.24	OCIA domain-containing protein 2 OS=Homo sapiens GN=OCIAD2 PE=1 SV=1	7	21.4	451.38
Q9UIL1	SCOC_HUMAN	18148.2	9	Short coiled-coil protein OS=Homo sapiens GN=SCOC PE=1 SV=2	3	17.6	72.05
Q4G0J3	LARP7_HUMAN	67142.5	9.57	La-related protein 7 OS=Homo sapiens GN=LARP7 PE=1 SV=1	14	25.9	264.95
Q9BUQ8	DDX23_HUMAN	95866	9.58	Probable ATP-dependent RNA helicase DDX23 OS=Homo sapiens GN=DDX23 PE=1 SV=3	59	51.8	927.17
Q8N1G0	ZN687_HUMAN	131898	8.56	Zinc finger protein 687 OS=Homo sapiens GN=ZNF687 PE=1 SV=1	14	13.3	207.63
Q92610	ZN592_HUMAN	140121	8.1	Zinc finger protein 592 OS=Homo sapiens GN=ZNF592 PE=1 SV=2	15	13.8	119.1
B4DUA4	B4DUA4_HUMAN	16028.1	10.12	cDNA FLJ57437, highly similar to Splicing factor, arginine/serine-rich 5 OS=Homo sapiens PE=2 SV=1	8	30.9	378.13
Q08170	SRSF4_HUMAN	56759.4	11.52	Serine/arginine-rich splicing factor 4 OS=Homo sapiens GN=SRSF4 PE=1 SV=2	32	33.2	365.07
P17096	HMGA1_HUMAN	11669.1	10.32	High mobility group protein HMG-I/HMG-Y OS=Homo sapiens GN=HMGA1 PE=1 SV=3	13	62.6	623.4
B3KUJ0	B3KUJ0_HUMAN	44512.2	7.97	cDNA FLJ39996 fis, clone STOMA2002166, highly similar to Splicing factor 3B subunit 4 OS=Homo sapiens PE=2 SV=1	11	8.3	804.04
O60885	BRD4_HUMAN	152580	9.23	Bromodomain-containing protein 4 OS=Homo sapiens GN=BRD4 PE=1 SV=2	25	16.7	211.07
Q9BU64	CENPO_HUMAN	34220.7	7.63	Centromere protein O OS=Homo sapiens GN=CENPO PE=1 SV=1	6	30.7	227.38
Q5U0E4	Q5U0E4_HUMAN	44272.6	6.48	Cellular tumor antigen p53 OS=Homo sapiens PE=1 SV=1	17	41	730.98
F6S0T5	F6S0T5_HUMAN	95676.9	5.9	Uncharacterized protein OS=Homo sapiens GN=KDM1A PE=4 SV=1	38	39.5	580.67
Q86XP3	DDX42_HUMAN	103197	6.54	ATP-dependent RNA helicase DDX42 OS=Homo sapiens GN=DDX42 PE=1 SV=1	27	24.7	392.55
Q7Z3K9	Q7Z3K9_HUMAN	90080.8	5.5	Putative uncharacterized protein DKFZp781L0540 (Fragment) OS=Homo sapiens GN=DKFZp781L0540 PE=2 SV=1	14	18.1	86.08
Q96H22	CENPN_HUMAN	39700.6	9.18	Centromere protein N OS=Homo sapiens GN=CENPN PE=1 SV=2	7	26.8	252.7
Q53TM1	Q53TM1_HUMAN	14689.6	9.41	Putative uncharacterized protein P14 OS=Homo sapiens GN=P14 PE=2 SV=1	17	40.3	2007
Q9P2M7	CING_HUMAN	136532	5.46	Cingulin OS=Homo sapiens GN=CGN PE=1 SV=2	40	31.8	625.35
Q6FHM7	Q6FHM7_HUMAN	35840.2	8.9	JUN protein OS=Homo sapiens GN=JUN PE=2 SV=1	20	17.2	1497.08
O15042	SR140_HUMAN	118675	8.59	U2 snRNP-associated SURP motif-containing protein OS=Homo sapiens GN=U2SURP PE=1 SV=2	69	48.4	630.25
Q53H88	Q53H88_HUMAN	44907.2	5.03	Dynactin 2 variant (Fragment) OS=Homo sapiens PE=2 SV=1	11	1.6	308.69
B4DEH8	B4DEH8_HUMAN	19092.5	9.3	cDNA FLJ57714, highly similar to Poly(A)-binding protein 2 OS=Homo sapiens PE=2 SV=1	10	33.3	172.11
Q5EC54	Q5EC54_HUMAN	51311.5	5.19	Heterogeneous nuclear ribonucleoprotein K transcript variant OS=Homo sapiens GN=HNRPK PE=2 SV=1	42	55.2	1267.17
Q9Y3C6	PPIL1_HUMAN	18339.2	7.78	Peptidyl-prolyl cis-trans isomerase-like 1 OS=Homo sapiens GN=PPIL1 PE=1 SV=1	19	39.2	2384.14
Q96KM6	Z512B_HUMAN	98742	9.87	Zinc finger protein 512B OS=Homo sapiens GN=ZNF512B PE=1 SV=1	29	35.5	167.14
P54727	RD23B_HUMAN	43201.6	4.79	UV excision repair protein RAD23 homolog B OS=Homo sapiens GN=RAD23B PE=1 SV=1	16	25.9	204.03
O43347	MSI1H_HUMAN	39327.3	7.7	RNA-binding protein Musashi homolog 1 OS=Homo sapiens GN=MSI1 PE=1 SV=1	13	38.1	629.5
Q8NI27	THOC2_HUMAN	184541	8.67	THO complex subunit 2 OS=Homo sapiens GN=THOC2 PE=1 SV=2	83	39	1638.91
P52948	NUP98_HUMAN	198597	5.98	Nuclear pore complex protein Nup98-Nup96 OS=Homo sapiens GN=NUP98 PE=1 SV=4	62	25.6	1293.2
Q59FE8	Q59FE8_HUMAN	86510	6.35	Epithelial protein lost in neoplasm beta variant (Fragment) OS=Homo sapiens PE=2 SV=1	65	62.5	1182.59
P22626	ROA2_HUMAN	37463.8	8.97	Heterogeneous nuclear ribonucleoproteins A2/B1 OS=Homo sapiens GN=HNRNPA2B1 PE=1 SV=2	94	70.5	24814.5
B4DDB6	B4DDB6_HUMAN	37234.3	8.46	Heterogeneous nuclear ribonucleoprotein A3, isoform CRA_a OS=Homo sapiens GN=HNRPA3 PE=2 SV=1	38	53.7	1416.04
P07199	CENPB_HUMAN	65530.7	4.49	Major centromere autoantigen B OS=Homo sapiens GN=CENPB PE=1 SV=2	28	31.2	556.4
Q09161	NCBP1_HUMAN	92863.9	5.99	Nuclear cap-binding protein subunit 1 OS=Homo sapiens GN=NCBP1 PE=1 SV=1	53	45.2	1502.21
O75475	PSIP1_HUMAN	60180.7	9.15	PC4 and SFRS1-interacting protein OS=Homo sapiens GN=PSIP1 PE=1 SV=1	64	54.5	1395.69
Q6FI13	H2A2A_HUMAN	14086.9	10.9	Histone H2A type 2-A OS=Homo sapiens GN=HIST2H2AA3 PE=1 SV=3	28	63.1	18786.1
D0PNI1	D0PNI1_HUMAN	27898.8	4.73	Tyrosine 3-monooxygenase/tryptophan 5-monooxygenase activation protein zeta polypeptide OS=Homo sapiens GN=YWHAZ PE=3 SV=1	41	75.1	1183.32
B1AHM1	B1AHM1_HUMAN	73171.3	8.88	DEAD (Asp-Glu-Ala-Asp) box polypeptide 17 OS=Homo sapiens GN=DDX17 PE=3 SV=1	17	18.7	257.26
P28482	MK01_HUMAN	41762.4	6.5	Mitogen-activated protein kinase 1 OS=Homo sapiens GN=MAPK1 PE=1 SV=3	14	30	295.62
Q8NFN7	Q8NFN7_HUMAN	52226.2	9.41	Serum amyloid A activating factor 2 OS=Homo sapiens PE=2 SV=1	8	20.1	85.19
Q9H5I1	SUV92_HUMAN	47792.6	8.55	Histone-lysine N-methyltransferase SUV39H2 OS=Homo sapiens GN=SUV39H2 PE=1 SV=2	12	16.8	295.65
Q2TU77	Q2TU77_HUMAN	41476.5	5.18	Aging-associated protein 2 OS=Homo sapiens GN=AAG2 PE=2 SV=1	14	9.7	428.91
Q9NPD3	EXOS4_HUMAN	26651.6	6.07	Exosome complex component RRP41 OS=Homo sapiens GN=EXOSC4 PE=1 SV=3	22	47.3	1154.76
P10644	KAP0_HUMAN	43183.1	5.27	cAMP-dependent protein kinase type I-alpha regulatory subunit OS=Homo sapiens GN=PRKAR1A PE=1 SV=1	6	17.6	90.38
B4DFD5	B4DFD5_HUMAN	107983	6.71	cDNA FLJ58528, highly similar to N-acetyltransferase 10 (EC 2.3.1.-) OS=Homo sapiens PE=2 SV=1	51	34.3	772.75
P23526	SAHH_HUMAN	48255.4	5.92	Adenosylhomocysteinase OS=Homo sapiens GN=AHCY PE=1 SV=4	15	32.2	438.54
Q9Y3T9	NOC2L_HUMAN	85721.5	5.46	Nucleolar complex protein 2 homolog OS=Homo sapiens GN=NOC2L PE=1 SV=4	46	32	414.34
Q16531	DDB1_HUMAN	128142	5.14	DNA damage-binding protein 1 OS=Homo sapiens GN=DDB1 PE=1 SV=1	81	43	1559.43
Q02880	TOP2B_HUMAN	184122	8.14	DNA topoisomerase 2-beta OS=Homo sapiens GN=TOP2B PE=1 SV=3	187	55.7	5137.95
B7Z4C2	B7Z4C2_HUMAN	43934.2	8.73	cDNA FLJ56109, highly similar to Non-POU domain-containing octamer-binding protein OS=Homo sapiens PE=2 SV=1	15	31.2	84.15
Q9H0S4	DDX47_HUMAN	50899.8	9.18	Probable ATP-dependent RNA helicase DDX47 OS=Homo sapiens GN=DDX47 PE=1 SV=1	52	51.9	2963.48
O95721	SNP29_HUMAN	28952.6	5.56	Synaptosomal-associated protein 29 OS=Homo sapiens GN=SNAP29 PE=1 SV=1	8	29.1	64.61
Q8WUD4	CCD12_HUMAN	19226.3	6.81	Coiled-coil domain-containing protein 12 OS=Homo sapiens GN=CCDC12 PE=1 SV=1	10	41.6	264.59
P25788	PSA3_HUMAN	28643.2	5.19	Proteasome subunit alpha type-3 OS=Homo sapiens GN=PSMA3 PE=1 SV=2	10	34.9	73.31
Q8NEJ9	NGDN_HUMAN	35872	9.57	Neuroguidin OS=Homo sapiens GN=NGDN PE=1 SV=1	27	45.7	964.75
P53680	AP2S1_HUMAN	17177.8	5.82	AP-2 complex subunit sigma OS=Homo sapiens GN=AP2S1 PE=1 SV=2	5	16.9	70.34
E9PG81	E9PG81_HUMAN	33028.7	9.89	Uncharacterized protein OS=Homo sapiens GN=LSM14B PE=4 SV=1	9	26.6	92.46
Q15785	TOM34_HUMAN	34936.9	9.12	Mitochondrial import receptor subunit TOM34 OS=Homo sapiens GN=TOMM34 PE=1 SV=2	23	54.7	493.26
Q9BSN3	Q9BSN3_HUMAN	19554.1	9.51	NOP56 protein OS=Homo sapiens GN=NOP56 PE=2 SV=1	5	23	75.37
P62910	RL32_HUMAN	15963.9	11.32	60S ribosomal protein L32 OS=Homo sapiens GN=RPL32 PE=1 SV=2	51	45.1	1280
F5GYQ1	F5GYQ1_HUMAN	45087.6	5.02	Uncharacterized protein OS=Homo sapiens GN=ATP6V0D1 PE=4 SV=1	8	1.7	148.32
C9JX01	C9JX01_HUMAN	19035	9.73	Uncharacterized protein OS=Homo sapiens GN=TMCO1 PE=4 SV=2	7	7.9	154.75
Q8IWA0	WDR75_HUMAN	95921	5.65	WD repeat-containing protein 75 OS=Homo sapiens GN=WDR75 PE=1 SV=1	47	39.8	882.11
O60306	AQR_HUMAN	172270	5.96	Intron-binding protein aquarius OS=Homo sapiens GN=AQR PE=1 SV=4	52	23.6	626.33
Q8TBK5	Q8TBK5_HUMAN	32778.6	10.62	60S ribosomal protein L6 OS=Homo sapiens GN=RPL6 PE=2 SV=1	53	61.5	1406.18
Q7L2H7	EIF3M_HUMAN	42932	5.41	Eukaryotic translation initiation factor 3 subunit M OS=Homo sapiens GN=EIF3M PE=1 SV=1	16	37.2	413.98
Q12904	AIMP1_HUMAN	34616.2	8.61	Aminoacyl tRNA synthase complex-interacting multifunctional protein 1 OS=Homo sapiens GN=AIMP1 PE=1 SV=2	25	60.6	581.59
B4DWJ2	B4DWJ2_HUMAN	87436.5	6.6	Uncharacterized protein OS=Homo sapiens GN=QARS PE=2 SV=1	32	5.7	660.83
Q9UEE9	CFDP1_HUMAN	33572.6	4.77	Craniofacial development protein 1 OS=Homo sapiens GN=CFDP1 PE=1 SV=1	6	20.4	168.99
B2R7V4	B2R7V4_HUMAN	59096.7	7.05	cDNA, FLJ93619, highly similar to Homo sapiens PRP4 pre-mRNA processing factor 4 homolog (yeast) (PRPF4), mRNA OS=Homo sapiens PE=2 SV=1	25	43.5	475.78
B4DY34	B4DY34_HUMAN	66791.2	7.74	cDNA FLJ60194, highly similar to WW domain-binding protein 11 OS=Homo sapiens PE=2 SV=1	29	7.5	415.61
Q9Y4Z0	LSM4_HUMAN	15511	10.02	U6 snRNA-associated Sm-like protein LSm4 OS=Homo sapiens GN=LSM4 PE=1 SV=1	16	58.3	342.33
Q13426	XRCC4_HUMAN	38548.1	4.91	DNA repair protein XRCC4 OS=Homo sapiens GN=XRCC4 PE=1 SV=2	14	40.2	543.65
O95777	NAA38_HUMAN	10396.3	4.34	N-alpha-acetyltransferase 38, NatC auxiliary subunit OS=Homo sapiens GN=NAA38 PE=1 SV=3	11	82.5	597.52
O00479	HMGN4_HUMAN	9533.23	10.48	High mobility group nucleosome-binding domain-containing protein 4 OS=Homo sapiens GN=HMGN4 PE=1 SV=3	6	30	129.88
Q6FGG1	Q6FGG1_HUMAN	10941.7	6.04	LSM2 homolog, U6 small nuclear RNA associated (S. cerevisiae) OS=Homo sapiens GN=LSM2 PE=4 SV=1	19	90.8	1291.44
A8CG34	P121C_HUMAN	125382	10.38	Nuclear envelope pore membrane protein POM 121C OS=Homo sapiens GN=POM121C PE=1 SV=2	15	13.5	153.55
Q4W5J5	Q4W5J5_HUMAN	9178.79	9.61	LSM6 homolog, U6 small nuclear RNA associated (S. cerevisiae), isoform CRA_a OS=Homo sapiens GN=LSM6 PE=2 SV=1	10	58.8	151.94
P49795	RGS19_HUMAN	25246.9	5.43	Regulator of G-protein signaling 19 OS=Homo sapiens GN=RGS19 PE=1 SV=1	3	3.8	93.7
Q8IX01	SUGP2_HUMAN	121044	6.91	SURP and G-patch domain-containing protein 2 OS=Homo sapiens GN=SUGP2 PE=1 SV=2	57	41.2	950.21
O75494	SRS10_HUMAN	31338.9	11.26	Serine/arginine-rich splicing factor 10 OS=Homo sapiens GN=SRSF10 PE=1 SV=1	15	36.3	219.6
P78346	RPP30_HUMAN	29701.8	9.11	Ribonuclease P protein subunit p30 OS=Homo sapiens GN=RPP30 PE=1 SV=1	20	5.1	199.59
Q6KC79	NIPBL_HUMAN	317907	8.09	Nipped-B-like protein OS=Homo sapiens GN=NIPBL PE=1 SV=2	116	34.6	1421.96
B4DN88	B4DN88_HUMAN	46167.7	9.06	Uncharacterized protein OS=Homo sapiens GN=RBMS1 PE=2 SV=1	13	30.1	411.43
Q3ZB86	Q3ZB86_HUMAN	106529	10.13	RBM15 protein OS=Homo sapiens GN=RBM15 PE=2 SV=1	52	47.7	420.5
Q96DI7	SNR40_HUMAN	39741.9	8.34	U5 small nuclear ribonucleoprotein 40 kDa protein OS=Homo sapiens GN=SNRNP40 PE=1 SV=1	45	19.3	2625.28
Q8NBS9	TXND5_HUMAN	48282.9	5.63	Thioredoxin domain-containing protein 5 OS=Homo sapiens GN=TXNDC5 PE=1 SV=2	29	45.8	494.84
P08579	RU2B_HUMAN	25470.1	9.72	U2 small nuclear ribonucleoprotein B'' OS=Homo sapiens GN=SNRPB2 PE=1 SV=1	21	39.1	567.75
Q5T0B9	ZN362_HUMAN	46526.6	9.7	Zinc finger protein 362 OS=Homo sapiens GN=ZNF362 PE=2 SV=1	23	46.4	468.23
Q8WXH0	SYNE2_HUMAN	801817	5.26	Nesprin-2 OS=Homo sapiens GN=SYNE2 PE=1 SV=3	194	24.7	2467.65
Q9UKF6	CPSF3_HUMAN	78120.4	5.37	Cleavage and polyadenylation specificity factor subunit 3 OS=Homo sapiens GN=CPSF3 PE=1 SV=1	28	28.8	243.52
Q12830	BPTF_HUMAN	340791	6.15	Nucleosome-remodeling factor subunit BPTF OS=Homo sapiens GN=BPTF PE=1 SV=3	69	24.1	672.04
P21281	VATB2_HUMAN	56807	5.57	V-type proton ATPase subunit B, brain isoform OS=Homo sapiens GN=ATP6V1B2 PE=1 SV=3	30	48.5	932.9
Q8WUZ0	BCL7C_HUMAN	23510.9	5.15	B-cell CLL/lymphoma 7 protein family member C OS=Homo sapiens GN=BCL7C PE=1 SV=3	11	40.6	375.73
Q96FV9	THOC1_HUMAN	76359.8	4.92	THO complex subunit 1 OS=Homo sapiens GN=THOC1 PE=1 SV=1	63	51.9	1371.13
Q6PL18	ATAD2_HUMAN	159825	5.94	ATPase family AAA domain-containing protein 2 OS=Homo sapiens GN=ATAD2 PE=1 SV=1	58	33.2	780.78
O43660	PLRG1_HUMAN	57500.2	9.24	Pleiotropic regulator 1 OS=Homo sapiens GN=PLRG1 PE=1 SV=1	26	50	440.78
Q96KR1	ZFR_HUMAN	118079	9.17	Zinc finger RNA-binding protein OS=Homo sapiens GN=ZFR PE=1 SV=2	74	52	2300.81
Q96FJ2	DYL2_HUMAN	10457.1	6.81	Dynein light chain 2, cytoplasmic OS=Homo sapiens GN=DYNLL2 PE=1 SV=1	13	74.2	712.31
F2Z2U8	F2Z2U8_HUMAN	232102	5.52	Uncharacterized protein OS=Homo sapiens GN=MYH14 PE=4 SV=1	90	31.3	2951.97
P27348	1433T_HUMAN	28031.9	4.68	14-3-3 protein theta OS=Homo sapiens GN=YWHAQ PE=1 SV=1	43	73.9	1799.65
Q69YP5	Q69YP5_HUMAN	8115.21	9.14	G-protein gamma-12 subunit OS=Homo sapiens GN=DKFZp762E193 PE=2 SV=1	5	71.4	123.64
A8K3Z8	A8K3Z8_HUMAN	24578.7	7.01	RAN, member RAS oncogene family, isoform CRA_b OS=Homo sapiens GN=RAN PE=1 SV=1	37	9.2	1715.81
Q567R9	Q567R9_HUMAN	16820	9.69	CIP29 protein OS=Homo sapiens GN=CIP29 PE=2 SV=1	4	32	226.38
P07355	ANXA2_HUMAN	38807.9	7.57	Annexin A2 OS=Homo sapiens GN=ANXA2 PE=1 SV=2	52	65.8	1742
B2RMQ4	B2RMQ4_HUMAN	77408.1	9.45	Cytoskeleton associated protein 2 OS=Homo sapiens GN=CKAP2 PE=2 SV=1	28	37	226.62
Q6IBU0	Q6IBU0_HUMAN	49576.9	5.36	EIF5 protein OS=Homo sapiens GN=EIF5 PE=2 SV=1	19	26.9	231.64
B4E179	B4E179_HUMAN	43359.2	4.84	Zinc finger protein 326, isoform CRA_a OS=Homo sapiens GN=ZNF326 PE=2 SV=1	10	21.3	143.76
P84090	ERH_HUMAN	12422.1	5.63	Enhancer of rudimentary homolog OS=Homo sapiens GN=ERH PE=1 SV=1	35	62.5	3473.9
B2R6F3	B2R6F3_HUMAN	19546	11.64	Splicing factor arginine/serine-rich 3 OS=Homo sapiens GN=SFRS3 PE=2 SV=1	29	51.8	1365.62
Q9BTX1	NDC1_HUMAN	76939.7	9.22	Nucleoporin NDC1 OS=Homo sapiens GN=TMEM48 PE=1 SV=2	25	26.3	262.91
Q9UBL3	ASH2L_HUMAN	69306.7	5.45	Set1/Ash2 histone methyltransferase complex subunit ASH2 OS=Homo sapiens GN=ASH2L PE=1 SV=1	20	29.5	528.05
Q6FHQ0	Q6FHQ0_HUMAN	48132.3	4.89	RBBP7 protein (Fragment) OS=Homo sapiens GN=RBBP7 PE=2 SV=1	31	33.9	618.27
P23528	COF1_HUMAN	18718.7	8.22	Cofilin-1 OS=Homo sapiens GN=CFL1 PE=1 SV=3	26	73.5	1119.46
Q13185	CBX3_HUMAN	20969.4	5.23	Chromobox protein homolog 3 OS=Homo sapiens GN=CBX3 PE=1 SV=4	29	69.4	5768.56
Q9NUU7	DD19A_HUMAN	54397	6.19	ATP-dependent RNA helicase DDX19A OS=Homo sapiens GN=DDX19A PE=1 SV=1	9	18.2	84.08
B2R960	B2R960_HUMAN	32615.9	4.83	cDNA, FLJ94230, highly similar to Homo sapiens thioredoxin-like 1 (TXNL1), mRNA OS=Homo sapiens PE=2 SV=1	6	8.8	173.78
Q9Y5B6	GCFC1_HUMAN	105195	5.52	GC-rich sequence DNA-binding factor 1 OS=Homo sapiens GN=GCFC1 PE=1 SV=2	22	19.8	213.8
B2RDZ9	B2RDZ9_HUMAN	32424.4	5.15	cDNA, FLJ96850 OS=Homo sapiens PE=2 SV=1	22	48.1	816.29
Q5BKZ1	ZN326_HUMAN	65955.2	5.08	Zinc finger protein 326 OS=Homo sapiens GN=ZNF326 PE=1 SV=2	55	49.3	2206.9
Q9UBB9	TFP11_HUMAN	97157.6	5.45	Tuftelin-interacting protein 11 OS=Homo sapiens GN=TFIP11 PE=1 SV=1	24	3	133.68
P52756	RBM5_HUMAN	92610.1	5.94	RNA-binding protein 5 OS=Homo sapiens GN=RBM5 PE=1 SV=2	17	20	249.06
A8MSQ1	A8MSQ1_HUMAN	109085	5.23	Uncharacterized protein OS=Homo sapiens GN=PHF14 PE=4 SV=2	44	34.2	796.5
E9PHJ7	E9PHJ7_HUMAN	95266.6	6.92	Uncharacterized protein OS=Homo sapiens GN=PRPF40A PE=4 SV=2	16	20.5	196.84
Q53F19	CQ085_HUMAN	70663.4	5.55	Uncharacterized protein C17orf85 OS=Homo sapiens GN=C17orf85 PE=1 SV=2	27	32.3	663.54
Q5TZX1	Q5TZX1_HUMAN	41076.5	5.5	Guanine nucleotide binding protein (G protein), alpha inhibiting activity polypeptide 3 OS=Homo sapiens GN=GNAI3 PE=2 SV=1	14	8.6	222.99
Q14103	HNRPD_HUMAN	38581.4	7.62	Heterogeneous nuclear ribonucleoprotein D0 OS=Homo sapiens GN=HNRNPD PE=1 SV=1	65	48.7	3887.98
Q59EC0	Q59EC0_HUMAN	139001	8.74	Adenosine deaminase, RNA-specific isoform ADAR-a variant (Fragment) OS=Homo sapiens PE=2 SV=1	102	49.5	3179.01
Q15717	ELAV1_HUMAN	36240.2	9.23	ELAV-like protein 1 OS=Homo sapiens GN=ELAVL1 PE=1 SV=2	58	59.8	2773.05
O00422	SAP18_HUMAN	17607	9.38	Histone deacetylase complex subunit SAP18 OS=Homo sapiens GN=SAP18 PE=1 SV=1	19	32	574.53
P52292	IMA2_HUMAN	58168.1	5.25	Importin subunit alpha-2 OS=Homo sapiens GN=KPNA2 PE=1 SV=1	49	46.7	4006
F4ZW62	F4ZW62_HUMAN	43263.3	5.19	NF45 OS=Homo sapiens PE=2 SV=1	61	20.4	5397.59
B7ZLQ5	B7ZLQ5_HUMAN	124932	8.57	SMARCA1 protein OS=Homo sapiens GN=SMARCA1 PE=2 SV=1	134	55	2849.4
B4DZF2	B4DZF2_HUMAN	110817	8.08	cDNA FLJ59571, highly similar to Eukaryotic translation initiation factor 4gamma 2 OS=Homo sapiens PE=2 SV=1	21	24.5	79.6
P09651	ROA1_HUMAN	38837.1	9.17	Heterogeneous nuclear ribonucleoprotein A1 OS=Homo sapiens GN=HNRNPA1 PE=1 SV=5	123	69.6	27774.4
Q1KLZ0	Q1KLZ0_HUMAN	42051.9	5.29	HCG15971, isoform CRA_a OS=Homo sapiens GN=PS1TP5BP1 PE=2 SV=1	135	22.2	52480.9
O95983	MBD3_HUMAN	33051.4	5.22	Methyl-CpG-binding domain protein 3 OS=Homo sapiens GN=MBD3 PE=1 SV=1	24	45	678.42
P61326	MGN_HUMAN	17209.8	5.74	Protein mago nashi homolog OS=Homo sapiens GN=MAGOH PE=1 SV=1	34	87	3143.33
B5BTY4	B5BTY4_HUMAN	73525.1	6.94	ATP-dependent RNA helicase DDX3X OS=Homo sapiens GN=DDX3X PE=2 SV=1	94	11.2	4971.52
Q9H0A0	NAT10_HUMAN	116569	8.5	N-acetyltransferase 10 OS=Homo sapiens GN=NAT10 PE=1 SV=2	89	48.4	1867.15
D3DTH7	D3DTH7_HUMAN	99613.4	9.48	Myosin IC, isoform CRA_a OS=Homo sapiens GN=MYO1C PE=4 SV=1	72	52.9	1475.55
B4DTA2	B4DTA2_HUMAN	30366.7	8.81	cDNA FLJ60148, highly similar to Homo sapiens heterogeneous nuclear ribonucleoprotein D-like (HNRPDL), transcript variant 2, mRNA OS=Homo sapiens PE=2 SV=1	12	31.4	199.34
O60506	HNRPQ_HUMAN	69787.7	8.68	Heterogeneous nuclear ribonucleoprotein Q OS=Homo sapiens GN=SYNCRIP PE=1 SV=2	63	57	2162.07
A8K525	A8K525_HUMAN	54367.4	9.23	cDNA FLJ76817, highly similar to Homo sapiens non-POU domain containing, octamer-binding (NONO), mRNA OS=Homo sapiens PE=2 SV=1	115	64.5	4785.27
Q9NZB2	F120A_HUMAN	123008	9.07	Constitutive coactivator of PPAR-gamma-like protein 1 OS=Homo sapiens GN=FAM120A PE=1 SV=2	17	19.7	209.1
Q08211	DHX9_HUMAN	142181	6.41	ATP-dependent RNA helicase A OS=Homo sapiens GN=DHX9 PE=1 SV=4	170	57.2	7147.66
Q9NVP1	DDX18_HUMAN	75701.6	9.52	ATP-dependent RNA helicase DDX18 OS=Homo sapiens GN=DDX18 PE=1 SV=2	60	46.4	1426.74
P25789	PSA4_HUMAN	29750.3	7.57	Proteasome subunit alpha type-4 OS=Homo sapiens GN=PSMA4 PE=1 SV=1	11	34.5	336.38
Q92614	MY18A_HUMAN	234168	5.95	Myosin-XVIIIa OS=Homo sapiens GN=MYO18A PE=1 SV=3	105	42	1627.03
P39023	RL3_HUMAN	46364.9	10.19	60S ribosomal protein L3 OS=Homo sapiens GN=RPL3 PE=1 SV=2	52	60	1189.34
Q9NV06	DCA13_HUMAN	51996.4	9.3	DDB1- and CUL4-associated factor 13 OS=Homo sapiens GN=DCAF13 PE=1 SV=2	68	60.7	2244.72
E9PBD4	E9PBD4_HUMAN	33556.6	9.23	Uncharacterized protein OS=Homo sapiens GN=DPM1 PE=4 SV=1	13	3.7	360.67
E9PAL9	E9PAL9_HUMAN	64673.5	7.64	Uncharacterized protein OS=Homo sapiens GN=NT5DC2 PE=3 SV=1	17	22.6	295.32
Q04695	K1C17_HUMAN	48361.2	4.97	Keratin, type I cytoskeletal 17 OS=Homo sapiens GN=KRT17 PE=1 SV=2	25	36.1	555.47
Q9BQ04	RBM4B_HUMAN	40466.5	6.28	RNA-binding protein 4B OS=Homo sapiens GN=RBM4B PE=1 SV=1	10	20.9	315.67
Q9Y657	SPIN1_HUMAN	29695.8	6.46	Spindlin-1 OS=Homo sapiens GN=SPIN1 PE=1 SV=3	25	67.2	587.33
O43447	PPIH_HUMAN	19480.7	8.29	Peptidyl-prolyl cis-trans isomerase H OS=Homo sapiens GN=PPIH PE=1 SV=1	25	58.8	764.03
F5GWD3	F5GWD3_HUMAN	29462	6.59	Uncharacterized protein OS=Homo sapiens GN=GTF2H3 PE=4 SV=1	4	6.2	70.77
Q8WWY3	PRP31_HUMAN	55649.5	5.63	U4/U6 small nuclear ribonucleoprotein Prp31 OS=Homo sapiens GN=PRPF31 PE=1 SV=2	27	8.2	646.14
Q15007	FL2D_HUMAN	44387.8	5.12	Pre-mRNA-splicing regulator WTAP OS=Homo sapiens GN=WTAP PE=1 SV=2	19	36.9	624.11
O75940	SPF30_HUMAN	26865.5	6.78	Survival of motor neuron-related-splicing factor 30 OS=Homo sapiens GN=SMNDC1 PE=1 SV=1	14	51.3	709.75
Q8NAV1	PR38A_HUMAN	37681.5	9.97	Pre-mRNA-splicing factor 38A OS=Homo sapiens GN=PRPF38A PE=1 SV=1	22	42.9	566.07
Q8WXF0	SRS12_HUMAN	30664.7	11.69	Serine/arginine-rich splicing factor 12 OS=Homo sapiens GN=SRSF12 PE=1 SV=1	11	26.4	174.59
Q2TAM4	Q2TAM4_HUMAN	108996	7.72	DNA-directed RNA polymerase OS=Homo sapiens GN=POLR1B PE=2 SV=1	21	20.9	213.96
Q8IXT5	RB12B_HUMAN	118372	6.34	RNA-binding protein 12B OS=Homo sapiens GN=RBM12B PE=1 SV=2	54	34.5	444.53
P14923	PLAK_HUMAN	82434	5.75	Junction plakoglobin OS=Homo sapiens GN=JUP PE=1 SV=3	77	64.6	2867.31
Q643R0	Q643R0_HUMAN	86227.2	9.29	HCTP4 OS=Homo sapiens GN=HCTP4 PE=2 SV=1	43	5.7	528.4
B4DM76	B4DM76_HUMAN	25708.8	5.57	cDNA FLJ57531, highly similar to DCN1-like protein 1 OS=Homo sapiens PE=2 SV=1	6	33.8	77.04
Q99496	RING2_HUMAN	38087.8	6.38	E3 ubiquitin-protein ligase RING2 OS=Homo sapiens GN=RNF2 PE=1 SV=1	19	46.4	764.55
P38432	COIL_HUMAN	63254.2	9.2	Coilin OS=Homo sapiens GN=COIL PE=1 SV=1	30	35.1	534.06
Q86W42	THOC6_HUMAN	38081.2	7.12	THO complex subunit 6 homolog OS=Homo sapiens GN=THOC6 PE=1 SV=1	35	66.6	1341.89
Q7Z3K3	POGZ_HUMAN	157355	7.14	Pogo transposable element with ZNF domain OS=Homo sapiens GN=POGZ PE=1 SV=2	52	30	1093.08
Q13769	THOC5_HUMAN	79199.2	6.41	THO complex subunit 5 homolog OS=Homo sapiens GN=THOC5 PE=1 SV=2	37	46	404.92
B2RDQ3	B2RDQ3_HUMAN	33775.6	11.25	cDNA, FLJ96718, highly similar to Homo sapiens splicing factor, arginine/serine-rich 10 (transformer 2 homolog, Drosophila) (SFRS10), mRNA OS=Homo sapiens PE=2 SV=1	48	55.9	2771.7
Q9NQT5	EXOS3_HUMAN	30009.5	8.39	Exosome complex component RRP40 OS=Homo sapiens GN=EXOSC3 PE=1 SV=3	27	65.5	890.34
Q09028	RBBP4_HUMAN	47911.2	4.74	Histone-binding protein RBBP4 OS=Homo sapiens GN=RBBP4 PE=1 SV=3	45	46.8	1181.35
Q99547	MPH6_HUMAN	19068.6	5.15	M-phase phosphoprotein 6 OS=Homo sapiens GN=MPHOSPH6 PE=1 SV=2	12	36.3	236.69
Q5UIP0	RIF1_HUMAN	276461	5.39	Telomere-associated protein RIF1 OS=Homo sapiens GN=RIF1 PE=1 SV=2	53	22.2	634.18
Q9UPN1	Q9UPN1_HUMAN	34493.1	5.09	Serine/threonine-protein phosphatase (Fragment) OS=Homo sapiens GN=PPP1CC PE=2 SV=1	53	18.9	4087.1
Q9BRJ7	SDOS_HUMAN	23494.3	9.07	Protein syndesmos OS=Homo sapiens GN=NUDT16L1 PE=1 SV=1	27	68.2	498.99
A7J992	A7J992_HUMAN	208285	9.02	Pleckstrin homology domain-interacting protein variant 1 OS=Homo sapiens GN=PHIP PE=2 SV=1	48	26	560.69
O14893	GEMI2_HUMAN	32021.2	5.43	Survival of motor neuron protein-interacting protein 1 OS=Homo sapiens GN=SIP1 PE=1 SV=1	3	13.6	204.37
O60573	IF4E2_HUMAN	28458.2	8.97	Eukaryotic translation initiation factor 4E type 2 OS=Homo sapiens GN=EIF4E2 PE=1 SV=1	7	13.5	137.76
Q99497	PARK7_HUMAN	20049.5	6.33	Protein DJ-1 OS=Homo sapiens GN=PARK7 PE=1 SV=2	14	57.1	446.94
Q59F66	Q59F66_HUMAN	81701	8.22	DEAD box polypeptide 17 isoform p82 variant (Fragment) OS=Homo sapiens PE=2 SV=1	72	51.8	1648.17
Q9Y230	RUVB2_HUMAN	51295.6	5.49	RuvB-like 2 OS=Homo sapiens GN=RUVBL2 PE=1 SV=3	81	60.9	6281.6
Q9BTC0	DIDO1_HUMAN	245434	8.09	Death-inducer obliterator 1 OS=Homo sapiens GN=DIDO1 PE=1 SV=5	37	17.1	101.67
Q9NSP4	CENPM_HUMAN	20009.5	6.7	Centromere protein M OS=Homo sapiens GN=CENPM PE=1 SV=1	4	21.7	255.08
B4DLG2	B4DLG2_HUMAN	83177.4	8.79	Uncharacterized protein OS=Homo sapiens GN=ZC3H11A PE=2 SV=1	34	47.2	382.77
Q04760	LGUL_HUMAN	20992.3	5.12	Lactoylglutathione lyase OS=Homo sapiens GN=GLO1 PE=1 SV=4	7	23.4	113.12
Q9Y5S9	RBM8A_HUMAN	19933.8	5.5	RNA-binding protein 8A OS=Homo sapiens GN=RBM8A PE=1 SV=1	23	48.9	1658.21
E7EM48	E7EM48_HUMAN	93657.4	6.63	Uncharacterized protein OS=Homo sapiens GN=MCM4 PE=3 SV=1	19	18.8	206.86
O75694	NU155_HUMAN	156697	5.78	Nuclear pore complex protein Nup155 OS=Homo sapiens GN=NUP155 PE=1 SV=1	63	34.1	2881.88
B1ALY5	B1ALY5_HUMAN	57070.7	9.27	ROD1 regulator of differentiation 1 (S. pombe) OS=Homo sapiens GN=ROD1 PE=2 SV=1	39	48.5	965.67
Q9NQS7	INCE_HUMAN	105764	9.46	Inner centromere protein OS=Homo sapiens GN=INCENP PE=1 SV=3	33	31.7	196.68
A8K3Y5	A8K3Y5_HUMAN	44052.1	9.59	cDNA FLJ78186 OS=Homo sapiens PE=2 SV=1	38	42.2	1051.61
Q9NPE3	NOP10_HUMAN	7757.99	10	H/ACA ribonucleoprotein complex subunit 3 OS=Homo sapiens GN=NOP10 PE=1 SV=1	26	76.6	1641.04
P52565	GDIR1_HUMAN	23249.7	5.02	Rho GDP-dissociation inhibitor 1 OS=Homo sapiens GN=ARHGDIA PE=1 SV=3	9	40.7	186.61
Q71UH4	Q71UH4_HUMAN	181413	8.08	DNA topoisomerase 2 (Fragment) OS=Homo sapiens GN=TOP2B PE=2 SV=1	96	38	1128.73
Q8N567	ZCHC9_HUMAN	31141.5	9.33	Zinc finger CCHC domain-containing protein 9 OS=Homo sapiens GN=ZCCHC9 PE=2 SV=2	14	30.6	257.81
Q9NRG9	AAAS_HUMAN	60391.7	7.26	Aladin OS=Homo sapiens GN=AAAS PE=1 SV=1	11	13.6	287.53
Q9NY61	AATF_HUMAN	63208.4	4.83	Protein AATF OS=Homo sapiens GN=AATF PE=1 SV=1	39	51.1	462.19
Q9UI30	TR112_HUMAN	14304.3	5.21	tRNA methyltransferase 112 homolog OS=Homo sapiens GN=TRMT112 PE=1 SV=1	14	54.4	951.81
Q9P0M6	H2AW_HUMAN	40261.4	9.71	Core histone macro-H2A.2 OS=Homo sapiens GN=H2AFY2 PE=1 SV=3	45	56.5	3666.4
P25786	PSA1_HUMAN	29822	6.15	Proteasome subunit alpha type-1 OS=Homo sapiens GN=PSMA1 PE=1 SV=1	9	23.2	144.74
B3KY95	B3KY95_HUMAN	53655	5.35	cDNA FLJ16143 fis, clone BRAMY2038516, highly similar to Protein disulfide-isomerase A6 (EC 5.3.4.1) OS=Homo sapiens PE=2 SV=1	28	38.1	1167.07
P26599	PTBP1_HUMAN	57356.7	9.22	Polypyrimidine tract-binding protein 1 OS=Homo sapiens GN=PTBP1 PE=1 SV=1	72	67.2	5374.26
Q99877	H2B1N_HUMAN	13913.5	10.31	Histone H2B type 1-N OS=Homo sapiens GN=HIST1H2BN PE=1 SV=3	12	51.6	720.69
Q9NPA8	ENY2_HUMAN	11635.4	9.39	Enhancer of yellow 2 transcription factor homolog OS=Homo sapiens GN=ENY2 PE=1 SV=1	13	64.4	360.64
Q9UNP9	PPIE_HUMAN	33694.7	5.41	Peptidyl-prolyl cis-trans isomerase E OS=Homo sapiens GN=PPIE PE=1 SV=1	25	58.5	469.01
Q6IAX2	Q6IAX2_HUMAN	18610.1	10.49	RPL21 protein OS=Homo sapiens GN=RPL21 PE=2 SV=1	36	57.5	757.29
Q9ULR0	ISY1_HUMAN	33028.9	5.15	Pre-mRNA-splicing factor ISY1 homolog OS=Homo sapiens GN=ISY1 PE=1 SV=3	13	35.8	639.91
O00159	MYO1C_HUMAN	122461	9.46	Myosin-Ic OS=Homo sapiens GN=MYO1C PE=1 SV=4	86	50.4	1743.48
B3KW50	B3KW50_HUMAN	51570.6	5.59	cDNA FLJ42130 fis, clone TESTI2014716, highly similar to G-rich sequence factor 1 OS=Homo sapiens PE=2 SV=1	25	50.3	251.35
O14646	CHD1_HUMAN	197707	6.68	Chromodomain-helicase-DNA-binding protein 1 OS=Homo sapiens GN=CHD1 PE=1 SV=2	52	25.2	179.18
Q57Z92	Q57Z92_HUMAN	22113.3	10.09	Putative uncharacterized protein RPS7 OS=Homo sapiens GN=RPS7 PE=2 SV=1	44	38.2	1392.15
Q9H9Y2	RPF1_HUMAN	40200.2	10.01	Ribosome production factor 1 OS=Homo sapiens GN=RPF1 PE=1 SV=2	31	59.9	317.23
P23258	TBG1_HUMAN	51479.9	5.75	Tubulin gamma-1 chain OS=Homo sapiens GN=TUBG1 PE=1 SV=2	14	24.2	270.35
P00492	HPRT_HUMAN	24791.7	6.21	Hypoxanthine-guanine phosphoribosyltransferase OS=Homo sapiens GN=HPRT1 PE=1 SV=2	6	17.9	258.71
P18077	RL35A_HUMAN	12586.8	11.07	60S ribosomal protein L35a OS=Homo sapiens GN=RPL35A PE=1 SV=2	27	51.8	452.77
P62266	RS23_HUMAN	15968.8	10.5	40S ribosomal protein S23 OS=Homo sapiens GN=RPS23 PE=1 SV=3	18	38.6	455.94
B2R4C1	B2R4C1_HUMAN	14485.9	10.54	cDNA, FLJ92036, highly similar to Homo sapiens ribosomal protein L31 (RPL31), mRNA OS=Homo sapiens PE=2 SV=1	18	76	526.38
Q7KZ24	Q7KZ24_HUMAN	34707.1	7	Nuclease sensitive element binding protein-1 OS=Homo sapiens PE=2 SV=1	7	33.9	451.95
P43307	SSRA_HUMAN	32215.3	4.39	Translocon-associated protein subunit alpha OS=Homo sapiens GN=SSR1 PE=1 SV=3	5	10.1	62.65
Q6FG96	Q6FG96_HUMAN	11657.9	4.42	RPLP2 protein OS=Homo sapiens GN=RPLP2 PE=2 SV=1	20	77.1	2974.88
P60866	RS20_HUMAN	13478.4	9.95	40S ribosomal protein S20 OS=Homo sapiens GN=RPS20 PE=1 SV=1	8	16.6	312.18
P41252	SYIC_HUMAN	145718	5.82	Isoleucyl-tRNA synthetase, cytoplasmic OS=Homo sapiens GN=IARS PE=1 SV=2	36	27	291.13
O14908	GIPC1_HUMAN	36140.7	5.9	PDZ domain-containing protein GIPC1 OS=Homo sapiens GN=GIPC1 PE=1 SV=2	21	56.5	1155.85
Q5EBL8	PDZ11_HUMAN	16121.3	6.65	PDZ domain-containing protein 11 OS=Homo sapiens GN=PDZD11 PE=1 SV=2	9	62.9	442.73
D3DSQ0	D3DSQ0_HUMAN	230041	4.95	Pericentriolar material 1, isoform CRA_a OS=Homo sapiens GN=PCM1 PE=4 SV=1	45	0	448.89
Q4LE64	Q4LE64_HUMAN	239798	5.64	NUMA1 variant protein (Fragment) OS=Homo sapiens GN=NUMA1 variant protein PE=2 SV=1	94	2	1183.06
Q86UY6	NAA40_HUMAN	27746.3	7.06	N-alpha-acetyltransferase 40, NatD catalytic subunit OS=Homo sapiens GN=NAA40 PE=2 SV=1	17	46.8	392.54
A8KA56	A8KA56_HUMAN	95894	9.58	cDNA FLJ77678, highly similar to Homo sapiens DEAD (Asp-Glu-Ala-Asp) box polypeptide 23, mRNA OS=Homo sapiens PE=2 SV=1	21	24.3	53.48
Q14191	WRN_HUMAN	164410	5.96	Werner syndrome ATP-dependent helicase OS=Homo sapiens GN=WRN PE=1 SV=2	31	15.4	94.43
Q5TAL4	Q5TAL4_HUMAN	17552.3	9.71	U1 small nuclear ribonucleoprotein C OS=Homo sapiens GN=SNRPC PE=2 SV=1	11	27.7	1281.48
P62310	LSM3_HUMAN	11838	4.58	U6 snRNA-associated Sm-like protein LSm3 OS=Homo sapiens GN=LSM3 PE=1 SV=2	11	54.9	440.76
Q69YN4	VIR_HUMAN	203552	4.9	Protein virilizer homolog OS=Homo sapiens GN=KIAA1429 PE=1 SV=2	54	22.1	941.01
Q53GS9	SNUT2_HUMAN	65738.9	9.02	U4/U6.U5 tri-snRNP-associated protein 2 OS=Homo sapiens GN=USP39 PE=1 SV=2	15	23.9	341.15
Q5T6U8	Q5T6U8_HUMAN	10672.6	10.32	High mobility group AT-hook 1 OS=Homo sapiens GN=HMGA1 PE=2 SV=1	7	53.1	241.29
Q12996	CSTF3_HUMAN	83324.9	8.26	Cleavage stimulation factor subunit 3 OS=Homo sapiens GN=CSTF3 PE=1 SV=1	37	39.5	983.44
Q5TZW2	Q5TZW2_HUMAN	34241.6	5.45	Deoxyribonuclease OS=Homo sapiens PE=2 SV=1	3	5	67.99
Q6NX58	Q6NX58_HUMAN	75964.5	10.31	MAP7D1 protein (Fragment) OS=Homo sapiens GN=MAP7D1 PE=2 SV=1	17	19.6	61.88
B7Z5T4	B7Z5T4_HUMAN	35494.4	8.8	Four and a half LIM domains 1, isoform CRA_c OS=Homo sapiens GN=FHL1 PE=2 SV=1	13	34.1	147.39
Q9P2I0	CPSF2_HUMAN	89286	4.98	Cleavage and polyadenylation specificity factor subunit 2 OS=Homo sapiens GN=CPSF2 PE=1 SV=2	23	26.2	284.7
Q9P2K5	MYEF2_HUMAN	64308.6	8.86	Myelin expression factor 2 OS=Homo sapiens GN=MYEF2 PE=1 SV=3	13	18.8	319.21
P53803	RPAB4_HUMAN	7227.58	9.27	DNA-directed RNA polymerases I, II, and III subunit RPABC4 OS=Homo sapiens GN=POLR2K PE=2 SV=1	9	74.1	66.8
D3DWL9	D3DWL9_HUMAN	153087	5.92	Cleavage and polyadenylation specific factor 1, 160kDa, isoform CRA_a OS=Homo sapiens GN=CPSF1 PE=4 SV=1	40	28.4	763.28
Q7Z3D7	Q7Z3D7_HUMAN	110613	5.86	Putative uncharacterized protein DKFZp686E2459 OS=Homo sapiens GN=DKFZp686E2459 PE=2 SV=1	55	49.6	1013.34
A3R0T8	A3R0T8_HUMAN	21852	11.03	Histone 1, H1e OS=Homo sapiens GN=HIST1H1E PE=2 SV=1	33	16.3	2741.32
Q9BV86	NTM1A_HUMAN	25770	5.32	Alpha N-terminal protein methyltransferase 1A OS=Homo sapiens GN=METTL11A PE=1 SV=3	1	6.3	134.92
A8JZZ0	A8JZZ0_HUMAN	42973	5.44	Ring finger protein 1 OS=Homo sapiens GN=RING1 PE=2 SV=1	21	8.7	994.03
P54289	CA2D1_HUMAN	125630	5.12	Voltage-dependent calcium channel subunit alpha-2/delta-1 OS=Homo sapiens GN=CACNA2D1 PE=1 SV=3	17	13.7	276.47
Q03164	MLL1_HUMAN	436058	9.22	Histone-lysine N-methyltransferase MLL OS=Homo sapiens GN=MLL PE=1 SV=5	43	11.5	254.86
P41223	BUD31_HUMAN	17558.8	9.1	Protein BUD31 homolog OS=Homo sapiens GN=BUD31 PE=1 SV=2	25	66	475.69
A8MXP9	A8MXP9_HUMAN	100419	5.71	Uncharacterized protein OS=Homo sapiens GN=MATR3 PE=4 SV=1	122	62.3	4699.13
B7Z6F7	B7Z6F7_HUMAN	141898	5.82	cDNA FLJ61705, highly similar to Symplekin OS=Homo sapiens PE=2 SV=1	16	0.9	126.48
P62140	PP1B_HUMAN	37960.9	5.84	Serine/threonine-protein phosphatase PP1-beta catalytic subunit OS=Homo sapiens GN=PPP1CB PE=1 SV=3	56	62.4	3282.92
Q8WUM0	NU133_HUMAN	129924	4.97	Nuclear pore complex protein Nup133 OS=Homo sapiens GN=NUP133 PE=1 SV=2	79	45.6	2032.86
Q9NYP9	MS18A_HUMAN	26815.8	5.14	Protein Mis18-alpha OS=Homo sapiens GN=MIS18A PE=1 SV=1	8	26.2	72.09
B2RC50	B2RC50_HUMAN	25757.2	8.47	cDNA, FLJ95853, highly similar to Homo sapiens exosome component Rrp46 (RRP46), mRNA OS=Homo sapiens PE=2 SV=1	9	29.8	514.98
Q9Y3B2	EXOS1_HUMAN	21780.1	8.51	Exosome complex component CSL4 OS=Homo sapiens GN=EXOSC1 PE=1 SV=1	26	59.5	1061.69
B2R7W3	B2R7W3_HUMAN	26229	5.48	Breast carcinoma amplified sequence 2 OS=Homo sapiens GN=BCAS2 PE=2 SV=1	42	75.1	1644.88
P55795	HNRH2_HUMAN	49517.4	5.89	Heterogeneous nuclear ribonucleoprotein H2 OS=Homo sapiens GN=HNRNPH2 PE=1 SV=1	48	62.1	3052.17
P49790	NU153_HUMAN	155440	8.97	Nuclear pore complex protein Nup153 OS=Homo sapiens GN=NUP153 PE=1 SV=2	33	23.9	324.61
Q9BRT9	SLD5_HUMAN	26144.3	4.94	DNA replication complex GINS protein SLD5 OS=Homo sapiens GN=GINS4 PE=1 SV=1	11	36.8	207.89
P36954	RPB9_HUMAN	15026.8	5.04	DNA-directed RNA polymerase II subunit RPB9 OS=Homo sapiens GN=POLR2I PE=1 SV=1	11	72	1082.57
Q53HB4	Q53HB4_HUMAN	19039.6	5.23	M-phase phosphoprotein 6 variant (Fragment) OS=Homo sapiens PE=2 SV=1	15	42.5	292.62
Q6UXN9	WDR82_HUMAN	35455.6	7.59	WD repeat-containing protein 82 OS=Homo sapiens GN=WDR82 PE=1 SV=1	26	49.2	745.25
Q92769	HDAC2_HUMAN	55899	5.59	Histone deacetylase 2 OS=Homo sapiens GN=HDAC2 PE=1 SV=2	12	21.9	141.83
O14647	CHD2_HUMAN	212183	8.22	Chromodomain-helicase-DNA-binding protein 2 OS=Homo sapiens GN=CHD2 PE=1 SV=2	53	22.9	141.3
P52435	RPB11_HUMAN	13342.1	5.63	DNA-directed RNA polymerase II subunit RPB11-a OS=Homo sapiens GN=POLR2J PE=1 SV=1	17	62.4	707.32
P61964	WDR5_HUMAN	37135.7	8.54	WD repeat-containing protein 5 OS=Homo sapiens GN=WDR5 PE=1 SV=1	25	54.2	1373.55
Q07955	SRSF1_HUMAN	27841.9	10.37	Serine/arginine-rich splicing factor 1 OS=Homo sapiens GN=SRSF1 PE=1 SV=2	46	69.4	1912.52
Q15022	SUZ12_HUMAN	83743.9	8.98	Polycomb protein SUZ12 OS=Homo sapiens GN=SUZ12 PE=1 SV=3	45	42.5	709.98
O43823	AKAP8_HUMAN	76631.3	5.03	A-kinase anchor protein 8 OS=Homo sapiens GN=AKAP8 PE=1 SV=1	13	13.3	88.25
Q9NSI2	CU070_HUMAN	25440.8	11.07	Uncharacterized protein C21orf70 OS=Homo sapiens GN=C21orf70 PE=1 SV=2	23	66.5	920.82
E9PB21	E9PB21_HUMAN	28870.5	5.14	Uncharacterized protein OS=Homo sapiens GN=GINS3 PE=4 SV=1	13	18.9	684.46
P68032	ACTC_HUMAN	42334	5.23	Actin, alpha cardiac muscle 1 OS=Homo sapiens GN=ACTC1 PE=1 SV=1	89	60.7	12934.1
F5GWX5	F5GWX5_HUMAN	218449	5.58	Uncharacterized protein OS=Homo sapiens GN=CHD4 PE=4 SV=1	150	2.6	2923.32
B3KMR5	B3KMR5_HUMAN	145007	8.97	cDNA FLJ12434 fis, clone NT2RM1000037, highly similar to Homo sapiens KIAA0690 protein OS=Homo sapiens PE=2 SV=1	70	38.3	834.13
O60814	H2B1K_HUMAN	13881.6	10.31	Histone H2B type 1-K OS=Homo sapiens GN=HIST1H2BK PE=1 SV=3	57	92.1	30238
Q9Y2F5	K0947_HUMAN	250759	5.32	Uncharacterized protein KIAA0947 OS=Homo sapiens GN=KIAA0947 PE=1 SV=5	34	17.3	84.89
E9PNW4	E9PNW4_HUMAN	12603.8	5.46	Uncharacterized protein OS=Homo sapiens GN=CD59 PE=4 SV=1	14	23.9	728.81
Q9ULX9	MAFF_HUMAN	17977.5	9.85	Transcription factor MafF OS=Homo sapiens GN=MAFF PE=1 SV=2	5	25	81.56
O95268	O95268_HUMAN	37945.3	6.14	Origin recognition complex subunit ORC5T OS=Homo sapiens GN=ORC5L PE=2 SV=1	22	14	348.64
Q12888	TP53B_HUMAN	215495	4.62	Tumor suppressor p53-binding protein 1 OS=Homo sapiens GN=TP53BP1 PE=1 SV=2	24	15.1	74.87
P62913	RL11_HUMAN	20467.7	9.64	60S ribosomal protein L11 OS=Homo sapiens GN=RPL11 PE=1 SV=2	27	23.7	1626.71
P63241	IF5A1_HUMAN	17049.5	5.08	Eukaryotic translation initiation factor 5A-1 OS=Homo sapiens GN=EIF5A PE=1 SV=2	26	52.6	499.81
Q9BXY0	MAK16_HUMAN	35688.8	5.27	Protein MAK16 homolog OS=Homo sapiens GN=MAK16 PE=1 SV=2	28	49	657.52
Q9BYE7	PCGF6_HUMAN	39592.9	4.92	Polycomb group RING finger protein 6 OS=Homo sapiens GN=PCGF6 PE=1 SV=2	10	26.6	114.41
Q96QD9	UIF_HUMAN	35853.5	11.78	UAP56-interacting factor OS=Homo sapiens GN=FYTTD1 PE=1 SV=3	25	45.9	618.85
O94900	TOX_HUMAN	57818.1	6.85	Thymocyte selection-associated high mobility group box protein TOX OS=Homo sapiens GN=TOX PE=2 SV=3	7	13.7	70.05
Q9NV31	IMP3_HUMAN	21950.6	9.54	U3 small nucleolar ribonucleoprotein protein IMP3 OS=Homo sapiens GN=IMP3 PE=1 SV=1	24	43.5	1036.04
P62906	RL10A_HUMAN	24986.6	9.94	60S ribosomal protein L10a OS=Homo sapiens GN=RPL10A PE=1 SV=2	33	47.9	1155.21
Q9Y314	NOSIP_HUMAN	33664.2	9.05	Nitric oxide synthase-interacting protein OS=Homo sapiens GN=NOSIP PE=1 SV=1	18	49.8	409.46
P08758	ANXA5_HUMAN	35971.4	4.94	Annexin A5 OS=Homo sapiens GN=ANXA5 PE=1 SV=2	13	34.4	115.87
P46776	RL27A_HUMAN	16665.1	11	60S ribosomal protein L27a OS=Homo sapiens GN=RPL27A PE=1 SV=2	16	49.3	471.48
P17535	JUND_HUMAN	35266.3	6.86	Transcription factor jun-D OS=Homo sapiens GN=JUND PE=1 SV=3	8	22.2	109.63
E9PB61	E9PB61_HUMAN	27540.9	11.05	Uncharacterized protein OS=Homo sapiens GN=THOC4 PE=4 SV=1	15	39.8	165.94
P49207	RL34_HUMAN	13512.6	11.48	60S ribosomal protein L34 OS=Homo sapiens GN=RPL34 PE=1 SV=3	5	34.4	201.21
P05386	RLA1_HUMAN	11620.7	4.26	60S acidic ribosomal protein P1 OS=Homo sapiens GN=RPLP1 PE=1 SV=1	8	89.5	489.74
Q9Y324	FCF1_HUMAN	23810.4	9.74	rRNA-processing protein FCF1 homolog OS=Homo sapiens GN=FCF1 PE=2 SV=1	13	31.8	225.52
Q07812	BAX_HUMAN	21284.8	5.08	Apoptosis regulator BAX OS=Homo sapiens GN=BAX PE=1 SV=1	6	18.8	278.31
P62280	RS11_HUMAN	18590.1	10.31	40S ribosomal protein S11 OS=Homo sapiens GN=RPS11 PE=1 SV=3	52	77.2	1328.75
B4DST0	B4DST0_HUMAN	50313.8	8.47	Suppressor of variegation 3-9 homolog 1 (Drosophila), isoform CRA_b OS=Homo sapiens GN=SUV39H1 PE=2 SV=1	7	12.3	129.68
D6RCQ6	D6RCQ6_HUMAN	28987.7	6.01	Uncharacterized protein OS=Homo sapiens GN=EIF4E PE=3 SV=1	5	12.5	93.11
C9J384	C9J384_HUMAN	26496.5	9.9	Uncharacterized protein OS=Homo sapiens GN=C3orf26 PE=4 SV=1	19	41.8	189.85
Q6IPH7	Q6IPH7_HUMAN	23886.2	10.94	RPL14 protein OS=Homo sapiens GN=RPL14 PE=2 SV=1	27	51.8	631.49
P62277	RS13_HUMAN	17211.7	10.53	40S ribosomal protein S13 OS=Homo sapiens GN=RPS13 PE=1 SV=2	32	62.9	1280.89
Q9Y4C8	RBM19_HUMAN	107722	6.13	Probable RNA-binding protein 19 OS=Homo sapiens GN=RBM19 PE=1 SV=3	21	2.8	276.47
B2R4W8	B2R4W8_HUMAN	14944	10.14	HCG1994130, isoform CRA_a OS=Homo sapiens GN=hCG_1994130 PE=2 SV=1	36	83.8	988.4
P14868	SYDC_HUMAN	57499.2	6.11	Aspartyl-tRNA synthetase, cytoplasmic OS=Homo sapiens GN=DARS PE=1 SV=2	32	52.3	1200.23
B2R791	B2R791_HUMAN	77666	9.5	cDNA, FLJ93335, highly similar to Homo sapiens PRP3 pre-mRNA processing factor 3 homolog (yeast) (PRPF3), mRNA OS=Homo sapiens PE=2 SV=1	44	46.6	622.23
B2ZZ89	B2ZZ89_HUMAN	275237	5.39	Spectrin beta non-erythrocytic 1 OS=Homo sapiens GN=SPTBN1 PE=2 SV=1	161	53.4	4158.21
Q9UPN9	TRI33_HUMAN	124623	6.23	E3 ubiquitin-protein ligase TRIM33 OS=Homo sapiens GN=TRIM33 PE=1 SV=3	25	24.8	779.15
P63279	UBC9_HUMAN	18223.3	8.87	SUMO-conjugating enzyme UBC9 OS=Homo sapiens GN=UBE2I PE=1 SV=1	19	58.9	1002.9
O43924	PDE6D_HUMAN	17522.9	5.57	Retinal rod rhodopsin-sensitive cGMP 3',5'-cyclic phosphodiesterase subunit delta OS=Homo sapiens GN=PDE6D PE=1 SV=1	5	38	137.61
O43290	SNUT1_HUMAN	90371.3	5.89	U4/U6.U5 tri-snRNP-associated protein 1 OS=Homo sapiens GN=SART1 PE=1 SV=1	55	48.9	1955.28
P49959	MRE11_HUMAN	80885.4	5.61	Double-strand break repair protein MRE11A OS=Homo sapiens GN=MRE11A PE=1 SV=3	47	44.2	877.27
P62306	RUXF_HUMAN	9775.8	4.7	Small nuclear ribonucleoprotein F OS=Homo sapiens GN=SNRPF PE=1 SV=1	26	58.1	998.14
Q6P087	RUSD3_HUMAN	38778.9	10.33	RNA pseudouridylate synthase domain-containing protein 3 OS=Homo sapiens GN=RPUSD3 PE=2 SV=3	5	13.1	99.27
B7Z815	B7Z815_HUMAN	127272	5.45	Ubiquitin carboxyl-terminal hydrolase OS=Homo sapiens PE=2 SV=1	38	32.4	474.52
Q6SPF0	SAMD1_HUMAN	56188.7	7.12	Atherin OS=Homo sapiens GN=SAMD1 PE=1 SV=1	11	22.1	141.59
Q14573	ITPR3_HUMAN	306820	6.05	Inositol 1,4,5-trisphosphate receptor type 3 OS=Homo sapiens GN=ITPR3 PE=1 SV=2	49	20	202.5
Q5QPD8	Q5QPD8_HUMAN	49125	6.12	Cleavage stimulation factor, 3' pre-RNA, subunit 1, 50kDa OS=Homo sapiens GN=CSTF1 PE=2 SV=1	26	10.8	787.09
P78563	RED1_HUMAN	81112.5	9.11	Double-stranded RNA-specific editase 1 OS=Homo sapiens GN=ADARB1 PE=1 SV=1	25	32.1	165.11
P61962	DCAF7_HUMAN	39528.3	5.27	DDB1- and CUL4-associated factor 7 OS=Homo sapiens GN=DCAF7 PE=1 SV=1	8	25.4	239.69
Q86SE9	PCGF5_HUMAN	30492.8	6.11	Polycomb group RING finger protein 5 OS=Homo sapiens GN=PCGF5 PE=1 SV=1	5	18	168.87
B4DP79	B4DP79_HUMAN	51712.8	8.93	cDNA FLJ58598, highly similar to Homo sapiens NOL1/NOP2/Sun domain family, member 5 (NSUN5), transcript variant 1, mRNA OS=Homo sapiens PE=2 SV=1	7	2.2	114.69
Q8IUF8	MINA_HUMAN	53109.2	6.23	MYC-induced nuclear antigen OS=Homo sapiens GN=MINA PE=1 SV=1	5	11.8	56.85
B4DTK7	B4DTK7_HUMAN	109141	8.52	cDNA FLJ61387, highly similar to Homo sapiens conserved nuclear protein NHN1 (NHN1), mRNA OS=Homo sapiens PE=2 SV=1	27	2.4	93.04
E9PC62	E9PC62_HUMAN	56095	8.82	Uncharacterized protein OS=Homo sapiens GN=CELF2 PE=4 SV=1	16	24	382.23
E7EW20	E7EW20_HUMAN	150111	8.77	Uncharacterized protein OS=Homo sapiens GN=MYO6 PE=4 SV=1	75	49.1	1579.3
P16402	H13_HUMAN	22336.3	11.02	Histone H1.3 OS=Homo sapiens GN=HIST1H1D PE=1 SV=2	34	48.4	2582.59
P06746	DPOLB_HUMAN	38324.8	9.01	DNA polymerase beta OS=Homo sapiens GN=POLB PE=1 SV=3	12	40.9	180.46
Q9Y6K1	DNM3A_HUMAN	103390	6.19	DNA (cytosine-5)-methyltransferase 3A OS=Homo sapiens GN=DNMT3A PE=1 SV=4	37	33.3	540
O95630	STABP_HUMAN	48616.8	5.89	STAM-binding protein OS=Homo sapiens GN=STAMBP PE=1 SV=1	8	17.2	103.05
Q92621	NU205_HUMAN	230171	5.81	Nuclear pore complex protein Nup205 OS=Homo sapiens GN=NUP205 PE=1 SV=3	125	38.6	3071.28
Q12769	NU160_HUMAN	164355	5.31	Nuclear pore complex protein Nup160 OS=Homo sapiens GN=NUP160 PE=1 SV=3	79	34.2	1596.23
B7WPD3	B7WPD3_HUMAN	18127.9	5.71	Transcription elongation factor B (SIII), polypeptide 2 (18kDa, elongin B), isoform CRA_a OS=Homo sapiens GN=TCEB2 PE=4 SV=1	14	36.8	440
Q9UNE7	CHIP_HUMAN	35290.4	5.61	E3 ubiquitin-protein ligase CHIP OS=Homo sapiens GN=STUB1 PE=1 SV=2	12	37	161.03
Q8NFH3	NUP43_HUMAN	42580.6	5.31	Nucleoporin Nup43 OS=Homo sapiens GN=NUP43 PE=1 SV=1	22	6.7	1139.95
F5H6Q6	F5H6Q6_HUMAN	30795	5.5	Uncharacterized protein OS=Homo sapiens PE=4 SV=1	15	13.8	662.66
D6R9P3	D6R9P3_HUMAN	30398	7.68	Uncharacterized protein OS=Homo sapiens GN=HNRNPAB PE=4 SV=1	40	53.6	2305.69
P49454	CENPF_HUMAN	370844	5.03	Centromere protein F OS=Homo sapiens GN=CENPF PE=1 SV=2	57	17.1	147.29
Q9BY77	PDIP3_HUMAN	46288.6	10	Polymerase delta-interacting protein 3 OS=Homo sapiens GN=POLDIP3 PE=1 SV=2	48	67.2	1750.43
O00505	IMA3_HUMAN	58288	4.8	Importin subunit alpha-3 OS=Homo sapiens GN=KPNA3 PE=1 SV=2	3	7.1	103.53
P19388	RPAB1_HUMAN	24649.7	5.69	DNA-directed RNA polymerases I, II, and III subunit RPABC1 OS=Homo sapiens GN=POLR2E PE=1 SV=4	27	48.6	962.77
B4DQZ7	B4DQZ7_HUMAN	122827	5.52	cDNA FLJ50838, highly similar to Apoptotic chromatin condensation inducer in thenucleus (Fragment) OS=Homo sapiens PE=2 SV=1	57	32.8	1130.24
Q03701	CEBPZ_HUMAN	121526	5.65	CCAAT/enhancer-binding protein zeta OS=Homo sapiens GN=CEBPZ PE=1 SV=3	44	35.1	781.69
Q14315	FLNC_HUMAN	293407	5.65	Filamin-C OS=Homo sapiens GN=FLNC PE=1 SV=3	94	34.8	1685.46
A9Z1X7	A9Z1X7_HUMAN	103386	11.85	Serine/arginine repetitive matrix 1 OS=Homo sapiens GN=SRRM1 PE=4 SV=1	39	32.7	69.08
D6RAF8	D6RAF8_HUMAN	23119.2	5.03	Uncharacterized protein OS=Homo sapiens GN=HNRNPD PE=4 SV=1	8	24.9	205.59
A8K6X3	A8K6X3_HUMAN	117912	9.33	cDNA FLJ78679, highly similar to Homo sapiens DEAD (Asp-Glu-Ala-Asp) box polypeptide 46 (DDX46), mRNA OS=Homo sapiens PE=2 SV=1	31	22.9	73.54
P42285	SK2L2_HUMAN	118756	6.12	Superkiller viralicidic activity 2-like 2 OS=Homo sapiens GN=SKIV2L2 PE=1 SV=3	57	41.7	1128.24
Q96SI9	STRBP_HUMAN	74290.1	8.91	Spermatid perinuclear RNA-binding protein OS=Homo sapiens GN=STRBP PE=1 SV=1	65	49.4	777.49
O15514	RPB4_HUMAN	16415.2	4.75	DNA-directed RNA polymerase II subunit RPB4 OS=Homo sapiens GN=POLR2D PE=1 SV=1	13	50.7	478.02
Q14676	MDC1_HUMAN	227669	5.35	Mediator of DNA damage checkpoint protein 1 OS=Homo sapiens GN=MDC1 PE=1 SV=3	112	51	2711.8
P09874	PARP1_HUMAN	113811	8.99	Poly [ADP-ribose] polymerase 1 OS=Homo sapiens GN=PARP1 PE=1 SV=4	216	69.8	11229.1
P55084	ECHB_HUMAN	51546.6	9.45	Trifunctional enzyme subunit beta, mitochondrial OS=Homo sapiens GN=HADHB PE=1 SV=3	58	54.2	1109.8
B2R7C5	B2R7C5_HUMAN	91579.3	5.53	cDNA, FLJ93378, highly similar to Homo sapiens MCM3 minichromosome maintenance deficient 3 (S. cerevisiae) (MCM3), mRNA OS=Homo sapiens PE=2 SV=1	20	21.8	435.07
A8MT71	A8MT71_HUMAN	11847.7	5.25	Uncharacterized protein OS=Homo sapiens GN=SPANXA1 PE=4 SV=1	5	40.8	60.79
P12270	TPR_HUMAN	267530	4.97	Nucleoprotein TPR OS=Homo sapiens GN=TPR PE=1 SV=3	132	41	2601.49
P20618	PSB1_HUMAN	26700.5	8.27	Proteasome subunit beta type-1 OS=Homo sapiens GN=PSMB1 PE=1 SV=2	17	47.3	686.67
E5RHG8	E5RHG8_HUMAN	10067.8	5.32	Uncharacterized protein OS=Homo sapiens GN=TCEB1 PE=4 SV=1	8	51.1	920.54
B4DTC3	B4DTC3_HUMAN	33762.2	8.62	Uncharacterized protein OS=Homo sapiens GN=HNRNPD PE=2 SV=1	12	29	252.39
Q9H0E2	TOLIP_HUMAN	30490.3	5.68	Toll-interacting protein OS=Homo sapiens GN=TOLLIP PE=1 SV=1	8	25.9	242.2
E7ENU4	E7ENU4_HUMAN	142051	8.79	Uncharacterized protein OS=Homo sapiens GN=ADAR PE=4 SV=1	104	48.7	3100.07
Q9NVX2	NLE1_HUMAN	53800.3	6.92	Notchless protein homolog 1 OS=Homo sapiens GN=NLE1 PE=1 SV=4	27	40.8	653.25
Q9H7B2	RPF2_HUMAN	35731.2	10	Ribosome production factor 2 homolog OS=Homo sapiens GN=RPF2 PE=1 SV=2	34	44.1	817.51
Q8TDN6	BRX1_HUMAN	41660.1	9.92	Ribosome biogenesis protein BRX1 homolog OS=Homo sapiens GN=BRIX1 PE=1 SV=2	49	66.6	1287.77
Q9UNX4	WDR3_HUMAN	107115	6.2	WD repeat-containing protein 3 OS=Homo sapiens GN=WDR3 PE=1 SV=1	54	39.3	1119.2
C9JU49	C9JU49_HUMAN	21961.5	8.28	Uncharacterized protein OS=Homo sapiens GN=RNF114 PE=4 SV=2	5	21.5	288.97
Q53FN0	Q53FN0_HUMAN	25487.2	11.86	Splicing factor, arginine/serine-rich 2 variant (Fragment) OS=Homo sapiens PE=2 SV=1	30	3.3	5668.42
P11940	PABP1_HUMAN	70853.9	9.52	Polyadenylate-binding protein 1 OS=Homo sapiens GN=PABPC1 PE=1 SV=2	49	47.8	865.29
P62917	RL8_HUMAN	28235.4	11.03	60S ribosomal protein L8 OS=Homo sapiens GN=RPL8 PE=1 SV=2	34	59.9	531.82
F5GWD7	F5GWD7_HUMAN	72884.3	4.4	Uncharacterized protein OS=Homo sapiens GN=LEO1 PE=4 SV=1	10	0.2	160.02
Q6RFH5	WDR74_HUMAN	42984.9	8.64	WD repeat-containing protein 74 OS=Homo sapiens GN=WDR74 PE=1 SV=1	19	9.9	1272.52
Q14331	FRG1_HUMAN	29439.2	9.11	Protein FRG1 OS=Homo sapiens GN=FRG1 PE=1 SV=1	13	41.5	506.23
Q15061	WDR43_HUMAN	75812.8	5.37	WD repeat-containing protein 43 OS=Homo sapiens GN=WDR43 PE=1 SV=3	53	44.5	1356.61
P35268	RL22_HUMAN	14834.8	9.21	60S ribosomal protein L22 OS=Homo sapiens GN=RPL22 PE=1 SV=2	24	69.5	1175.08
A6NE05	A6NE05_HUMAN	18300.2	11.1	Uncharacterized protein OS=Homo sapiens GN=RPL26 PE=3 SV=1	11	39.9	70.23
Q69YP1	Q69YP1_HUMAN	87654.6	6.47	Putative uncharacterized protein DKFZp762M013 (Fragment) OS=Homo sapiens GN=DKFZp762M013 PE=2 SV=1	32	37.5	461.41
P62888	RL30_HUMAN	12946.8	9.65	60S ribosomal protein L30 OS=Homo sapiens GN=RPL30 PE=1 SV=2	24	61	1839.86
Q13206	DDX10_HUMAN	101168	8.72	Probable ATP-dependent RNA helicase DDX10 OS=Homo sapiens GN=DDX10 PE=1 SV=2	24	24.1	81.14
Q7Z5G4	GOGA7_HUMAN	16042.1	6.59	Golgin subfamily A member 7 OS=Homo sapiens GN=GOLGA7 PE=1 SV=2	7	32.1	262.83
B2R5X9	B2R5X9_HUMAN	56366.9	7.26	cDNA, FLJ92678, highly similar to Homo sapiens interferon-induced protein with tetratricopeptide repeats 5 (IFIT5), mRNA OS=Homo sapiens PE=2 SV=1	5	5.2	74.42
Q8NEU8	DP13B_HUMAN	74959.5	4.87	DCC-interacting protein 13-beta OS=Homo sapiens GN=APPL2 PE=1 SV=3	23	36	732.3
Q96NB3	ZN830_HUMAN	42144.3	5.22	Zinc finger protein 830 OS=Homo sapiens GN=ZNF830 PE=1 SV=2	8	23.9	112.05
P09012	SNRPA_HUMAN	31259.2	9.83	U1 small nuclear ribonucleoprotein A OS=Homo sapiens GN=SNRPA PE=1 SV=3	24	39	815.26
Q14061	COX17_HUMAN	7252.51	6.81	Cytochrome c oxidase copper chaperone OS=Homo sapiens GN=COX17 PE=1 SV=2	1	25.9	61
Q8WXA9	SREK1_HUMAN	59402	10.39	Splicing regulatory glutamine/lysine-rich protein 1 OS=Homo sapiens GN=SREK1 PE=1 SV=1	18	29.9	233.63
Q13813	SPTA2_HUMAN	285163	5.22	Spectrin alpha chain, brain OS=Homo sapiens GN=SPTAN1 PE=1 SV=3	203	64.4	5080.91
Q12972	PP1R8_HUMAN	38625.9	6.88	Nuclear inhibitor of protein phosphatase 1 OS=Homo sapiens GN=PPP1R8 PE=1 SV=2	13	46.2	304.71
Q7KZS0	Q7KZS0_HUMAN	20658.5	8.69	Ubiquitin carrier protein OS=Homo sapiens GN=UBE2I PE=2 SV=1	17	37.5	771.51
Q5VTL8	PR38B_HUMAN	64657.3	10.54	Pre-mRNA-splicing factor 38B OS=Homo sapiens GN=PRPF38B PE=1 SV=1	12	21.8	47.92
Q9BZF9	UACA_HUMAN	163545	6.6	Uveal autoantigen with coiled-coil domains and ankyrin repeats OS=Homo sapiens GN=UACA PE=1 SV=2	21	18.9	72.87
A6NEM2	A6NEM2_HUMAN	215338	7.04	Uncharacterized protein OS=Homo sapiens GN=HCFC1 PE=4 SV=2	22	11.7	200.97
Q53FE7	Q53FE7_HUMAN	87703.7	8.75	Host cell factor C2 variant (Fragment) OS=Homo sapiens PE=2 SV=1	11	2.2	110.32
A8K2F4	A8K2F4_HUMAN	87001.4	5.97	cDNA FLJ75620 OS=Homo sapiens PE=2 SV=1	19	2.8	89.68
P35658	NU214_HUMAN	214230	7.15	Nuclear pore complex protein Nup214 OS=Homo sapiens GN=NUP214 PE=1 SV=2	52	28.9	614.24
P49792	RBP2_HUMAN	362365	5.85	E3 SUMO-protein ligase RanBP2 OS=Homo sapiens GN=RANBP2 PE=1 SV=2	192	46.8	5255.18
Q9NYB0	TE2IP_HUMAN	44403.9	4.64	Telomeric repeat-binding factor 2-interacting protein 1 OS=Homo sapiens GN=TERF2IP PE=1 SV=1	6	21.6	515.43
Q6IPU0	CENPP_HUMAN	33429.2	5.9	Centromere protein P OS=Homo sapiens GN=CENPP PE=1 SV=1	10	21.9	125.85
Q5U045	Q5U045_HUMAN	47570.3	9.68	Casein kinase 1 epsilon OS=Homo sapiens GN=CSNK1E PE=2 SV=1	18	9.8	188.03
Q29RF7	PDS5A_HUMAN	152274	8.15	Sister chromatid cohesion protein PDS5 homolog A OS=Homo sapiens GN=PDS5A PE=1 SV=1	38	31.1	506.5
B4DZQ5	B4DZQ5_HUMAN	115702	10.28	cDNA FLJ51417, highly similar to Serine/threonine-protein kinase PRP4 homolog (EC 2.7.11.1) OS=Homo sapiens PE=2 SV=1	58	39.7	1223.3
Q9H6Y2	WDR55_HUMAN	42556.8	4.78	WD repeat-containing protein 55 OS=Homo sapiens GN=WDR55 PE=1 SV=2	13	30.5	204.01
Q9UK61	CC063_HUMAN	190453	5.55	Uncharacterized protein C3orf63 OS=Homo sapiens GN=C3orf63 PE=1 SV=3	70	37.8	772.62
E9PAX8	E9PAX8_HUMAN	40408.6	6.66	Uncharacterized protein OS=Homo sapiens GN=PPHLN1 PE=4 SV=1	6	19.8	243.13
P15311	EZRI_HUMAN	69483.8	5.94	Ezrin OS=Homo sapiens GN=EZR PE=1 SV=4	30	34.5	253.57
B2RDE8	B2RDE8_HUMAN	26902.9	4.65	cDNA, FLJ96580, highly similar to Homo sapiens hepatoma-derived growth factor (high-mobility group protein 1-like) (HDGF), mRNA OS=Homo sapiens PE=2 SV=1	19	23.5	214.57
Q53GL1	Q53GL1_HUMAN	32128.6	8.98	Nicotinamide nucleotide adenylyltransferase 1 variant (Fragment) OS=Homo sapiens PE=2 SV=1	11	3.9	116.57
Q6IB68	Q6IB68_HUMAN	11945.3	5.69	MYCBP protein OS=Homo sapiens GN=MYCBP PE=2 SV=1	8	63.1	155.4
Q13352	CENPR_HUMAN	20295.4	9.13	Centromere protein R OS=Homo sapiens GN=ITGB3BP PE=1 SV=2	15	52	186.35
O75531	BAF_HUMAN	10280.1	5.81	Barrier-to-autointegration factor OS=Homo sapiens GN=BANF1 PE=1 SV=1	30	84.3	1732.11
Q01780	EXOSX_HUMAN	101566	8.68	Exosome component 10 OS=Homo sapiens GN=EXOSC10 PE=1 SV=2	43	43.6	791.1
Q53GG0	Q53GG0_HUMAN	85657.6	6.41	Epithelial protein lost in neoplasm beta variant (Fragment) OS=Homo sapiens PE=2 SV=1	48	6.5	946.07
Q9NVF7	FBX28_HUMAN	41408.5	9.59	F-box only protein 28 OS=Homo sapiens GN=FBXO28 PE=1 SV=1	8	31	196.27
O95619	YETS4_HUMAN	26539.7	8.4	YEATS domain-containing protein 4 OS=Homo sapiens GN=YEATS4 PE=1 SV=1	21	40.5	432.92
D3DN52	D3DN52_HUMAN	20878.5	7.88	PEST proteolytic signal containing nuclear protein, isoform CRA_a OS=Homo sapiens GN=PCNP PE=4 SV=1	11	58.3	256.11
E9PHA7	E9PHA7_HUMAN	79769.8	9.46	Uncharacterized protein OS=Homo sapiens GN=MTA1 PE=4 SV=1	34	41.1	630.67
Q9ULI0	ATD2B_HUMAN	166351	6.36	ATPase family AAA domain-containing protein 2B OS=Homo sapiens GN=ATAD2B PE=1 SV=3	35	22.5	384.15
Q92945	FUBP2_HUMAN	73355.1	6.85	Far upstream element-binding protein 2 OS=Homo sapiens GN=KHSRP PE=1 SV=4	45	45	1325.71
Q9Y248	PSF2_HUMAN	21471	5.29	DNA replication complex GINS protein PSF2 OS=Homo sapiens GN=GINS2 PE=1 SV=1	6	36.8	89.16
B4DSS7	B4DSS7_HUMAN	25994	8.44	cDNA FLJ56582, highly similar to NKG2D ligand 2 OS=Homo sapiens PE=2 SV=1	6	7.2	137.94
O95235	KI20A_HUMAN	101242	6.49	Kinesin-like protein KIF20A OS=Homo sapiens GN=KIF20A PE=1 SV=1	24	26	340.41
Q92754	AP2C_HUMAN	49602.1	7.72	Transcription factor AP-2 gamma OS=Homo sapiens GN=TFAP2C PE=1 SV=1	20	31.8	382.03
C9JWB0	C9JWB0_HUMAN	200966	9.11	Uncharacterized protein OS=Homo sapiens GN=RAI1 PE=4 SV=1	32	18.9	122.88
B2RBR9	B2RBR9_HUMAN	98433.5	4.68	cDNA, FLJ95650, highly similar to Homo sapiens karyopherin (importin) beta 1 (KPNB1), mRNA OS=Homo sapiens PE=2 SV=1	94	5.4	5600.6
Q9Y3E1	HDGR3_HUMAN	22663	7.7	Hepatoma-derived growth factor-related protein 3 OS=Homo sapiens GN=HDGFRP3 PE=1 SV=1	27	45.8	1569.04
Q13427	PPIG_HUMAN	89077.3	10.29	Peptidyl-prolyl cis-trans isomerase G OS=Homo sapiens GN=PPIG PE=1 SV=2	21	21.4	114.25
Q7Z6I8	CE024_HUMAN	20347.1	9.87	UPF0461 protein C5orf24 OS=Homo sapiens GN=C5orf24 PE=1 SV=1	17	74.5	626.21
Q12789	TF3C1_HUMAN	241062	7.01	General transcription factor 3C polypeptide 1 OS=Homo sapiens GN=GTF3C1 PE=1 SV=4	31	17.4	78.49
O95425	SVIL_HUMAN	249417	6.55	Supervillin OS=Homo sapiens GN=SVIL PE=1 SV=2	62	27.2	1309.13
A8K0N0	A8K0N0_HUMAN	10219.1	7.77	Signal recognition particle 9 kDa protein OS=Homo sapiens GN=SRP9 PE=3 SV=1	17	60.5	532.23
B4DSH9	B4DSH9_HUMAN	20618.4	11.57	Uncharacterized protein OS=Homo sapiens GN=POLDIP3 PE=2 SV=1	5	32.1	202.41
E7EQT4	E7EQT4_HUMAN	147674	6.33	Uncharacterized protein OS=Homo sapiens GN=ACIN1 PE=4 SV=2	66	2.5	1008.33
D6W625	D6W625_HUMAN	108069	5.69	Chromatin assembly factor 1, subunit A (P150), isoform CRA_a OS=Homo sapiens GN=CHAF1A PE=4 SV=1	46	3.6	585.06
Q9NRG0	CHRC1_HUMAN	14758.5	4.99	Chromatin accessibility complex protein 1 OS=Homo sapiens GN=CHRAC1 PE=1 SV=1	7	45.8	1065.71
O43159	RRP8_HUMAN	51424.4	9.51	Ribosomal RNA-processing protein 8 OS=Homo sapiens GN=RRP8 PE=1 SV=2	18	41.9	408.99
Q9NP66	HM20A_HUMAN	40119.1	6.08	High mobility group protein 20A OS=Homo sapiens GN=HMG20A PE=1 SV=1	17	50.4	392.24
Q9NQ55	SSF1_HUMAN	53445.9	10.13	Suppressor of SWI4 1 homolog OS=Homo sapiens GN=PPAN PE=1 SV=1	19	31.5	104.86
P15924	DESP_HUMAN	334021	6.44	Desmoplakin OS=Homo sapiens GN=DSP PE=1 SV=3	152	43.3	2803.44
B4DJA6	B4DJA6_HUMAN	43302.1	9.37	Aspartate aminotransferase OS=Homo sapiens PE=2 SV=1	7	17.8	207.59
Q969R5	LMBL2_HUMAN	80085.9	6.4	Lethal(3)malignant brain tumor-like protein 2 OS=Homo sapiens GN=L3MBTL2 PE=1 SV=1	16	16.5	207.51
E9PIN3	E9PIN3_HUMAN	68577.9	9.05	Uncharacterized protein OS=Homo sapiens GN=NXF1 PE=4 SV=1	15	18.7	162.78
Q12906	ILF3_HUMAN	95678.2	8.86	Interleukin enhancer-binding factor 3 OS=Homo sapiens GN=ILF3 PE=1 SV=3	118	71.3	4179.64
P52434	RPAB3_HUMAN	17189.5	4.5	DNA-directed RNA polymerases I, II, and III subunit RPABC3 OS=Homo sapiens GN=POLR2H PE=1 SV=4	22	76.7	1590.65
Q96EE3	SEH1_HUMAN	40136.6	8.33	Nucleoporin SEH1 OS=Homo sapiens GN=SEH1L PE=1 SV=3	17	47.5	365.7
Q99549	MPP8_HUMAN	97636	5.81	M-phase phosphoprotein 8 OS=Homo sapiens GN=MPHOSPH8 PE=1 SV=2	14	15	231.86
Q9NX24	NHP2_HUMAN	17532	8.48	H/ACA ribonucleoprotein complex subunit 2 OS=Homo sapiens GN=NHP2 PE=1 SV=1	14	43.8	984.62
P28370	SMCA1_HUMAN	123211	8.26	Probable global transcription activator SNF2L1 OS=Homo sapiens GN=SMARCA1 PE=1 SV=2	135	55.7	2955.32
Q8TBK6	ZCH10_HUMAN	21125.2	8.69	Zinc finger CCHC domain-containing protein 10 OS=Homo sapiens GN=ZCCHC10 PE=2 SV=1	2	6.1	147.19
Q9UNL4	ING4_HUMAN	28968.2	7.53	Inhibitor of growth protein 4 OS=Homo sapiens GN=ING4 PE=1 SV=1	11	8.5	48
Q53XX5	Q53XX5_HUMAN	18636.7	9.51	Cold inducible RNA binding protein OS=Homo sapiens GN=CIRBP PE=2 SV=1	16	26.7	328.5
P33316	DUT_HUMAN	26974.8	9.65	Deoxyuridine 5'-triphosphate nucleotidohydrolase, mitochondrial OS=Homo sapiens GN=DUT PE=1 SV=3	8	15.5	303.65
Q96E39	RBMXL_HUMAN	42173.2	9.9	Heterogeneous nuclear ribonucleoprotein G-like 1 OS=Homo sapiens GN=RBMXL1 PE=1 SV=1	55	53.1	3268.67
P60900	PSA6_HUMAN	27838	6.34	Proteasome subunit alpha type-6 OS=Homo sapiens GN=PSMA6 PE=1 SV=1	9	31.3	312.29
O60264	SMCA5_HUMAN	122513	8.27	SWI/SNF-related matrix-associated actin-dependent regulator of chromatin subfamily A member 5 OS=Homo sapiens GN=SMARCA5 PE=1 SV=1	166	64.1	4223.53
Q96A72	MGN2_HUMAN	17321.9	5.95	Protein mago nashi homolog 2 OS=Homo sapiens GN=MAGOHB PE=1 SV=1	34	86.5	3126.39
Q6IB29	Q6IB29_HUMAN	34887.4	10.1	EBNA1 binding protein 2 OS=Homo sapiens GN=EBNA1BP2 PE=2 SV=1	37	21.7	954.87
Q13526	PIN1_HUMAN	18346	8.95	Peptidyl-prolyl cis-trans isomerase NIMA-interacting 1 OS=Homo sapiens GN=PIN1 PE=1 SV=1	12	58.9	221.12
A8K8K1	A8K8K1_HUMAN	39808.6	8.3	cDNA FLJ76936, highly similar to Homo sapiens RNA terminal phosphate cyclase domain 1 (RTCD1), mRNA OS=Homo sapiens PE=2 SV=1	7	3.9	331.31
P35251	RFC1_HUMAN	128688	9.38	Replication factor C subunit 1 OS=Homo sapiens GN=RFC1 PE=1 SV=4	33	28.3	395.25
B4E074	B4E074_HUMAN	51210.9	6.5	cDNA FLJ58655, highly similar to Notchless homolog 1 OS=Homo sapiens PE=2 SV=1	29	39.9	733.29
B0I1S9	B0I1S9_HUMAN	132928	9.43	MYO1B variant protein OS=Homo sapiens GN=MYO1B PE=2 SV=1	77	47.4	1763.25
P46779	RL28_HUMAN	15794.7	12.02	60S ribosomal protein L28 OS=Homo sapiens GN=RPL28 PE=1 SV=3	32	66.4	344.39
Q7Z7K0	COXAM_HUMAN	12823.4	8.89	COX assembly mitochondrial protein homolog OS=Homo sapiens GN=CMC1 PE=1 SV=1	5	36.8	174.36
Q9H583	HEAT1_HUMAN	244382	6.11	HEAT repeat-containing protein 1 OS=Homo sapiens GN=HEATR1 PE=1 SV=3	138	43.2	3593.91
Q6NZ55	Q6NZ55_HUMAN	24307.5	11.65	60S ribosomal protein L13 OS=Homo sapiens GN=RPL13 PE=2 SV=1	29	51.7	524.51
P12829	MYL4_HUMAN	21664.9	4.97	Myosin light chain 4 OS=Homo sapiens GN=MYL4 PE=1 SV=3	4	16.8	168.43
Q5T8U4	Q5T8U4_HUMAN	30148.1	10.61	Ribosomal protein L7a OS=Homo sapiens GN=RPL7A PE=2 SV=1	63	63.2	3190.44
Q969X6	CIR1A_HUMAN	77525.6	9.03	Cirhin OS=Homo sapiens GN=CIRH1A PE=1 SV=1	36	36.9	400.38
B2R4D8	B2R4D8_HUMAN	15759.7	10.56	60S ribosomal protein L27 OS=Homo sapiens PE=2 SV=1	28	60.3	596.69
Q9H501	ESF1_HUMAN	99134.1	5.01	ESF1 homolog OS=Homo sapiens GN=ESF1 PE=1 SV=1	36	29.1	409.14
Q9ULW3	ABT1_HUMAN	31117	9.87	Activator of basal transcription 1 OS=Homo sapiens GN=ABT1 PE=1 SV=1	21	56.3	591.66
E5KNY5	E5KNY5_HUMAN	159003	5.81	Leucine-rich PPR-motif containing OS=Homo sapiens GN=LRPPRC PE=4 SV=1	59	2.3	988.05
A8K787	A8K787_HUMAN	33287.3	9.78	cDNA FLJ75273, highly similar to Homo sapiens solute carrier family 25 (mitochondrial carrier; adenine nucleotide translocator), member 4, mRNA OS=Homo sapiens PE=2 SV=1	14	10.7	152.33
Q66PJ3	AR6P4_HUMAN	38657.2	11.12	ADP-ribosylation factor-like protein 6-interacting protein 4 OS=Homo sapiens GN=ARL6IP4 PE=1 SV=1	11	26.7	165.23
P62701	RS4X_HUMAN	29807.1	10.16	40S ribosomal protein S4, X isoform OS=Homo sapiens GN=RPS4X PE=1 SV=2	67	31.7	2341.07
Q8WUQ7	CS029_HUMAN	88761.6	9.17	Uncharacterized protein C19orf29 OS=Homo sapiens GN=C19orf29 PE=1 SV=3	11	11.5	60.59
Q9NX20	RM16_HUMAN	28488	10.13	39S ribosomal protein L16, mitochondrial OS=Homo sapiens GN=MRPL16 PE=1 SV=1	7	32.7	58.25
Q8N3R9	MPP5_HUMAN	77530.6	5.77	MAGUK p55 subfamily member 5 OS=Homo sapiens GN=MPP5 PE=1 SV=3	15	3.6	86.96
A8K513	A8K513_HUMAN	18848.9	11.62	HCG1994066, isoform CRA_a OS=Homo sapiens GN=hCG_1994066 PE=2 SV=1	12	48.4	415.22
B2RN10	B2RN10_HUMAN	122202	8.84	5-azacytidine induced 1 OS=Homo sapiens GN=AZI1 PE=2 SV=1	30	2.8	369.5
E7ERI8	E7ERI8_HUMAN	166608	8.5	Uncharacterized protein OS=Homo sapiens GN=CLASP2 PE=4 SV=1	25	1.1	77
O75400	PR40A_HUMAN	109022	7.18	Pre-mRNA-processing factor 40 homolog A OS=Homo sapiens GN=PRPF40A PE=1 SV=2	43	30.1	644.76
O60828	PQBP1_HUMAN	30511	5.92	Polyglutamine-binding protein 1 OS=Homo sapiens GN=PQBP1 PE=1 SV=1	15	43.8	830.82
B2R6H6	B2R6H6_HUMAN	27686.5	9.58	cDNA, FLJ92954, highly similar to Homo sapiens TAF9-like RNA polymerase II, TATA box binding protein (TBP)-associated factor, 31kDa (TAF9L), mRNA OS=Homo sapiens PE=2 SV=1	16	53.4	335.77
Q68E01	INT3_HUMAN	119533	5.53	Integrator complex subunit 3 OS=Homo sapiens GN=INTS3 PE=1 SV=1	19	21.7	175.75
B4E312	B4E312_HUMAN	40282.3	9.5	cDNA FLJ53422, highly similar to TATA-binding protein-associated factor 2N OS=Homo sapiens PE=2 SV=1	18	50.1	845.78
Q96T37	RBM15_HUMAN	107352	10.09	Putative RNA-binding protein 15 OS=Homo sapiens GN=RBM15 PE=1 SV=2	46	43.5	376.84
Q6NUN2	Q6NUN2_HUMAN	78339.5	8.94	NFKB repressing factor OS=Homo sapiens GN=NKRF PE=2 SV=1	28	0.7	314.27
E9PFS0	E9PFS0_HUMAN	106145	7.93	Uncharacterized protein OS=Homo sapiens GN=PRPF40A PE=4 SV=1	40	31.6	514.55
Q96MU7	YTDC1_HUMAN	84934.4	5.87	YTH domain-containing protein 1 OS=Homo sapiens GN=YTHDC1 PE=1 SV=3	26	22.3	188.42
Q9BV73	CP250_HUMAN	281880	5	Centrosome-associated protein CEP250 OS=Homo sapiens GN=CEP250 PE=1 SV=2	33	15	69.13
Q16527	CSRP2_HUMAN	21852.2	8.95	Cysteine and glycine-rich protein 2 OS=Homo sapiens GN=CSRP2 PE=1 SV=3	9	49.2	612.2
P98175	RBM10_HUMAN	103811	5.69	RNA-binding protein 10 OS=Homo sapiens GN=RBM10 PE=1 SV=3	55	46.7	1251.03
B7ZLY0	B7ZLY0_HUMAN	88572.5	8.93	PHC2 protein OS=Homo sapiens GN=PHC2 PE=2 SV=1	17	15.7	388.69
P35580	MYH10_HUMAN	229827	5.44	Myosin-10 OS=Homo sapiens GN=MYH10 PE=1 SV=3	296	69.6	11344.1
Q5RKV6	EXOS6_HUMAN	28502.8	6.06	Exosome complex component MTR3 OS=Homo sapiens GN=EXOSC6 PE=1 SV=1	28	49.3	961.4
O60287	NPA1P_HUMAN	256508	6.03	Nucleolar pre-ribosomal-associated protein 1 OS=Homo sapiens GN=URB1 PE=1 SV=4	43	19.5	555.51
O60341	KDM1A_HUMAN	93357.9	6.11	Lysine-specific histone demethylase 1A OS=Homo sapiens GN=KDM1A PE=1 SV=2	38	34.9	541.29
Q15691	MARE1_HUMAN	30151.2	5.02	Microtubule-associated protein RP/EB family member 1 OS=Homo sapiens GN=MAPRE1 PE=1 SV=3	18	52.2	1041.86
P39748	FEN1_HUMAN	42908.2	8.8	Flap endonuclease 1 OS=Homo sapiens GN=FEN1 PE=1 SV=1	18	37.4	130.64
Q04917	1433F_HUMAN	28372.1	4.76	14-3-3 protein eta OS=Homo sapiens GN=YWHAH PE=1 SV=4	25	60.2	593.14
E7ENA8	E7ENA8_HUMAN	165905	8.67	Uncharacterized protein OS=Homo sapiens GN=PDS5B PE=4 SV=1	80	2.4	1298.96
P24928	RPB1_HUMAN	218408	7.02	DNA-directed RNA polymerase II subunit RPB1 OS=Homo sapiens GN=POLR2A PE=1 SV=2	104	31.1	1326.22
Q14691	PSF1_HUMAN	23258.7	6.96	DNA replication complex GINS protein PSF1 OS=Homo sapiens GN=GINS1 PE=1 SV=1	13	44.4	407.48
Q8NDX6	ZN740_HUMAN	22470.1	9.38	Zinc finger protein 740 OS=Homo sapiens GN=ZNF740 PE=1 SV=1	6	33.7	63.44
Q59HH7	Q59HH7_HUMAN	71312.7	5.75	X-ray repair cross complementing protein 1 variant (Fragment) OS=Homo sapiens PE=2 SV=1	40	41.6	1158.97
O43583	DENR_HUMAN	22477.2	5.21	Density-regulated protein OS=Homo sapiens GN=DENR PE=1 SV=2	7	32.3	252.43
Q53H29	Q53H29_HUMAN	55643.4	6.53	Nucleoporin 54kDa variant (Fragment) OS=Homo sapiens PE=2 SV=1	42	2.1	1994.92
Q99880	H2B1L_HUMAN	13943.6	10.31	Histone H2B type 1-L OS=Homo sapiens GN=HIST1H2BL PE=1 SV=3	8	33.3	302.87
B4DUC8	B4DUC8_HUMAN	33678.1	7.13	cDNA FLJ59758, highly similar to S-methyl-5-thioadenosine phosphorylase (EC 2.4.2.28) OS=Homo sapiens PE=2 SV=1	6	21	193.07
Q9Y4A5	TRRAP_HUMAN	441766	8.49	Transformation/transcription domain-associated protein OS=Homo sapiens GN=TRRAP PE=1 SV=3	55	0.4	404.51
O14965	STK6_HUMAN	46180	9.45	Serine/threonine-protein kinase 6 OS=Homo sapiens GN=AURKA PE=1 SV=2	20	44.2	394.86
Q13895	BYST_HUMAN	49798.1	8.19	Bystin OS=Homo sapiens GN=BYSL PE=1 SV=3	50	58.1	1210.67
P19105	ML12A_HUMAN	19838.5	4.67	Myosin regulatory light chain 12A OS=Homo sapiens GN=MYL12A PE=1 SV=2	40	51.5	4020.55
Q86X94	Q86X94_HUMAN	62021.2	8.04	TAF15 RNA polymerase II, TATA box binding protein (TBP)-associated factor, 68kDa OS=Homo sapiens GN=TAF15 PE=2 SV=2	27	6.9	623.49
O95696	BRD1_HUMAN	121554	8.91	Bromodomain-containing protein 1 OS=Homo sapiens GN=BRD1 PE=1 SV=1	35	30.9	257.97
B4DRJ2	B4DRJ2_HUMAN	59310	6.99	Uncharacterized protein OS=Homo sapiens GN=API5 PE=2 SV=1	43	39.3	1012.59
Q9Y3Y2	CHTOP_HUMAN	26380.3	12.24	Chromatin target of PRMT1 protein OS=Homo sapiens GN=CHTOP PE=1 SV=2	44	74.2	3156.61
C9JCC6	C9JCC6_HUMAN	23304.4	5.13	Uncharacterized protein OS=Homo sapiens GN=DRAP1 PE=4 SV=1	11	30.2	125.67
O14979	HNRDL_HUMAN	46580.2	9.59	Heterogeneous nuclear ribonucleoprotein D-like OS=Homo sapiens GN=HNRPDL PE=1 SV=3	52	40.7	3336.94
Q13247	SRSF6_HUMAN	39677.4	11.42	Serine/arginine-rich splicing factor 6 OS=Homo sapiens GN=SRSF6 PE=1 SV=2	31	36.9	967.99
O75530	EED_HUMAN	50906.9	6.57	Polycomb protein EED OS=Homo sapiens GN=EED PE=1 SV=2	31	46.3	372.32
B3KNS8	B3KNS8_HUMAN	41597.6	10.6	cDNA FLJ30322 fis, clone BRACE2006703, highly similar to Surfeit locus protein 6 OS=Homo sapiens PE=2 SV=1	19	33.8	212.8
D3DQ70	D3DQ70_HUMAN	51003.9	9.36	SERPINE1 mRNA binding protein 1, isoform CRA_d OS=Homo sapiens GN=SERBP1 PE=4 SV=1	15	7.4	71.56
C8CK05	C8CK05_HUMAN	38114.2	5.98	Aryl hydrocarbon receptor interacting protein OS=Homo sapiens GN=AIP PE=4 SV=1	8	22.1	173.16
E9PM75	E9PM75_HUMAN	37900.7	9.5	Uncharacterized protein OS=Homo sapiens GN=SIRT3 PE=4 SV=1	5	0.3	57.29
Q8IY81	RRMJ3_HUMAN	96898.3	8.53	Putative rRNA methyltransferase 3 OS=Homo sapiens GN=FTSJ3 PE=1 SV=2	49	39.4	904.12
F4ZW66	F4ZW66_HUMAN	96117.5	8.9	NF110b OS=Homo sapiens PE=2 SV=1	11	11.7	85.94
Q16658	FSCN1_HUMAN	55123.3	6.84	Fascin OS=Homo sapiens GN=FSCN1 PE=1 SV=3	14	28.4	229.91
O60832	DKC1_HUMAN	58094	9.46	H/ACA ribonucleoprotein complex subunit 4 OS=Homo sapiens GN=DKC1 PE=1 SV=3	38	50.8	562.25
B4DXJ5	B4DXJ5_HUMAN	71852.8	9.49	Uncharacterized protein OS=Homo sapiens GN=MBD1 PE=2 SV=1	24	32.1	227.28
O60535	O60535_HUMAN	22313.5	8	Antigen NY-CO-41 (Fragment) OS=Homo sapiens GN=NY-CO-41 PE=2 SV=1	6	20	151.12
Q59GV3	Q59GV3_HUMAN	128407	5.41	SWI/SNF-related matrix-associated actin-dependent regulator of chromatin c2 isoform b variant (Fragment) OS=Homo sapiens PE=2 SV=1	29	25.8	375.66
Q96T23	RSF1_HUMAN	165260	4.94	Remodeling and spacing factor 1 OS=Homo sapiens GN=RSF1 PE=1 SV=2	68	40	1465.76
O94776	MTA2_HUMAN	75717	9.7	Metastasis-associated protein MTA2 OS=Homo sapiens GN=MTA2 PE=1 SV=1	37	35.2	487.44
Q6PJJ2	Q6PJJ2_HUMAN	53608	9.51	RRP1 protein (Fragment) OS=Homo sapiens GN=RRP1 PE=2 SV=1	37	49.6	1001.33
Q9BVI4	NOC4L_HUMAN	58829.8	7.08	Nucleolar complex protein 4 homolog OS=Homo sapiens GN=NOC4L PE=1 SV=1	15	25.2	498.14
Q9Y3C1	NOP16_HUMAN	21232.1	9.94	Nucleolar protein 16 OS=Homo sapiens GN=NOP16 PE=1 SV=2	26	65.2	460.36
Q5T280	CI114_HUMAN	42495.6	7.11	Uncharacterized protein C9orf114 OS=Homo sapiens GN=C9orf114 PE=1 SV=3	11	29.8	278.11
Q99879	H2B1M_HUMAN	13980.6	10.31	Histone H2B type 1-M OS=Homo sapiens GN=HIST1H2BM PE=1 SV=3	15	55.6	1198.06
Q15050	RRS1_HUMAN	41225.2	10.69	Ribosome biogenesis regulatory protein homolog OS=Homo sapiens GN=RRS1 PE=1 SV=2	35	57.8	963.72
Q9BZE4	NOG1_HUMAN	74317	9.52	Nucleolar GTP-binding protein 1 OS=Homo sapiens GN=GTPBP4 PE=1 SV=3	54	63.7	544.1
Q9BYG3	MK67I_HUMAN	34372.1	9.88	MKI67 FHA domain-interacting nucleolar phosphoprotein OS=Homo sapiens GN=MKI67IP PE=1 SV=1	38	60.4	1963.13
Q96EY4	CD043_HUMAN	24077.5	9.33	UPF0534 protein C4orf43 OS=Homo sapiens GN=C4orf43 PE=1 SV=2	19	70	341.29
Q14692	BMS1_HUMAN	146571	6.04	Ribosome biogenesis protein BMS1 homolog OS=Homo sapiens GN=BMS1 PE=1 SV=1	66	36	1675.1
A8MVI5	A8MVI5_HUMAN	28754.9	9.79	Uncharacterized protein OS=Homo sapiens GN=ISY1 PE=4 SV=1	6	21.4	64.92
P62805	H4_HUMAN	11360.4	11.36	Histone H4 OS=Homo sapiens GN=HIST1H4A PE=1 SV=2	83	69.7	72081.7
Q6NUR1	Q6NUR1_HUMAN	115205	5.5	Non-SMC condensin I complex, subunit G OS=Homo sapiens GN=NCAPG PE=2 SV=1	15	1.1	176.96
O43818	U3IP2_HUMAN	52435.8	7.97	U3 small nucleolar RNA-interacting protein 2 OS=Homo sapiens GN=RRP9 PE=1 SV=1	43	45.7	652.6
O95478	NSA2_HUMAN	30217.6	10.28	Ribosome biogenesis protein NSA2 homolog OS=Homo sapiens GN=NSA2 PE=1 SV=1	34	59.2	522.45
Q12788	TBL3_HUMAN	90347	6.44	Transducin beta-like protein 3 OS=Homo sapiens GN=TBL3 PE=1 SV=2	61	55.6	1594.1
B2RWN5	B2RWN5_HUMAN	244275	6.13	HEAT repeat containing 1 OS=Homo sapiens GN=HEATR1 PE=2 SV=1	141	43.1	3461.54
Q6DKI1	RL7L_HUMAN	28757.1	10.51	60S ribosomal protein L7-like 1 OS=Homo sapiens GN=RPL7L1 PE=1 SV=1	28	42.3	671.92
Q93079	H2B1H_HUMAN	13883.5	10.31	Histone H2B type 1-H OS=Homo sapiens GN=HIST1H2BH PE=1 SV=3	58	91.3	30309
P19784	CSK22_HUMAN	41358.2	8.65	Casein kinase II subunit alpha' OS=Homo sapiens GN=CSNK2A2 PE=1 SV=1	21	36.9	559.15
Q9Y2P8	RCL1_HUMAN	41272.7	9.36	RNA 3'-terminal phosphate cyclase-like protein OS=Homo sapiens GN=RCL1 PE=1 SV=3	38	56.6	1676.52
B4DYY5	B4DYY5_HUMAN	113662	6.2	cDNA FLJ55671, highly similar to Ubiquitin-associated protein 2-like OS=Homo sapiens PE=2 SV=1	19	19.2	254.95
O94832	MYO1D_HUMAN	116927	9.44	Myosin-Id OS=Homo sapiens GN=MYO1D PE=1 SV=2	91	53.3	1972.38
Q9UNX3	RL26L_HUMAN	17245.5	10.55	60S ribosomal protein L26-like 1 OS=Homo sapiens GN=RPL26L1 PE=1 SV=1	37	62.8	746.35
P23527	H2B1O_HUMAN	13897.6	10.31	Histone H2B type 1-O OS=Homo sapiens GN=HIST1H2BO PE=1 SV=3	55	91.3	28784.1
P42766	RL35_HUMAN	14542.6	11.04	60S ribosomal protein L35 OS=Homo sapiens GN=RPL35 PE=1 SV=2	12	34.1	79.16
P06748	NPM_HUMAN	32725.9	4.64	Nucleophosmin OS=Homo sapiens GN=NPM1 PE=1 SV=2	56	69.7	3514.91
Q9Y3A2	UTP11_HUMAN	30484.7	10.16	Probable U3 small nucleolar RNA-associated protein 11 OS=Homo sapiens GN=UTP11L PE=1 SV=2	17	36	210.21
P61313	RL15_HUMAN	24245.1	11.62	60S ribosomal protein L15 OS=Homo sapiens GN=RPL15 PE=1 SV=2	37	59.3	369.58
A8K6J9	A8K6J9_HUMAN	140152	8.6	cDNA FLJ76879, highly similar to Homo sapiens DEAH (Asp-Glu-Ala-His) box polypeptide 8 (DHX8), mRNA OS=Homo sapiens PE=2 SV=1	45	32	490.12
Q502X2	Q502X2_HUMAN	21219.5	4.81	Diablo homolog (Drosophila) OS=Homo sapiens GN=DIABLO PE=2 SV=1	4	15.6	138.25
B4DN80	B4DN80_HUMAN	33470.1	9.35	Peptidyl-prolyl cis-trans isomerase OS=Homo sapiens GN=PPIL3 PE=2 SV=1	8	19.5	64.49
Q8NEF9	SRFB1_HUMAN	48718.5	9.59	Serum response factor-binding protein 1 OS=Homo sapiens GN=SRFBP1 PE=1 SV=1	17	24.7	156.34
B4E0K0	B4E0K0_HUMAN	46097.4	8.45	cDNA FLJ52820, highly similar to Nucleoporin p58/p45 OS=Homo sapiens PE=2 SV=1	8	0.1	238.68
Q6I9V5	Q6I9V5_HUMAN	33073.3	9.76	SLC25A6 protein OS=Homo sapiens GN=SLC25A6 PE=2 SV=1	18	13.2	229.7
P62851	RS25_HUMAN	13790.7	10.12	40S ribosomal protein S25 OS=Homo sapiens GN=RPS25 PE=1 SV=1	10	31.2	352.54
P05141	ADT2_HUMAN	33059.2	9.71	ADP/ATP translocase 2 OS=Homo sapiens GN=SLC25A5 PE=1 SV=7	31	51.3	345.21
Q99613	EIF3C_HUMAN	105962	5.48	Eukaryotic translation initiation factor 3 subunit C OS=Homo sapiens GN=EIF3C PE=1 SV=1	25	2.7	439.3
P51948	MAT1_HUMAN	36256.5	5.79	CDK-activating kinase assembly factor MAT1 OS=Homo sapiens GN=MNAT1 PE=1 SV=1	8	38.8	56.44
P51531	SMCA2_HUMAN	181794	6.76	Probable global transcription activator SNF2L2 OS=Homo sapiens GN=SMARCA2 PE=1 SV=2	79	31.9	631.24
O14776	TCRG1_HUMAN	124051	8.71	Transcription elongation regulator 1 OS=Homo sapiens GN=TCERG1 PE=1 SV=2	49	36.2	191.29
Q9H8S9	MOL1B_HUMAN	25234.7	6.45	Mps one binder kinase activator-like 1B OS=Homo sapiens GN=MOBKL1B PE=1 SV=4	5	18.1	85.5
B3KQW2	B3KQW2_HUMAN	20496.5	5.41	cDNA FLJ33193 fis, clone ADRGL2005838, highly similar to Exosome complex exonuclease RRP4 (EC 3.1.13.-) OS=Homo sapiens PE=2 SV=1	6	24.9	77.29
Q6V963	Q6V963_HUMAN	25657.9	5.45	CREB OS=Homo sapiens PE=2 SV=1	8	30.9	141.6
Q8NDT2	RB15B_HUMAN	97431.6	9.86	Putative RNA-binding protein 15B OS=Homo sapiens GN=RBM15B PE=1 SV=3	26	27.8	198.69
Q86TN4	TRPT1_HUMAN	27895.7	10.01	tRNA 2'-phosphotransferase 1 OS=Homo sapiens GN=TRPT1 PE=1 SV=2	5	24.5	75.76
Q6UN15	FIP1_HUMAN	66600.6	5.42	Pre-mRNA 3'-end-processing factor FIP1 OS=Homo sapiens GN=FIP1L1 PE=1 SV=1	15	23.9	307.38
P48730	KC1D_HUMAN	47585.3	9.77	Casein kinase I isoform delta OS=Homo sapiens GN=CSNK1D PE=1 SV=2	14	33.5	181
Q96QC0	PP1RA_HUMAN	99338.1	9.22	Serine/threonine-protein phosphatase 1 regulatory subunit 10 OS=Homo sapiens GN=PPP1R10 PE=1 SV=1	19	18.4	383.07
Q12824	SNF5_HUMAN	44398.3	5.86	SWI/SNF-related matrix-associated actin-dependent regulator of chromatin subfamily B member 1 OS=Homo sapiens GN=SMARCB1 PE=1 SV=2	20	48.8	435.74
Q9NP79	VTA1_HUMAN	34143	5.87	Vacuolar protein sorting-associated protein VTA1 homolog OS=Homo sapiens GN=VTA1 PE=1 SV=1	8	24.1	224.71
P16403	H12_HUMAN	21351.8	10.94	Histone H1.2 OS=Homo sapiens GN=HIST1H1C PE=1 SV=2	36	19.4	2993.57
P57740	NU107_HUMAN	107048	5.28	Nuclear pore complex protein Nup107 OS=Homo sapiens GN=NUP107 PE=1 SV=1	68	48.9	1651.27
Q9BRT6	LLPH_HUMAN	15329.4	10.38	Protein LLP homolog OS=Homo sapiens GN=LLPH PE=2 SV=1	7	34.9	154.14
Q13523	PRP4B_HUMAN	117258	10.26	Serine/threonine-protein kinase PRP4 homolog OS=Homo sapiens GN=PRPF4B PE=1 SV=3	42	30.9	77.62
P37198	NUP62_HUMAN	53393.5	5.21	Nuclear pore glycoprotein p62 OS=Homo sapiens GN=NUP62 PE=1 SV=3	2	2.7	60.49
Q14690	RRP5_HUMAN	209939	8.99	Protein RRP5 homolog OS=Homo sapiens GN=PDCD11 PE=1 SV=3	153	51.4	2668.45
P46013	KI67_HUMAN	360698	9.49	Antigen KI-67 OS=Homo sapiens GN=MKI67 PE=1 SV=2	173	45.7	2988.84
F1T0L5	F1T0L5_HUMAN	73010.8	8.43	ATP-dependent RNA helicase DDX51 OS=Homo sapiens GN=DDX51 PE=2 SV=1	25	32.9	435.73
Q6MZM4	Q6MZM4_HUMAN	142413	5.27	Putative uncharacterized protein DKFZp686P16143 OS=Homo sapiens GN=DKFZp686P16143 PE=2 SV=1	25	17.6	295.84
P28347	TEAD1_HUMAN	48314.1	8.33	Transcriptional enhancer factor TEF-1 OS=Homo sapiens GN=TEAD1 PE=1 SV=2	10	21.8	184.73
Q8TAQ2	SMRC2_HUMAN	133196	5.49	SWI/SNF complex subunit SMARCC2 OS=Homo sapiens GN=SMARCC2 PE=1 SV=1	78	35.7	2129.3
Q9H6R4	NOL6_HUMAN	128368	7.42	Nucleolar protein 6 OS=Homo sapiens GN=NOL6 PE=1 SV=2	68	39.6	1980.94
Q13868	EXOS2_HUMAN	32996.2	7.06	Exosome complex component RRP4 OS=Homo sapiens GN=EXOSC2 PE=1 SV=2	26	51.5	1376.33
F5GXG0	F5GXG0_HUMAN	91209.6	7.66	Uncharacterized protein OS=Homo sapiens GN=UHRF1 PE=4 SV=1	51	46	1294.07
F5H5G4	F5H5G4_HUMAN	23204.2	10.13	Uncharacterized protein OS=Homo sapiens GN=WBP11 PE=4 SV=1	7	32	111.67
B4E3B3	B4E3B3_HUMAN	35665.5	9.9	cDNA FLJ51756, highly similar to TATA-box-binding protein OS=Homo sapiens PE=2 SV=1	7	1.3	103.03
O00178	GTPB1_HUMAN	73035.3	8.6	GTP-binding protein 1 OS=Homo sapiens GN=GTPBP1 PE=1 SV=3	13	19.7	245.39
P62487	RPB7_HUMAN	19452.9	5.33	DNA-directed RNA polymerase II subunit RPB7 OS=Homo sapiens GN=POLR2G PE=1 SV=1	24	60.5	2318.46
B3KVE5	B3KVE5_HUMAN	147571	5.8	cDNA FLJ16456 fis, clone BRAWH3009013, highly similar to AT-hook-containing transcription factor 1 (Fragment) OS=Homo sapiens PE=2 SV=1	16	12.6	200.11
Q53GS7	GLE1_HUMAN	80355.8	7.06	Nucleoporin GLE1 OS=Homo sapiens GN=GLE1 PE=1 SV=2	28	32.2	873.41
Q6FI36	Q6FI36_HUMAN	22468.6	9.62	DUSP14 protein OS=Homo sapiens GN=DUSP14 PE=2 SV=1	1	7.6	70.43
Q59EK7	Q59EK7_HUMAN	37858.4	10.96	CS0DF038YO05 variant (Fragment) OS=Homo sapiens PE=4 SV=1	13	8.9	429.53
Q7KZ85	SPT6H_HUMAN	200203	4.81	Transcription elongation factor SPT6 OS=Homo sapiens GN=SUPT6H PE=1 SV=2	79	38.6	1973.16
Q92908	GATA6_HUMAN	60793.3	8.68	Transcription factor GATA-6 OS=Homo sapiens GN=GATA6 PE=1 SV=2	4	11.3	254.43
B4DEB2	B4DEB2_HUMAN	43422.3	9.54	Uncharacterized protein OS=Homo sapiens GN=XRCC1 PE=2 SV=1	7	18	97
P63272	SPT4H_HUMAN	13469.6	8.29	Transcription elongation factor SPT4 OS=Homo sapiens GN=SUPT4H1 PE=1 SV=1	6	33.3	162.47
Q96C57	CL043_HUMAN	28267.5	9.44	Uncharacterized protein C12orf43 OS=Homo sapiens GN=C12orf43 PE=1 SV=2	8	36.6	214.4
P78316	NOP14_HUMAN	98291.6	7.33	Nucleolar protein 14 OS=Homo sapiens GN=NOP14 PE=1 SV=3	42	3.9	706.68
P58876	H2B1D_HUMAN	13927.6	10.31	Histone H2B type 1-D OS=Homo sapiens GN=HIST1H2BD PE=1 SV=2	8	28.6	357.52
Q4ZG57	Q4ZG57_HUMAN	89802.7	5.44	Putative uncharacterized protein MCM6 (Fragment) OS=Homo sapiens GN=MCM6 PE=2 SV=1	21	26.6	272.29
B4E3C3	B4E3C3_HUMAN	41150.2	5.17	cDNA FLJ55610, highly similar to Protein arginine N-methyltransferase 1 (EC 2.1.1.-) OS=Homo sapiens PE=2 SV=1	13	37.7	290.14
Q9P2D1	CHD7_HUMAN	337542	5.95	Chromodomain-helicase-DNA-binding protein 7 OS=Homo sapiens GN=CHD7 PE=1 SV=3	56	18.5	468
Q7LBR1	CHM1B_HUMAN	22152.2	7.82	Charged multivesicular body protein 1b OS=Homo sapiens GN=CHMP1B PE=1 SV=1	15	39.2	58.74
Q8NI36	WDR36_HUMAN	106282	7.32	WD repeat-containing protein 36 OS=Homo sapiens GN=WDR36 PE=1 SV=1	91	55.2	1732.77
O76021	RL1D1_HUMAN	55167	10.13	Ribosomal L1 domain-containing protein 1 OS=Homo sapiens GN=RSL1D1 PE=1 SV=3	32	43.9	510.53
Q15561	TEAD4_HUMAN	48583.2	6.88	Transcriptional enhancer factor TEF-3 OS=Homo sapiens GN=TEAD4 PE=1 SV=3	9	20.3	102.12
Q14137	BOP1_HUMAN	84261.5	5.8	Ribosome biogenesis protein BOP1 OS=Homo sapiens GN=BOP1 PE=1 SV=2	62	51.5	807.48
Q8TBF4	ZCRB1_HUMAN	24804.5	8.7	Zinc finger CCHC-type and RNA-binding motif-containing protein 1 OS=Homo sapiens GN=ZCRB1 PE=1 SV=2	6	30.9	226.91
P30050	RL12_HUMAN	17978.6	9.48	60S ribosomal protein L12 OS=Homo sapiens GN=RPL12 PE=1 SV=1	19	67.3	1544.4
B2R823	B2R823_HUMAN	28094	9.75	cDNA, FLJ93703, highly similar to Homo sapiens putatative 28 kDa protein (LOC56902), mRNA OS=Homo sapiens PE=2 SV=1	30	48.8	739.21
E7EU96	E7EU96_HUMAN	45453	7.75	Uncharacterized protein OS=Homo sapiens GN=CSNK2A1 PE=4 SV=1	38	69.1	696.86
Q4TTY5	Q4TTY5_HUMAN	49979.8	7.18	Leukemia T cell specific adaptor-related protein 1 mu1 subunit OS=Homo sapiens GN=AP1M1 PE=2 SV=1	12	29	100.85
P61254	RL26_HUMAN	17247.5	10.55	60S ribosomal protein L26 OS=Homo sapiens GN=RPL26 PE=1 SV=1	42	43.3	765.38
B3KTJ9	B3KTJ9_HUMAN	103493	5.14	cDNA FLJ38393 fis, clone FEBRA2007212 OS=Homo sapiens PE=2 SV=1	27	22.6	643.11
P67809	YBOX1_HUMAN	35902.7	9.87	Nuclease-sensitive element-binding protein 1 OS=Homo sapiens GN=YBX1 PE=1 SV=3	44	61.4	2560.26
B2RMW6	B2RMW6_HUMAN	30062.2	5.58	DnaJ (Hsp40) homolog, subfamily C, member 9 OS=Homo sapiens GN=DNAJC9 PE=2 SV=1	12	30	289.51
Q9Y580	RBM7_HUMAN	30484.7	9.56	RNA-binding protein 7 OS=Homo sapiens GN=RBM7 PE=1 SV=1	6	6.8	183.81
Q9UMY1	NOL7_HUMAN	29465.5	9.68	Nucleolar protein 7 OS=Homo sapiens GN=NOL7 PE=1 SV=2	12	30.4	159.4
Q9NR30	DDX21_HUMAN	87803.6	9.32	Nucleolar RNA helicase 2 OS=Homo sapiens GN=DDX21 PE=1 SV=5	89	58.9	2598.32
Q8N7H5	PAF1_HUMAN	60110.2	4.53	RNA polymerase II-associated factor 1 homolog OS=Homo sapiens GN=PAF1 PE=1 SV=2	21	21.5	196.21
Q9GZT3	SLIRP_HUMAN	12398.5	10.25	SRA stem-loop-interacting RNA-binding protein, mitochondrial OS=Homo sapiens GN=SLIRP PE=1 SV=1	14	54.1	157.85
B2R4R9	B2R4R9_HUMAN	7893.22	10.7	HCG26477 OS=Homo sapiens GN=RPS28 PE=4 SV=1	5	30.4	137.06
Q8NI62	Q8NI62_HUMAN	8866.32	7.79	Ribosomal protein S2 OS=Homo sapiens GN=OK/KNS-cl.6 PE=4 SV=1	9	68.4	407.05
P39019	RS19_HUMAN	16050.5	10.31	40S ribosomal protein S19 OS=Homo sapiens GN=RPS19 PE=1 SV=2	27	28.1	1072.73
P35611	ADDA_HUMAN	81303.9	5.6	Alpha-adducin OS=Homo sapiens GN=ADD1 PE=1 SV=2	20	25.2	657.33
F5H7Q8	F5H7Q8_HUMAN	39670.4	6.63	Uncharacterized protein OS=Homo sapiens GN=MICB PE=4 SV=1	5	6.8	210.37
P35612	ADDB_HUMAN	81259.6	5.67	Beta-adducin OS=Homo sapiens GN=ADD2 PE=1 SV=3	18	24.9	133.13
Q68CP9	ARID2_HUMAN	198921	7.08	AT-rich interactive domain-containing protein 2 OS=Homo sapiens GN=ARID2 PE=1 SV=2	45	23.2	560.98
P23511	NFYA_HUMAN	36853.9	8.89	Nuclear transcription factor Y subunit alpha OS=Homo sapiens GN=NFYA PE=1 SV=2	5	15.3	267.43
B8ZZN6	B8ZZN6_HUMAN	16691.4	5.83	Uncharacterized protein OS=Homo sapiens GN=SUMO1 PE=4 SV=1	9	36.6	332.08
P61088	UBE2N_HUMAN	17184	6.13	Ubiquitin-conjugating enzyme E2 N OS=Homo sapiens GN=UBE2N PE=1 SV=1	5	35.5	81.44
Q9BSM1	PCGF1_HUMAN	30953.8	9.14	Polycomb group RING finger protein 1 OS=Homo sapiens GN=PCGF1 PE=1 SV=2	16	55.6	242.18
P43699	NKX21_HUMAN	38800	9.72	Homeobox protein Nkx-2.1 OS=Homo sapiens GN=NKX2-1 PE=1 SV=1	5	15.4	129.36
B3KMC9	B3KMC9_HUMAN	109456	7.26	cDNA FLJ10711 fis, clone NT2RP3000917, highly similar to 5'-3' exoribonuclease 2 (EC 3.1.11.-) OS=Homo sapiens PE=2 SV=1	52	4	885.36
Q9P016	THYN1_HUMAN	25852	9.3	Thymocyte nuclear protein 1 OS=Homo sapiens GN=THYN1 PE=1 SV=1	23	48	108.62
O00255	MEN1_HUMAN	68380	6.14	Menin OS=Homo sapiens GN=MEN1 PE=1 SV=4	11	17.4	282.22
E5KTI5	E5KTI5_HUMAN	34767	9.72	Endonuclease III-like protein 1 OS=Homo sapiens PE=4 SV=1	10	8.5	374.2
P62136	PP1A_HUMAN	38229.1	5.94	Serine/threonine-protein phosphatase PP1-alpha catalytic subunit OS=Homo sapiens GN=PPP1CA PE=1 SV=1	61	63.9	4064.07
Q92922	SMRC1_HUMAN	123303	5.51	SWI/SNF complex subunit SMARCC1 OS=Homo sapiens GN=SMARCC1 PE=1 SV=3	72	48	1158.13
Q14CA3	Q14CA3_HUMAN	227318	8.91	TRIP12 protein OS=Homo sapiens GN=TRIP12 PE=2 SV=1	25	12.5	295.94
Q9Y2W1	TR150_HUMAN	108658	10.16	Thyroid hormone receptor-associated protein 3 OS=Homo sapiens GN=THRAP3 PE=1 SV=2	46	34.3	884.13
Q9Y5J9	TIM8B_HUMAN	9565.62	5.02	Mitochondrial import inner membrane translocase subunit Tim8 B OS=Homo sapiens GN=TIMM8B PE=1 SV=1	11	54.2	1143.64
P05114	HMGN1_HUMAN	10652.6	9.6	Non-histone chromosomal protein HMG-14 OS=Homo sapiens GN=HMGN1 PE=1 SV=3	17	63	248.88
Q96B26	EXOS8_HUMAN	30590.5	5.17	Exosome complex component RRP43 OS=Homo sapiens GN=EXOSC8 PE=1 SV=1	19	48.9	549.64
O75817	POP7_HUMAN	15755.3	9.09	Ribonuclease P protein subunit p20 OS=Homo sapiens GN=POP7 PE=1 SV=2	3	10.7	139.58
P31946	1433B_HUMAN	28178.9	4.76	14-3-3 protein beta/alpha OS=Homo sapiens GN=YWHAB PE=1 SV=3	38	73.2	848.32
Q8WYP5	ELYS_HUMAN	254223	6.19	Protein ELYS OS=Homo sapiens GN=AHCTF1 PE=1 SV=3	62	24.4	1325.55
D3DUS9	D3DUS9_HUMAN	31056.8	5.65	Triosephosphate isomerase OS=Homo sapiens GN=TPI1 PE=3 SV=1	18	59.4	695.27
B4DUI4	B4DUI4_HUMAN	24645.8	10.13	cDNA FLJ58388 OS=Homo sapiens PE=2 SV=1	7	41.7	258.25
Q6P6C2	ALKB5_HUMAN	52061.3	8.71	Probable alpha-ketoglutarate-dependent dioxygenase ABH5 OS=Homo sapiens GN=ALKBH5 PE=1 SV=1	23	34.7	659.87
Q9NQG5	RPR1B_HUMAN	36991.2	5.73	Regulation of nuclear pre-mRNA domain-containing protein 1B OS=Homo sapiens GN=RPRD1B PE=1 SV=1	30	52.5	1940.93
P18583	SON_HUMAN	264063	5.5	Protein SON OS=Homo sapiens GN=SON PE=1 SV=4	115	28	2834.36
Q6IBG1	Q6IBG1_HUMAN	19893.5	4.94	MYL9 protein OS=Homo sapiens GN=MYL9 PE=2 SV=1	27	44.2	1985.52
A0AV56	A0AV56_HUMAN	103249	5.34	SAFB protein OS=Homo sapiens GN=SAFB PE=2 SV=1	28	30.6	267.25
E5KLB5	E5KLB5_HUMAN	114317	9.17	DNA ligase OS=Homo sapiens PE=3 SV=1	92	5.4	2125.14
C9J2Y9	C9J2Y9_HUMAN	134397	6.76	DNA-directed RNA polymerase OS=Homo sapiens GN=POLR2B PE=3 SV=2	79	47.4	1221.75
P41091	IF2G_HUMAN	51647.4	8.66	Eukaryotic translation initiation factor 2 subunit 3 OS=Homo sapiens GN=EIF2S3 PE=1 SV=3	57	55.5	2040.84
Q9NQT4	EXOS5_HUMAN	25746.1	7.53	Exosome complex component RRP46 OS=Homo sapiens GN=EXOSC5 PE=1 SV=1	13	32.3	645.52
Q96JM3	ZN828_HUMAN	90012.3	8.7	Zinc finger protein 828 OS=Homo sapiens GN=ZNF828 PE=1 SV=2	37	38.4	403.45
Q9H9L3	I20L2_HUMAN	39414.7	9.94	Interferon-stimulated 20 kDa exonuclease-like 2 OS=Homo sapiens GN=ISG20L2 PE=1 SV=1	4	11.3	99.04
P25787	PSA2_HUMAN	25996.3	6.92	Proteasome subunit alpha type-2 OS=Homo sapiens GN=PSMA2 PE=1 SV=2	9	26.5	136.01
A7MAP1	A7MAP1_HUMAN	59708.1	7.86	Coronin-1C_i3 protein OS=Homo sapiens GN=CORO1C PE=2 SV=1	33	44.8	685.26
Q9UIG0	BAZ1B_HUMAN	172392	8.7	Tyrosine-protein kinase BAZ1B OS=Homo sapiens GN=BAZ1B PE=1 SV=2	124	50.6	2001.4
O75691	UTP20_HUMAN	320805	7.07	Small subunit processome component 20 homolog OS=Homo sapiens GN=UTP20 PE=1 SV=3	187	41.8	2425.82
Q96PK6	RBM14_HUMAN	69620	9.68	RNA-binding protein 14 OS=Homo sapiens GN=RBM14 PE=1 SV=2	70	49	1917.62
P11387	TOP1_HUMAN	91125.1	9.33	DNA topoisomerase 1 OS=Homo sapiens GN=TOP1 PE=1 SV=2	105	55	2256.44
Q02539	H11_HUMAN	21828.9	10.99	Histone H1.1 OS=Homo sapiens GN=HIST1H1A PE=1 SV=3	28	42.8	1443.89
P63208	SKP1_HUMAN	18817.3	4.4	S-phase kinase-associated protein 1 OS=Homo sapiens GN=SKP1 PE=1 SV=2	19	56.4	1578.34
Q92900	RENT1_HUMAN	125578	6.18	Regulator of nonsense transcripts 1 OS=Homo sapiens GN=UPF1 PE=1 SV=2	18	15	96.15
Q5TAV5	Q5TAV5_HUMAN	47753.2	8.62	Transcription factor AP-2 alpha (Activating enhancer binding protein 2 alpha) OS=Homo sapiens GN=TFAP2A PE=2 SV=1	18	35.6	375.57
B3KRA1	B3KRA1_HUMAN	63728.7	8.12	cDNA FLJ33914 fis, clone CTONG2016575, highly similar to SON PROTEIN OS=Homo sapiens PE=2 SV=1	44	40.4	1211.95
Q5JVF3	PCID2_HUMAN	46627	8.78	PCI domain-containing protein 2 OS=Homo sapiens GN=PCID2 PE=1 SV=2	18	39.3	431.69
B4E343	B4E343_HUMAN	82319.3	8.99	cDNA FLJ54249, highly similar to U3 small nucleolar RNA-associated protein 14 homolog A OS=Homo sapiens PE=2 SV=1	16	14.2	105.94
Q9BVJ6	UT14A_HUMAN	88095.2	7.67	U3 small nucleolar RNA-associated protein 14 homolog A OS=Homo sapiens GN=UTP14A PE=1 SV=1	54	54	869.05
Q96E14	RMI2_HUMAN	16026.1	7.77	RecQ-mediated genome instability protein 2 OS=Homo sapiens GN=RMI2 PE=1 SV=2	7	36.1	324.19
Q9Y3U8	RL36_HUMAN	12302.9	11.59	60S ribosomal protein L36 OS=Homo sapiens GN=RPL36 PE=1 SV=3	30	64.8	517.43
Q8TED0	UTP15_HUMAN	58720.7	9.18	U3 small nucleolar RNA-associated protein 15 homolog OS=Homo sapiens GN=UTP15 PE=1 SV=3	50	55	2412.44
Q8N257	H2B3B_HUMAN	13899.5	10.31	Histone H2B type 3-B OS=Homo sapiens GN=HIST3H2BB PE=1 SV=3	14	44.4	1148.99
Q3ZTT3	Q3ZTT3_HUMAN	33849.6	9.49	Putative uncharacterized protein MGC19606 OS=Homo sapiens GN=MGC19606 PE=2 SV=1	36	46.4	454.98
Q9H8H0	NOL11_HUMAN	82041.3	5.74	Nucleolar protein 11 OS=Homo sapiens GN=NOL11 PE=1 SV=1	36	35.9	599.35
Q9Y6V7	DDX49_HUMAN	54819.2	9.21	Probable ATP-dependent RNA helicase DDX49 OS=Homo sapiens GN=DDX49 PE=1 SV=1	17	5.7	384.25
E7EWF1	E7EWF1_HUMAN	45755.1	11.03	Uncharacterized protein OS=Homo sapiens GN=RPL4 PE=4 SV=1	85	15.6	2542.44
Q13472	TOP3A_HUMAN	114239	8.69	DNA topoisomerase 3-alpha OS=Homo sapiens GN=TOP3A PE=1 SV=1	18	13.7	65.82
C9JYQ9	C9JYQ9_HUMAN	14469.5	9.37	Uncharacterized protein OS=Homo sapiens GN=RPL22L1 PE=4 SV=1	10	26.4	178.49
Q9H9B4	SFXN1_HUMAN	35881.4	9.22	Sideroflexin-1 OS=Homo sapiens GN=SFXN1 PE=1 SV=4	13	36.3	353.55
Q5U0F4	Q5U0F4_HUMAN	36877.8	5.38	Eukaryotic translation initiation factor 3, subunit 2 beta, 36kDa OS=Homo sapiens GN=EIF3S2 PE=2 SV=1	15	11.9	288.05
A4D210	A4D210_HUMAN	89024.2	4.96	Eukaryotic translation initiation factor 3, subunit 9 eta, 116kDa OS=Homo sapiens GN=EIF3S9 PE=3 SV=1	14	2.1	94.56
Q6P2E9	EDC4_HUMAN	152992	5.55	Enhancer of mRNA-decapping protein 4 OS=Homo sapiens GN=EDC4 PE=1 SV=1	18	14.1	140.29
Q8N4S8	Q8N4S8_HUMAN	32836.5	6.97	Similar to estrogen-related receptor alpha (Fragment) OS=Homo sapiens PE=2 SV=1	3	3.8	62.4
P42167	LAP2B_HUMAN	50696.5	9.39	Lamina-associated polypeptide 2, isoforms beta/gamma OS=Homo sapiens GN=TMPO PE=1 SV=2	42	62.1	1991.12
Q8IZQ5	SELH_HUMAN	13503.2	9.76	Selenoprotein H OS=Homo sapiens GN=SELH PE=1 SV=2	3	38.5	160.19
Q9H9Q4	NHEJ1_HUMAN	33715.1	5.65	Non-homologous end-joining factor 1 OS=Homo sapiens GN=NHEJ1 PE=1 SV=1	4	29.4	162.78
A9CQZ8	A9CQZ8_HUMAN	197038	6.16	Tight junction protein ZO-1 (Fragment) OS=Homo sapiens GN=TJP1 PE=2 SV=1	36	21.4	334.88
Q96N67	DOCK7_HUMAN	244289	6.34	Dedicator of cytokinesis protein 7 OS=Homo sapiens GN=DOCK7 PE=1 SV=4	41	18.4	255.89
P46060	RAGP1_HUMAN	63958.5	4.63	Ran GTPase-activating protein 1 OS=Homo sapiens GN=RANGAP1 PE=1 SV=1	42	54.9	909
P14373	TRI27_HUMAN	59763.2	5.83	Zinc finger protein RFP OS=Homo sapiens GN=TRIM27 PE=1 SV=1	12	23.8	480.81
E1P646	E1P646_HUMAN	106321	5.25	Adaptor-related protein complex 2, beta 1 subunit, isoform CRA_d OS=Homo sapiens GN=AP2B1 PE=4 SV=1	22	21.6	182.05
B7Z992	B7Z992_HUMAN	79067.8	5.77	cDNA FLJ53698, highly similar to Gelsolin OS=Homo sapiens PE=2 SV=1	55	6.6	1958.61
P78347	GTF2I_HUMAN	112859	6.09	General transcription factor II-I OS=Homo sapiens GN=GTF2I PE=1 SV=2	32	31.8	375.48
Q07157	ZO1_HUMAN	195682	6.24	Tight junction protein ZO-1 OS=Homo sapiens GN=TJP1 PE=1 SV=3	61	30.4	852.21
E7EMX7	E7EMX7_HUMAN	109724	5.79	Uncharacterized protein OS=Homo sapiens GN=RAI14 PE=4 SV=1	74	58.3	1830.56
P78345	RPP38_HUMAN	32042.7	9.94	Ribonuclease P protein subunit p38 OS=Homo sapiens GN=RPP38 PE=1 SV=2	11	29	249.2
Q3B7J4	Q3B7J4_HUMAN	45001.1	9.25	Nucleoporin like 2 OS=Homo sapiens GN=NUPL2 PE=2 SV=1	13	7.2	453.41
Q6ZRS2	SRCAP_HUMAN	344996	5.69	Helicase SRCAP OS=Homo sapiens GN=SRCAP PE=1 SV=3	68	16	501.56
Q8IXB1	DJC10_HUMAN	92332.8	6.78	DnaJ homolog subfamily C member 10 OS=Homo sapiens GN=DNAJC10 PE=1 SV=2	14	15.5	212.61
P33991	MCM4_HUMAN	97067.9	6.28	DNA replication licensing factor MCM4 OS=Homo sapiens GN=MCM4 PE=1 SV=5	14	2.2	101.2
Q562R1	ACTBL_HUMAN	42318.1	5.39	Beta-actin-like protein 2 OS=Homo sapiens GN=ACTBL2 PE=1 SV=2	70	76.3	6932.47
P61981	1433G_HUMAN	28456	4.8	14-3-3 protein gamma OS=Homo sapiens GN=YWHAG PE=1 SV=2	27	57.5	662.29
D6RIY6	D6RIY6_HUMAN	47575.2	5.06	Exosome component 9, isoform CRA_f OS=Homo sapiens GN=EXOSC9 PE=4 SV=1	8	17.7	259.18
Q5JTE4	Q5JTE4_HUMAN	36043.3	5.43	Polymerase (RNA) I polypeptide C, 30kDa OS=Homo sapiens GN=POLR1C PE=2 SV=1	25	15.5	926.49
O95453	PARN_HUMAN	73918	5.86	Poly(A)-specific ribonuclease PARN OS=Homo sapiens GN=PARN PE=1 SV=1	22	25.2	329.15
B7Z5S9	B7Z5S9_HUMAN	103962	6.53	cDNA FLJ61359, highly similar to Adapter-relatedprotein complex 2 alpha- 2 subunit OS=Homo sapiens PE=2 SV=1	16	19.5	127.03
Q9Y3E7	CHMP3_HUMAN	25113.8	5.1	Charged multivesicular body protein 3 OS=Homo sapiens GN=VPS24 PE=1 SV=3	15	49.1	111.86
P62258	1433E_HUMAN	29326.5	4.63	14-3-3 protein epsilon OS=Homo sapiens GN=YWHAE PE=1 SV=1	57	84.3	3052.95
B2RDY9	B2RDY9_HUMAN	51867.8	8.34	Adenylyl cyclase-associated protein OS=Homo sapiens PE=2 SV=1	12	26.7	77.53
B2R841	B2R841_HUMAN	68962.9	9.08	cDNA, FLJ93730, highly similar to Homo sapiens polo-like kinase (Drosophila) (PLK), mRNA OS=Homo sapiens PE=2 SV=1	9	2.1	127.85
Q16643	DREB_HUMAN	71841.6	4.41	Drebrin OS=Homo sapiens GN=DBN1 PE=1 SV=4	51	54.2	2339.79
Q9GZN1	ARP6_HUMAN	46236.9	4.92	Actin-related protein 6 OS=Homo sapiens GN=ACTR6 PE=1 SV=1	16	27.5	570.52
Q7L2E3	DHX30_HUMAN	134938	8.99	Putative ATP-dependent RNA helicase DHX30 OS=Homo sapiens GN=DHX30 PE=1 SV=1	57	36.5	1045.66
A8MUW5	A8MUW5_HUMAN	45917.8	8.88	Uncharacterized protein OS=Homo sapiens GN=FAM98B PE=4 SV=1	11	21.5	523.97
Q14151	SAFB2_HUMAN	107921	5.84	Scaffold attachment factor B2 OS=Homo sapiens GN=SAFB2 PE=1 SV=1	84	49.3	1858.42
Q9Y608	LRRF2_HUMAN	82349.4	6.5	Leucine-rich repeat flightless-interacting protein 2 OS=Homo sapiens GN=LRRFIP2 PE=1 SV=1	31	32.6	405.49
P10909	CLUS_HUMAN	53031.2	5.89	Clusterin OS=Homo sapiens GN=CLU PE=1 SV=1	5	7.6	124.66
Q5TBH9	Q5TBH9_HUMAN	27973.7	9.55	Chromosome 1 open reading frame 131 OS=Homo sapiens GN=C1orf131 PE=2 SV=1	8	32.5	76.32
Q9Y3A4	RRP7A_HUMAN	32485.1	9.61	Ribosomal RNA-processing protein 7 homolog A OS=Homo sapiens GN=RRP7A PE=1 SV=2	26	58.6	995.09
B2R5U1	B2R5U1_HUMAN	100294	6.52	cDNA, FLJ92620, highly similar to Homo sapiens staphylococcal nuclease domain containing 1 (SND1),mRNA OS=Homo sapiens PE=2 SV=1	26	25.4	226.96
P37108	SRP14_HUMAN	14674.9	10.05	Signal recognition particle 14 kDa protein OS=Homo sapiens GN=SRP14 PE=1 SV=2	21	43.4	811.65
Q9Y295	DRG1_HUMAN	40801.9	9	Developmentally-regulated GTP-binding protein 1 OS=Homo sapiens GN=DRG1 PE=1 SV=1	23	40.1	717.06
O15347	HMGB3_HUMAN	23136.5	8.48	High mobility group protein B3 OS=Homo sapiens GN=HMGB3 PE=1 SV=4	45	60.5	3002.79
Q9H444	CHM4B_HUMAN	24934.6	4.76	Charged multivesicular body protein 4b OS=Homo sapiens GN=CHMP4B PE=1 SV=1	17	57.1	749.14
A8K329	A8K329_HUMAN	103148	5.3	cDNA FLJ76656, highly similar to Homo sapiens scaffold attachment factor B (SAFB), mRNA OS=Homo sapiens PE=2 SV=1	82	50.5	2603.04
O14936	CSKP_HUMAN	105968	5.98	Peripheral plasma membrane protein CASK OS=Homo sapiens GN=CASK PE=1 SV=3	17	17.5	175.03
Q6FGR6	Q6FGR6_HUMAN	31763.9	4.79	HCG2025883, isoform CRA_b OS=Homo sapiens GN=POLR2C PE=2 SV=1	22	21.7	1587.14
Q9Y6H1	CHCH2_HUMAN	15730.8	9.43	Coiled-coil-helix-coiled-coil-helix domain-containing protein 2, mitochondrial OS=Homo sapiens GN=CHCHD2 PE=1 SV=1	4	25.2	181.06
Q92979	NEP1_HUMAN	26931.2	9.28	Ribosomal RNA small subunit methyltransferase NEP1 OS=Homo sapiens GN=EMG1 PE=1 SV=4	30	60.2	3301.69
Q9NRL2	BAZ1A_HUMAN	180246	6.2	Bromodomain adjacent to zinc finger domain protein 1A OS=Homo sapiens GN=BAZ1A PE=1 SV=2	69	32.5	1836.64
D6RDA2	D6RDA2_HUMAN	14261.6	9.97	Uncharacterized protein OS=Homo sapiens GN=DEK PE=4 SV=1	10	53.3	83.01
Q9UKA9	PTBP2_HUMAN	57568.8	8.72	Polypyrimidine tract-binding protein 2 OS=Homo sapiens GN=PTBP2 PE=1 SV=1	21	31.6	388.85
Q9Y5L4	TIM13_HUMAN	10721.1	8.42	Mitochondrial import inner membrane translocase subunit Tim13 OS=Homo sapiens GN=TIMM13 PE=1 SV=1	20	78.9	858.04
E9PKH3	E9PKH3_HUMAN	7685.02	8.89	Uncharacterized protein OS=Homo sapiens GN=POLR2G PE=4 SV=1	6	54.7	166.39
B4DLM8	B4DLM8_HUMAN	96045.4	6.2	cDNA FLJ56105, highly similar to Nuclear valosin-containing protein-like OS=Homo sapiens PE=2 SV=1	44	42.3	1964.81
P62861	RS30_HUMAN	6643.82	12.15	40S ribosomal protein S30 OS=Homo sapiens GN=FAU PE=1 SV=1	5	38	118.23
P26358	DNMT1_HUMAN	185388	7.99	DNA (cytosine-5)-methyltransferase 1 OS=Homo sapiens GN=DNMT1 PE=1 SV=2	46	23.9	233.26
P63220	RS21_HUMAN	9219.61	8.68	40S ribosomal protein S21 OS=Homo sapiens GN=RPS21 PE=1 SV=1	21	111.1	1114.89
P61244	MAX_HUMAN	18263.9	5.88	Protein max OS=Homo sapiens GN=MAX PE=1 SV=1	15	67.5	703.86
Q5U071	Q5U071_HUMAN	24060.8	8.18	High-mobility group box 2 OS=Homo sapiens PE=2 SV=1	53	79.3	2276.14
A5PLN4	A5PLN4_HUMAN	72598.6	7.66	Splicing factor 4 OS=Homo sapiens GN=SF4 PE=2 SV=1	15	3.3	148.58
Q9BQG0	MBB1A_HUMAN	149731	9.34	Myb-binding protein 1A OS=Homo sapiens GN=MYBBP1A PE=1 SV=2	116	44.2	2616.17
Q96AG4	LRC59_HUMAN	35308	9.61	Leucine-rich repeat-containing protein 59 OS=Homo sapiens GN=LRRC59 PE=1 SV=1	25	51.5	696.25
Q13951	PEBB_HUMAN	21722.8	6.23	Core-binding factor subunit beta OS=Homo sapiens GN=CBFB PE=1 SV=2	19	40.1	1496.6
O43709	WBS22_HUMAN	32202.2	8.96	Uncharacterized methyltransferase WBSCR22 OS=Homo sapiens GN=WBSCR22 PE=1 SV=2	4	1.3	113.46
Q5QJE6	TDIF2_HUMAN	84817	5.86	Deoxynucleotidyltransferase terminal-interacting protein 2 OS=Homo sapiens GN=DNTTIP2 PE=1 SV=2	37	37.7	592.85
E9P281	E9P281_HUMAN	15346.4	11.1	Histone H3 OS=Homo sapiens GN=H3F3C PE=2 SV=1	16	23.6	76.67
Q7Z2E3	APTX_HUMAN	41113.3	9.27	Aprataxin OS=Homo sapiens GN=APTX PE=1 SV=2	11	27.5	195.07
A7BI36	A7BI36_HUMAN	166016	9	p180/ribosome receptor OS=Homo sapiens GN=RRBP1 PE=2 SV=1	41	26.3	306.42
Q9NQZ2	SAS10_HUMAN	54639.1	5.5	Something about silencing protein 10 OS=Homo sapiens GN=UTP3 PE=1 SV=1	22	32.8	304.28
Q96L58	B3GT6_HUMAN	37513.4	9.72	Beta-1,3-galactosyltransferase 6 OS=Homo sapiens GN=B3GALT6 PE=2 SV=2	5	9.1	88.58
B7Z6D5	B7Z6D5_HUMAN	86949.7	9.29	cDNA FLJ61659, highly similar to Probable ATP-dependent RNA helicase DDX27 (EC 3.6.1.-) OS=Homo sapiens PE=2 SV=1	67	45.4	1530.28
Q9UKD2	MRT4_HUMAN	27657	8.34	mRNA turnover protein 4 homolog OS=Homo sapiens GN=MRTO4 PE=1 SV=2	41	59	1319.86
P29590	PML_HUMAN	99142.5	5.88	Protein PML OS=Homo sapiens GN=PML PE=1 SV=3	20	24.7	221.73
Q96BP3	PPWD1_HUMAN	74098.1	6.7	Peptidylprolyl isomerase domain and WD repeat-containing protein 1 OS=Homo sapiens GN=PPWD1 PE=1 SV=1	13	18.4	86.92
P18206	VINC_HUMAN	124292	5.5	Vinculin OS=Homo sapiens GN=VCL PE=1 SV=4	40	33	235.97
Q8WUU5	GATD1_HUMAN	29014.6	9.47	GATA zinc finger domain-containing protein 1 OS=Homo sapiens GN=GATAD1 PE=1 SV=1	5	13.8	127.62
P61160	ARP2_HUMAN	45017.3	6.3	Actin-related protein 2 OS=Homo sapiens GN=ACTR2 PE=1 SV=1	34	48.2	919.68
P83876	TXN4A_HUMAN	16889.3	5.53	Thioredoxin-like protein 4A OS=Homo sapiens GN=TXNL4A PE=1 SV=1	11	35.2	478.8
O60281	ZN292_HUMAN	309527	7.27	Zinc finger protein 292 OS=Homo sapiens GN=ZNF292 PE=1 SV=3	32	11.4	84.84
Q12962	TAF10_HUMAN	21811.9	6.12	Transcription initiation factor TFIID subunit 10 OS=Homo sapiens GN=TAF10 PE=1 SV=1	7	31.2	262.5
Q15651	HMGN3_HUMAN	10659.5	9.66	High mobility group nucleosome-binding domain-containing protein 3 OS=Homo sapiens GN=HMGN3 PE=1 SV=2	9	58.6	105.4
O95782	AP2A1_HUMAN	108561	6.63	AP-2 complex subunit alpha-1 OS=Homo sapiens GN=AP2A1 PE=1 SV=3	25	26	104.4
O95684	FR1OP_HUMAN	43153	4.67	FGFR1 oncogene partner OS=Homo sapiens GN=FGFR1OP PE=1 SV=1	4	13.8	62.21
B4E0B9	B4E0B9_HUMAN	100629	8.22	cDNA FLJ54526, highly similar to 5'-3' exoribonuclease 2 (EC 3.1.11.-) OS=Homo sapiens PE=2 SV=1	17	18.9	60.92
Q8IY57	YAF2_HUMAN	20117	9.74	YY1-associated factor 2 OS=Homo sapiens GN=YAF2 PE=1 SV=3	5	31.1	226.76
P14649	MYL6B_HUMAN	22863.7	5.56	Myosin light chain 6B OS=Homo sapiens GN=MYL6B PE=1 SV=1	32	74	678.63
E9PCT1	E9PCT1_HUMAN	103791	11.84	Uncharacterized protein OS=Homo sapiens GN=SRRM1 PE=4 SV=2	40	4	859.1
Q13363	CTBP1_HUMAN	47961.7	6.28	C-terminal-binding protein 1 OS=Homo sapiens GN=CTBP1 PE=1 SV=2	22	34.8	756.16
B0LPF3	B0LPF3_HUMAN	25304.5	5.89	Growth factor receptor-bound protein 2 OS=Homo sapiens GN=GRB2 PE=2 SV=1	15	42.4	402.41
Q8NB78	KDM1B_HUMAN	93464.7	8.13	Lysine-specific histone demethylase 1B OS=Homo sapiens GN=KDM1B PE=1 SV=3	20	22.5	260.84
Q8IV63	VRK3_HUMAN	53588.9	9.21	Inactive serine/threonine-protein kinase VRK3 OS=Homo sapiens GN=VRK3 PE=1 SV=2	23	44.9	450.68
Q12872	SFSWA_HUMAN	105157	8.11	Splicing factor, suppressor of white-apricot homolog OS=Homo sapiens GN=SFSWAP PE=1 SV=3	19	13.7	89.18
Q9BUH6	CI142_HUMAN	21968.1	5.39	Uncharacterized protein C9orf142 OS=Homo sapiens GN=C9orf142 PE=1 SV=2	30	73.5	1458.22
Q9Y446	PKP3_HUMAN	87485.2	9.39	Plakophilin-3 OS=Homo sapiens GN=PKP3 PE=1 SV=1	48	48.2	1217.72
Q8IUH3	RBM45_HUMAN	53867.9	6.74	RNA-binding protein 45 OS=Homo sapiens GN=RBM45 PE=1 SV=1	24	41	504.47
P78365	P78365_HUMAN	48070.3	9.59	Polyhomeotic 2 homolog OS=Homo sapiens GN=HPH2 PE=2 SV=1	15	23.1	156.33
Q9NYF8	BCLF1_HUMAN	106173	9.99	Bcl-2-associated transcription factor 1 OS=Homo sapiens GN=BCLAF1 PE=1 SV=2	28	30.1	507.94
B4E218	B4E218_HUMAN	110784	7.87	cDNA FLJ61052, highly similar to Homo sapiens myosin head domain containing 1 (MYOHD1), transcript variant 2, mRNA OS=Homo sapiens PE=2 SV=1	13	16.2	95.36
Q9UFW8	CGBP1_HUMAN	19093.7	9.14	CGG triplet repeat-binding protein 1 OS=Homo sapiens GN=CGGBP1 PE=1 SV=2	21	79	875.97
Q9NRF9	DPOE3_HUMAN	16906.3	4.68	DNA polymerase epsilon subunit 3 OS=Homo sapiens GN=POLE3 PE=1 SV=1	12	27.9	718.43
Q9GZS1	RPA49_HUMAN	54441.1	8.8	DNA-directed RNA polymerase I subunit RPA49 OS=Homo sapiens GN=POLR1E PE=1 SV=2	14	28.7	222.9
Q86U42	PABP2_HUMAN	32843	5.04	Polyadenylate-binding protein 2 OS=Homo sapiens GN=PABPN1 PE=1 SV=3	28	54.6	1066.71
Q9UIF9	BAZ2A_HUMAN	213004	6.22	Bromodomain adjacent to zinc finger domain protein 2A OS=Homo sapiens GN=BAZ2A PE=1 SV=4	61	27.1	818.01
O00483	NDUA4_HUMAN	9420.93	9.42	NADH dehydrogenase [ubiquinone] 1 alpha subcomplex subunit 4 OS=Homo sapiens GN=NDUFA4 PE=1 SV=1	3	27.2	72.45
A8K287	A8K287_HUMAN	23681.7	4.89	Synaptosomal-associated protein OS=Homo sapiens GN=SNAP23 PE=2 SV=1	18	60.2	1031.62
P30040	ERP29_HUMAN	29032.2	6.77	Endoplasmic reticulum resident protein 29 OS=Homo sapiens GN=ERP29 PE=1 SV=4	14	39.8	890.97
P60174	TPIS_HUMAN	26937.8	6.45	Triosephosphate isomerase OS=Homo sapiens GN=TPI1 PE=1 SV=2	24	68.7	1142.02
P23284	PPIB_HUMAN	23784.6	9.42	Peptidyl-prolyl cis-trans isomerase B OS=Homo sapiens GN=PPIB PE=1 SV=2	49	63	3961.03
O43633	CHM2A_HUMAN	25087.9	5.88	Charged multivesicular body protein 2a OS=Homo sapiens GN=CHMP2A PE=1 SV=1	27	44.1	607.29
Q13045	FLII_HUMAN	146142	5.75	Protein flightless-1 homolog OS=Homo sapiens GN=FLII PE=1 SV=2	40	26.1	612.18
Q8IV48	ERI1_HUMAN	40494.4	6.29	3'-5' exoribonuclease 1 OS=Homo sapiens GN=ERI1 PE=1 SV=3	7	22.9	172.49
Q9UNQ2	DIMT1_HUMAN	35499.2	10.01	Probable dimethyladenosine transferase OS=Homo sapiens GN=DIMT1L PE=1 SV=1	28	58.1	740.48
P60660	MYL6_HUMAN	17090.2	4.56	Myosin light polypeptide 6 OS=Homo sapiens GN=MYL6 PE=1 SV=2	42	87.4	8490.46
Q9HCD5	NCOA5_HUMAN	65724.6	9.62	Nuclear receptor coactivator 5 OS=Homo sapiens GN=NCOA5 PE=1 SV=2	31	42.8	248.99
P78559	MAP1A_HUMAN	306781	4.85	Microtubule-associated protein 1A OS=Homo sapiens GN=MAP1A PE=1 SV=6	28	9.9	120.16
B1AK66	B1AK66_HUMAN	45807.3	10	Smad nuclear interacting protein 1 OS=Homo sapiens GN=SNIP1 PE=2 SV=1	19	36.4	356.11
O00267	SPT5H_HUMAN	121324	4.95	Transcription elongation factor SPT5 OS=Homo sapiens GN=SUPT5H PE=1 SV=1	42	3.3	541.5
Q96PU8	QKI_HUMAN	37760.8	8.63	Protein quaking OS=Homo sapiens GN=QKI PE=1 SV=1	15	30.8	81.93
F2Z3G1	F2Z3G1_HUMAN	45479.4	6.28	Uncharacterized protein OS=Homo sapiens GN=GTF2H2B PE=4 SV=1	5	9.9	154.22
Q71TU5	Q71TU5_HUMAN	37771.3	9.5	Casein kinase 1, alpha 1, isoform CRA_g OS=Homo sapiens GN=CSNK1A1 PE=2 SV=1	30	51.7	685.77
A4D0V4	A4D0V4_HUMAN	33156.7	5.57	Capping protein (Actin filament) muscle Z-line, alpha 2 OS=Homo sapiens GN=CAPZA2 PE=2 SV=1	28	25.3	1086.97
Q8N1B3	FA58A_HUMAN	28578.5	5.84	Cyclin-related protein FAM58A OS=Homo sapiens GN=FAM58A PE=1 SV=2	4	21.4	88.37
Q8TDH4	Q8TDH4_HUMAN	89559.9	6.03	CLL-associated antigen KW-10 OS=Homo sapiens PE=2 SV=1	9	2.1	119.98
A8MW68	A8MW68_HUMAN	33273.9	6.47	Uncharacterized protein OS=Homo sapiens GN=CAPZA2 PE=4 SV=1	4	21	115.39
P38159	HNRPG_HUMAN	42306.3	10.06	Heterogeneous nuclear ribonucleoprotein G OS=Homo sapiens GN=RBMX PE=1 SV=3	66	53.7	3753.87
Q9Y2K7	KDM2A_HUMAN	135159	7.73	Lysine-specific demethylase 2A OS=Homo sapiens GN=KDM2A PE=1 SV=3	32	22.2	307.56
O95104	SFR15_HUMAN	126132	9.58	Splicing factor, arginine/serine-rich 15 OS=Homo sapiens GN=SCAF4 PE=1 SV=3	19	1.4	249.66
P13010	XRCC5_HUMAN	83222.5	5.55	X-ray repair cross-complementing protein 5 OS=Homo sapiens GN=XRCC5 PE=1 SV=3	125	59	5292.32
Q9BRX9	WDR83_HUMAN	35119.1	5.36	WD repeat domain-containing protein 83 OS=Homo sapiens GN=WDR83 PE=1 SV=1	5	16.5	138.18
P05198	IF2A_HUMAN	36374.5	5.02	Eukaryotic translation initiation factor 2 subunit 1 OS=Homo sapiens GN=EIF2S1 PE=1 SV=3	62	72.1	3364.85
Q86WX3	AROS_HUMAN	15538.4	10.75	Active regulator of SIRT1 OS=Homo sapiens GN=RPS19BP1 PE=1 SV=1	13	57.4	806.85
Q6YHK3	CD109_HUMAN	162500	5.59	CD109 antigen OS=Homo sapiens GN=CD109 PE=1 SV=2	31	15.3	302.9
P28074	PSB5_HUMAN	28633.3	6.43	Proteasome subunit beta type-5 OS=Homo sapiens GN=PSMB5 PE=1 SV=3	8	31.9	430.94
Q9BSC4	NOL10_HUMAN	80821.6	8.64	Nucleolar protein 10 OS=Homo sapiens GN=NOL10 PE=1 SV=1	27	6.4	263.09
Q9Y3B9	RRP15_HUMAN	31635.6	5.39	RRP15-like protein OS=Homo sapiens GN=RRP15 PE=1 SV=2	14	40.8	179.38
F5H7Y2	F5H7Y2_HUMAN	160567	6.22	Uncharacterized protein OS=Homo sapiens GN=KDM5B PE=4 SV=1	16	10.5	225.47
Q9NW13	RBM28_HUMAN	86197.9	9.26	RNA-binding protein 28 OS=Homo sapiens GN=RBM28 PE=1 SV=3	46	41.5	649.45
Q53H10	Q53H10_HUMAN	57038.6	7.53	Postreplication repair protein hRAD18p variant (Fragment) OS=Homo sapiens PE=2 SV=1	6	18.4	66.34
Q53G49	Q53G49_HUMAN	23566.2	11.41	Ribosomal protein L19 (Fragment) OS=Homo sapiens PE=2 SV=1	28	27.1	435.49
Q9Y2R0	CCD56_HUMAN	11724.1	9.59	Coiled-coil domain-containing protein 56 OS=Homo sapiens GN=CCDC56 PE=1 SV=1	2	17.9	51.95
Q59GE4	Q59GE4_HUMAN	19961.3	9.92	Ribosomal protein S10 variant (Fragment) OS=Homo sapiens PE=4 SV=1	6	21.8	62.78
O43324	MCA3_HUMAN	19855.4	8.54	Eukaryotic translation elongation factor 1 epsilon-1 OS=Homo sapiens GN=EEF1E1 PE=1 SV=1	15	52.3	378.3
B3KS98	B3KS98_HUMAN	41726	6.84	Eukaryotic translation initiation factor 3, subunit 3 gamma, 40kDa, isoform CRA_b OS=Homo sapiens GN=EIF3S3 PE=2 SV=1	7	17.8	268.13
B4DGU4	B4DGU4_HUMAN	85339.1	5.57	Uncharacterized protein OS=Homo sapiens GN=CTNNB1 PE=2 SV=1	45	5.4	1420.97
Q09666	AHNK_HUMAN	629213	5.8	Neuroblast differentiation-associated protein AHNAK OS=Homo sapiens GN=AHNAK PE=1 SV=2	96	18.3	60.43
E9PAU7	E9PAU7_HUMAN	16200.3	9.61	Uncharacterized protein OS=Homo sapiens GN=SAP30L PE=4 SV=1	2	18.3	94.39
O75937	DNJC8_HUMAN	29823.4	9.04	DnaJ homolog subfamily C member 8 OS=Homo sapiens GN=DNAJC8 PE=1 SV=2	21	64.4	390.05
Q6ZRY4	RBPS2_HUMAN	22539.4	8.63	RNA-binding protein with multiple splicing 2 OS=Homo sapiens GN=RBPMS2 PE=2 SV=1	9	41.1	169.77
B7Z2R8	B7Z2R8_HUMAN	137474	7.99	cDNA FLJ53324, highly similar to Tight junction protein ZO-2 OS=Homo sapiens PE=2 SV=1	33	21.3	452.18
A7YIJ8	A7YIJ8_HUMAN	71175.7	6.3	Radixin isoform b OS=Homo sapiens GN=RDX PE=2 SV=1	31	1.1	363.8
B2R5C5	B2R5C5_HUMAN	17995	9.63	cDNA, FLJ92418, highly similar to Homo sapiens zinc finger, HIT domain containing 1 (ZNHIT1), mRNA OS=Homo sapiens PE=2 SV=1	4	18.6	233.78
B4DYL9	B4DYL9_HUMAN	151135	6.92	cDNA FLJ60970, highly similar to Pogo transposable element with ZNF domain OS=Homo sapiens PE=2 SV=1	15	14.8	88.9
Q9BXP5	SRRT_HUMAN	101060	5.7	Serrate RNA effector molecule homolog OS=Homo sapiens GN=SRRT PE=1 SV=1	75	43.8	1224.41
F1JVV5	F1JVV5_HUMAN	57145.9	8.63	EWSR1/ATF1 fusion protein type 1 OS=Homo sapiens GN=EWSR1/ATF1 fusion PE=2 SV=1	11	14.5	79.53
B2R6U8	B2R6U8_HUMAN	26255.7	8.85	cDNA, FLJ93125, highly similar to Homo sapiens cleavage and polyadenylation specific factor 5, 25 kDa(CPSF5), mRNA OS=Homo sapiens PE=2 SV=1	31	55.5	990.36
Q96SB3	NEB2_HUMAN	89308.8	4.91	Neurabin-2 OS=Homo sapiens GN=PPP1R9B PE=1 SV=2	39	44.3	751.97
Q96T17	MA7D2_HUMAN	82371.3	8.95	MAP7 domain-containing protein 2 OS=Homo sapiens GN=MAP7D2 PE=1 SV=2	23	30.3	65.8
B2R858	B2R858_HUMAN	53581.9	8.85	cDNA, FLJ93750, Homo sapiens DEAD (Asp-Glu-Ala-Asp) box polypeptide 6 (DDX6), mRNA OS=Homo sapiens PE=2 SV=1	24	36.7	633.35
P29375	KDM5A_HUMAN	194823	6.12	Lysine-specific demethylase 5A OS=Homo sapiens GN=KDM5A PE=1 SV=3	33	20.8	235.21
Q15287	RNPS1_HUMAN	34187.7	11.85	RNA-binding protein with serine-rich domain 1 OS=Homo sapiens GN=RNPS1 PE=1 SV=1	23	36.1	365.94
C9JQV0	C9JQV0_HUMAN	21926.7	9.65	Uncharacterized protein OS=Homo sapiens GN=C7orf50 PE=4 SV=1	15	59.4	677.24
Q6IBG5	Q6IBG5_HUMAN	13018.4	4.65	MYL6 protein OS=Homo sapiens GN=MYL6 PE=2 SV=1	31	82.8	5608.4
Q9UBD5	ORC3_HUMAN	83284.9	7.54	Origin recognition complex subunit 3 OS=Homo sapiens GN=ORC3 PE=1 SV=1	11	20	125.17
B1A8Z4	B1A8Z4_HUMAN	181661	8	SMARCA4 isoform 3 OS=Homo sapiens GN=SMARCA4 PE=2 SV=1	86	35.2	1666.75
Q14527	HLTF_HUMAN	114883	8.82	Helicase-like transcription factor OS=Homo sapiens GN=HLTF PE=1 SV=2	15	11.4	81.36
Q9Y6X7	Q9Y6X7_HUMAN	159569	5.06	KIAA0864 protein (Fragment) OS=Homo sapiens GN=KIAA0864 PE=2 SV=2	32	22.8	723.55
P49720	PSB3_HUMAN	23218.6	6.14	Proteasome subunit beta type-3 OS=Homo sapiens GN=PSMB3 PE=1 SV=2	10	27.3	121.43
Q1W6H1	Q1W6H1_HUMAN	33246.9	9.65	DNA-3-methyladenine glycosylase OS=Homo sapiens GN=MPG PE=2 SV=1	17	51.7	340.94
Q14008	CKAP5_HUMAN	227062	7.95	Cytoskeleton-associated protein 5 OS=Homo sapiens GN=CKAP5 PE=1 SV=3	34	18.5	139.27
E7ESM6	E7ESM6_HUMAN	101832	6.74	Uncharacterized protein OS=Homo sapiens GN=SND1 PE=4 SV=2	38	3.1	324.42
Q9Y3I0	RTCB_HUMAN	55688.1	6.77	tRNA-splicing ligase RtcB homolog OS=Homo sapiens GN=C22orf28 PE=1 SV=1	45	51.3	1339.65
Q9Y224	CN166_HUMAN	28164.8	6.19	UPF0568 protein C14orf166 OS=Homo sapiens GN=C14orf166 PE=1 SV=1	24	21.8	700.32
Q92522	H1X_HUMAN	22473.5	10.76	Histone H1x OS=Homo sapiens GN=H1FX PE=1 SV=1	21	35.7	760.71
E7EPZ3	E7EPZ3_HUMAN	55112.5	4.69	Uncharacterized protein OS=Homo sapiens GN=TOM1 PE=4 SV=2	6	0.7	91.8
P56537	IF6_HUMAN	27095.4	4.56	Eukaryotic translation initiation factor 6 OS=Homo sapiens GN=EIF6 PE=1 SV=1	18	52.2	1110.07
P58557	YBEY_HUMAN	19457.1	7.05	rRNA maturation factor homolog OS=Homo sapiens GN=YBEY PE=2 SV=2	5	19.8	419.62
Q9UNM1	Q9UNM1_HUMAN	10288.6	8.98	Chaperonin 10-related protein (Fragment) OS=Homo sapiens GN=EPFP1 PE=2 SV=1	11	56.7	261.69
Q9UJK0	TSR3_HUMAN	34145.1	6.48	Probable ribosome biogenesis protein C16orf42 OS=Homo sapiens GN=C16orf42 PE=1 SV=1	7	17.6	66.22
Q02241	KIF23_HUMAN	111016	8.76	Kinesin-like protein KIF23 OS=Homo sapiens GN=KIF23 PE=1 SV=3	29	26.8	359.19
A5Z0M6	A5Z0M6_HUMAN	75892.4	6.37	Sterile alpha motif domain containing 4B OS=Homo sapiens GN=SAMD4B PE=2 SV=1	7	2	96.83
B7Z9V0	B7Z9V0_HUMAN	34809.7	7.59	cDNA, FLJ78964, highly similar to Coronin-1C OS=Homo sapiens PE=2 SV=1	8	27.7	73.75
Q8NEV0	Q8NEV0_HUMAN	29521.5	5.31	Superoxide dismutase copper chaperone OS=Homo sapiens GN=CCS PE=2 SV=1	2	1.7	70.22
Q13112	CAF1B_HUMAN	61910.4	7.18	Chromatin assembly factor 1 subunit B OS=Homo sapiens GN=CHAF1B PE=1 SV=1	6	10.7	195.18
Q2NLC9	Q2NLC9_HUMAN	34316.5	9.3	PURA protein (Fragment) OS=Homo sapiens GN=PURA PE=2 SV=1	14	35.3	343.05
E9PEG7	E9PEG7_HUMAN	32360.9	6.37	Uncharacterized protein OS=Homo sapiens GN=GUK1 PE=4 SV=1	3	1.4	139.14
Q9P031	TAP26_HUMAN	28880.1	9.89	Thyroid transcription factor 1-associated protein 26 OS=Homo sapiens GN=CCDC59 PE=1 SV=2	4	16.6	79.97
O75821	EIF3G_HUMAN	35874	5.87	Eukaryotic translation initiation factor 3 subunit G OS=Homo sapiens GN=EIF3G PE=1 SV=2	9	36.6	128.18
O15355	PPM1G_HUMAN	59918.9	4.28	Protein phosphatase 1G OS=Homo sapiens GN=PPM1G PE=1 SV=1	13	26.4	466.4
Q9NZN5	ARHGC_HUMAN	174094	5.49	Rho guanine nucleotide exchange factor 12 OS=Homo sapiens GN=ARHGEF12 PE=1 SV=1	33	20.8	141.51
Q53QM2	Q53QM2_HUMAN	47797.2	5.61	ARP3 actin-related protein 3 homolog (Yeast), isoform CRA_a OS=Homo sapiens GN=ACTR3 PE=2 SV=1	38	14.4	1090.72
P49756	RBM25_HUMAN	100467	6.06	RNA-binding protein 25 OS=Homo sapiens GN=RBM25 PE=1 SV=3	65	43.3	892.68
Q9BPX5	ARP5L_HUMAN	16930.8	6.15	Actin-related protein 2/3 complex subunit 5-like protein OS=Homo sapiens GN=ARPC5L PE=1 SV=1	12	47.1	503.06
D6RB01	D6RB01_HUMAN	68298.1	4.49	Uncharacterized protein OS=Homo sapiens GN=FAM169A PE=4 SV=1	11	16.7	81.05
Q8N488	RYBP_HUMAN	25034.5	9.66	RING1 and YY1-binding protein OS=Homo sapiens GN=RYBP PE=1 SV=2	11	34.6	562.35
Q5SRE5	NU188_HUMAN	198369	6.27	Nucleoporin NUP188 homolog OS=Homo sapiens GN=NUP188 PE=1 SV=1	51	27.4	751.11
P99999	CYC_HUMAN	11855.2	9.59	Cytochrome c OS=Homo sapiens GN=CYCS PE=1 SV=2	10	41	246.11
Q96T58	MINT_HUMAN	403030	7.35	Msx2-interacting protein OS=Homo sapiens GN=SPEN PE=1 SV=1	76	22.6	392.52
O95602	RPA1_HUMAN	196683	6.61	DNA-directed RNA polymerase I subunit RPA1 OS=Homo sapiens GN=POLR1A PE=1 SV=2	94	42.2	2032.73
Q8TBR3	Q8TBR3_HUMAN	53595.9	9.41	Fusion (Involved in t(12;16) in malignant liposarcoma) OS=Homo sapiens GN=FUS PE=2 SV=1	16	0	199.09
P62937	PPIA_HUMAN	18229	7.68	Peptidyl-prolyl cis-trans isomerase A OS=Homo sapiens GN=PPIA PE=1 SV=2	34	67.3	1916.04
Q99661	KIF2C_HUMAN	82173.6	8.03	Kinesin-like protein KIF2C OS=Homo sapiens GN=KIF2C PE=1 SV=2	17	16.6	79.57
Q9UJC5	SH3L2_HUMAN	12375.2	6.29	SH3 domain-binding glutamic acid-rich-like protein 2 OS=Homo sapiens GN=SH3BGRL2 PE=1 SV=2	7	40.2	548.82
Q9NYL9	TMOD3_HUMAN	39741.4	5.08	Tropomodulin-3 OS=Homo sapiens GN=TMOD3 PE=1 SV=1	34	73.9	1266.94
A8K946	A8K946_HUMAN	58398.1	7.82	mRNA cap guanine-N7 methyltransferase OS=Homo sapiens PE=2 SV=1	15	5.6	165.51
Q8WWI1	LMO7_HUMAN	194002	8.34	LIM domain only protein 7 OS=Homo sapiens GN=LMO7 PE=1 SV=3	21	13.1	99.49
Q96P16	RPR1A_HUMAN	35925.7	7.13	Regulation of nuclear pre-mRNA domain-containing protein 1A OS=Homo sapiens GN=RPRD1A PE=1 SV=1	28	51.3	1009.66
O96019	ACL6A_HUMAN	47943.5	5.39	Actin-like protein 6A OS=Homo sapiens GN=ACTL6A PE=1 SV=1	41	49.9	1248.4
Q92576	PHF3_HUMAN	231563	6.52	PHD finger protein 3 OS=Homo sapiens GN=PHF3 PE=1 SV=3	40	21	220.47
P10599	THIO_HUMAN	12014.9	4.82	Thioredoxin OS=Homo sapiens GN=TXN PE=1 SV=3	11	42.9	185.36
Q59GY4	Q59GY4_HUMAN	41626.3	5.85	Nuclear transcription factor Y, gamma variant (Fragment) OS=Homo sapiens PE=2 SV=1	11	19.6	272.46
B3KPQ9	B3KPQ9_HUMAN	83013.3	6.51	cDNA FLJ32076 fis, clone OCBBF1000153, highly similar to DNA-binding protein SATB2 OS=Homo sapiens PE=2 SV=1	10	1.9	242.78
Q6PJT7	ZC3HE_HUMAN	83792.7	6.99	Zinc finger CCCH domain-containing protein 14 OS=Homo sapiens GN=ZC3H14 PE=1 SV=1	31	32.6	730.61
Q969G3	SMCE1_HUMAN	46677.6	4.85	SWI/SNF-related matrix-associated actin-dependent regulator of chromatin subfamily E member 1 OS=Homo sapiens GN=SMARCE1 PE=1 SV=2	32	56.2	1407.98
Q8NC51	PAIRB_HUMAN	44995.5	8.66	Plasminogen activator inhibitor 1 RNA-binding protein OS=Homo sapiens GN=SERBP1 PE=1 SV=2	37	56.9	407.03
Q9BRL6	SRSF8_HUMAN	32382.3	11.72	Serine/arginine-rich splicing factor 8 OS=Homo sapiens GN=SRSF8 PE=1 SV=1	11	27.3	513.47
Q69YQ0	CYTSA_HUMAN	124925	5.52	Cytospin-A OS=Homo sapiens GN=SPECC1L PE=1 SV=2	26	21.6	482.24
F2Z393	F2Z393_HUMAN	35534.5	9.07	Transaldolase OS=Homo sapiens GN=TALDO1 PE=3 SV=1	13	25.2	514.23
O75461	E2F6_HUMAN	31995.5	5.35	Transcription factor E2F6 OS=Homo sapiens GN=E2F6 PE=1 SV=1	9	38.1	209.03
P55268	LAMB2_HUMAN	202982	6.07	Laminin subunit beta-2 OS=Homo sapiens GN=LAMB2 PE=1 SV=2	19	11.5	200
P46821	MAP1B_HUMAN	271665	4.73	Microtubule-associated protein 1B OS=Homo sapiens GN=MAP1B PE=1 SV=2	25	10.8	725.56
Q6PK04	CC137_HUMAN	33268.1	10.94	Coiled-coil domain-containing protein 137 OS=Homo sapiens GN=CCDC137 PE=1 SV=1	11	29.8	191.02
B4DZ28	B4DZ28_HUMAN	113012	6.42	cDNA FLJ53577, highly similar to pre-mRNA-splicing factor ATP-dependentRNA helicase DHX16 (EC 3.6.1.-) OS=Homo sapiens PE=2 SV=1	21	17.5	119.43
Q9GZR2	REXO4_HUMAN	46870.8	9.79	RNA exonuclease 4 OS=Homo sapiens GN=REXO4 PE=1 SV=2	20	47.6	435.14
Q02040	AK17A_HUMAN	81313.1	9.76	A-kinase anchor protein 17A OS=Homo sapiens GN=AKAP17A PE=1 SV=2	22	34	182.48
E9PLD3	E9PLD3_HUMAN	11649.8	12.24	Uncharacterized protein OS=Homo sapiens PE=4 SV=1	7	37.4	96.2
Q96F88	Q96F88_HUMAN	116318	9.34	Processing of 1, ribonuclease P/MRP subunit (S. cerevisiae) OS=Homo sapiens GN=POP1 PE=2 SV=1	12	1.3	66.31
B3KPV5	B3KPV5_HUMAN	76412.2	4.67	cDNA FLJ32300 fis, clone PROST2002227, highly similar to U3 small nucleolar ribonucleoprotein protein MPP10 (Fragment) OS=Homo sapiens PE=2 SV=1	18	31.5	75.85
A4VCI9	A4VCI9_HUMAN	59990.6	5.85	PML protein (Fragment) OS=Homo sapiens GN=PML PE=2 SV=1	16	28.7	138.76
Q9Y6A4	CP080_HUMAN	22931.1	9.78	UPF0468 protein C16orf80 OS=Homo sapiens GN=C16orf80 PE=1 SV=1	20	34.7	401.92
Q01196	RUNX1_HUMAN	48877.3	9.4	Runt-related transcription factor 1 OS=Homo sapiens GN=RUNX1 PE=1 SV=3	10	19.4	124.51
B3KRE0	B3KRE0_HUMAN	40204	9.52	cDNA FLJ34086 fis, clone FCBBF3005320, highly similar to Double-stranded RNA-binding protein Staufen homolog 1 OS=Homo sapiens PE=2 SV=1	34	66.3	1381.69
A8K0P8	A8K0P8_HUMAN	87344.8	5.49	cDNA FLJ78223 OS=Homo sapiens PE=2 SV=1	21	2.8	302.61
Q15059	BRD3_HUMAN	79777.2	9.39	Bromodomain-containing protein 3 OS=Homo sapiens GN=BRD3 PE=1 SV=1	16	25.9	53.2
Q9H5V9	CX056_HUMAN	26007.2	8.94	UPF0428 protein CXorf56 OS=Homo sapiens GN=CXorf56 PE=1 SV=1	14	7.9	599.43
P62841	RS15_HUMAN	17029.2	10.39	40S ribosomal protein S15 OS=Homo sapiens GN=RPS15 PE=1 SV=2	10	31	246.44
P16989	DBPA_HUMAN	40066	9.77	DNA-binding protein A OS=Homo sapiens GN=CSDA PE=1 SV=4	23	28	1366.81
Q9NW82	WDR70_HUMAN	73896.3	5.94	WD repeat-containing protein 70 OS=Homo sapiens GN=WDR70 PE=1 SV=1	15	23.1	125.4
B2RCM2	B2RCM2_HUMAN	135550	6.82	cDNA, FLJ96156, highly similar to Homo sapiens leucyl-tRNA synthetase (LARS), mRNA OS=Homo sapiens PE=2 SV=1	33	2.4	985.57
P35221	CTNA1_HUMAN	100693	5.95	Catenin alpha-1 OS=Homo sapiens GN=CTNNA1 PE=1 SV=1	66	56.5	1914.9
Q96ST3	SIN3A_HUMAN	145883	6.82	Paired amphipathic helix protein Sin3a OS=Homo sapiens GN=SIN3A PE=1 SV=2	19	12.6	173.04
B4DYZ9	B4DYZ9_HUMAN	109289	6.8	Uncharacterized protein OS=Homo sapiens GN=TRIM24 PE=2 SV=1	9	0.9	54.3
O43684	BUB3_HUMAN	37587.3	6.36	Mitotic checkpoint protein BUB3 OS=Homo sapiens GN=BUB3 PE=1 SV=1	22	46.6	553.89
P53582	AMPM1_HUMAN	44099.6	6.75	Methionine aminopeptidase 1 OS=Homo sapiens GN=METAP1 PE=1 SV=2	22	44.8	611.33
D9IAI1	D9IAI1_HUMAN	21157.7	7.01	Phosphatidylethanolamine-binding protein 1 OS=Homo sapiens PE=2 SV=1	13	32.3	929.56
Q15637	SF01_HUMAN	68514	9.07	Splicing factor 1 OS=Homo sapiens GN=SF1 PE=1 SV=4	12	16.9	71.79
Q3B726	RPA43_HUMAN	37922	6.53	DNA-directed RNA polymerase I subunit RPA43 OS=Homo sapiens GN=TWISTNB PE=1 SV=1	15	25.4	275.95
Q53FX5	Q53FX5_HUMAN	21920.5	7.82	Lin-7 homolog C variant (Fragment) OS=Homo sapiens PE=2 SV=1	11	18.5	210.88
P14174	MIF_HUMAN	12639.3	7.74	Macrophage migration inhibitory factor OS=Homo sapiens GN=MIF PE=1 SV=4	8	17.4	954.25
Q8NBZ0	IN80E_HUMAN	26575.7	8.41	INO80 complex subunit E OS=Homo sapiens GN=INO80E PE=1 SV=1	10	37.7	284.07
P61970	NTF2_HUMAN	14640.1	5.1	Nuclear transport factor 2 OS=Homo sapiens GN=NUTF2 PE=1 SV=1	4	50.4	70.39
Q8N2Z9	CENPS_HUMAN	16054	5.83	Centromere protein S OS=Homo sapiens GN=APITD1 PE=1 SV=1	10	49.3	185.92
Q9Y2S0	RPAC2_HUMAN	15398.5	5.55	DNA-directed RNA polymerases I and III subunit RPAC2 OS=Homo sapiens GN=POLR1D PE=1 SV=1	9	63.9	387.85
Q14186	TFDP1_HUMAN	45327.6	5.74	Transcription factor Dp-1 OS=Homo sapiens GN=TFDP1 PE=1 SV=1	6	14.1	76.19
Q9UQ80	PA2G4_HUMAN	44101.3	6.13	Proliferation-associated protein 2G4 OS=Homo sapiens GN=PA2G4 PE=1 SV=3	56	64.2	1644.07
A3RJH1	A3RJH1_HUMAN	83349.1	6.81	ATP-dependent RNA helicase DDX1 OS=Homo sapiens GN=DDX1 PE=2 SV=1	62	8.7	1321.62
B9EGI2	B9EGI2_HUMAN	118773	6.03	Myosin phosphatase Rho interacting protein OS=Homo sapiens GN=MPRIP PE=2 SV=1	60	51.7	1469.93
Q92785	REQU_HUMAN	45267.6	5.94	Zinc finger protein ubi-d4 OS=Homo sapiens GN=DPF2 PE=1 SV=2	33	54.7	1113.2
Q9UKS6	PACN3_HUMAN	48799	5.83	Protein kinase C and casein kinase substrate in neurons protein 3 OS=Homo sapiens GN=PACSIN3 PE=1 SV=2	12	6.7	463.25
O75526	HNRGT_HUMAN	42959.2	10.33	RNA-binding motif protein, X-linked-like-2 OS=Homo sapiens GN=RBMXL2 PE=1 SV=3	16	28.3	154.47
Q96BK5	PINX1_HUMAN	37183	9.61	PIN2/TERF1-interacting telomerase inhibitor 1 OS=Homo sapiens GN=PINX1 PE=1 SV=2	8	20.1	96.69
B4DIK2	B4DIK2_HUMAN	158852	9.08	cDNA FLJ60565, highly similar to Nuclear pore complex protein Nup153 OS=Homo sapiens PE=2 SV=1	23	14.9	86.69
Q86UE4	LYRIC_HUMAN	63855.8	9.33	Protein LYRIC OS=Homo sapiens GN=MTDH PE=1 SV=2	13	27	89.64
Q8TAX8	Q8TAX8_HUMAN	17294.4	6.07	MYC associated factor X OS=Homo sapiens GN=MAX PE=2 SV=1	12	49.7	694.73
P20042	IF2B_HUMAN	38706.5	5.6	Eukaryotic translation initiation factor 2 subunit 2 OS=Homo sapiens GN=EIF2S2 PE=1 SV=2	28	54.4	651.76
Q60FE2	Q60FE2_HUMAN	227646	5.5	MYH9 variant protein OS=Homo sapiens GN=MYH9 PE=2 SV=1	446	3.5	26123.9
Q14978	NOLC1_HUMAN	73559.6	9.46	Nucleolar and coiled-body phosphoprotein 1 OS=Homo sapiens GN=NOLC1 PE=1 SV=2	20	24.2	198.58
E9PKP7	E9PKP7_HUMAN	87722.3	9.9	Uncharacterized protein OS=Homo sapiens GN=UBTF PE=4 SV=1	44	34.6	99.84
O75367	H2AY_HUMAN	39763.5	9.8	Core histone macro-H2A.1 OS=Homo sapiens GN=H2AFY PE=1 SV=4	59	53.5	10682.7
B4DJ51	B4DJ51_HUMAN	16826.8	4.09	Calmodulin 1 (Phosphorylase kinase, delta), isoform CRA_a OS=Homo sapiens GN=CALM1 PE=1 SV=1	33	57.7	3807.12
Q16695	H31T_HUMAN	15612.6	11.13	Histone H3.1t OS=Homo sapiens GN=HIST3H3 PE=1 SV=3	13	52.9	79.94
P42696	RBM34_HUMAN	48649.2	10.11	RNA-binding protein 34 OS=Homo sapiens GN=RBM34 PE=1 SV=2	34	47	907.57
Q9UKK6	NXT1_HUMAN	16064.7	4.91	NTF2-related export protein 1 OS=Homo sapiens GN=NXT1 PE=1 SV=1	6	16.4	231.66
Q59EU6	Q59EU6_HUMAN	29926.4	6.01	EF hand domain family, member D1 variant (Fragment) OS=Homo sapiens PE=2 SV=1	17	49.8	589.27
O00365	O00365_HUMAN	40149.7	9.43	P40 OS=Homo sapiens PE=4 SV=1	20	41.1	544.95
F2Z3D0	F2Z3D0_HUMAN	8163.02	5.25	Uncharacterized protein OS=Homo sapiens GN=SUMO2 PE=4 SV=1	7	46.5	379.14
B2RE34	B2RE34_HUMAN	71608	9.13	cDNA, FLJ96901, highly similar to Homo sapiens Rac GTPase activating protein 1 (RACGAP1), mRNA OS=Homo sapiens PE=2 SV=1	23	4.6	120.74
Q9BX46	RBM24_HUMAN	24817.4	8.52	RNA-binding protein 24 OS=Homo sapiens GN=RBM24 PE=1 SV=1	7	10.3	62.15
[truncated: 313 more rows]
