# Supplementary material for: SILAC-Based Proteomic Profiling of the Human MDA-MB-231 Metastatic Breast Cancer Cell Line in Response to the Two Antitumoral Lactoferrin Isoforms: The Secreted Lactoferrin and the Intracellular Delta-Lactoferrin
Source: PLoS One. 2014 Aug 12;9(8):e104563. doi: 10.1371/journal.pone.0104563 (PMC4130549; doi:10.1371/journal.pone.0104563)
Supplement: Table S6 — List of cytosolic proteins identified when high doses of Lf isoforms are used. (XLSX) [file pone.0104563.s008.xlsx]

## Sheet: Sheet1
AC	ID	MW	pI	Description	#Peptides	Coverage (%)	Score
P31946	1433B_HUMAN	28178.9	4.76	14-3-3 protein beta/alpha OS=Homo sapiens GN=YWHAB PE=1 SV=3	64	79.3	3194.07
Q04917	1433F_HUMAN	28372.1	4.76	14-3-3 protein eta OS=Homo sapiens GN=YWHAH PE=1 SV=4	46	76	2376.91
P61981	1433G_HUMAN	28456	4.8	14-3-3 protein gamma OS=Homo sapiens GN=YWHAG PE=1 SV=2	49	78.5	2970.8
P31947	1433S_HUMAN	27870.7	4.68	14-3-3 protein sigma OS=Homo sapiens GN=SFN PE=1 SV=1	37	66.1	1696.31
Q15172	2A5A_HUMAN	56500.3	6.28	Serine/threonine-protein phosphatase 2A 56 kDa regulatory subunit alpha isoform OS=Homo sapiens GN=PPP2R5A PE=1 SV=1	13	31.3	160.14
Q14738	2A5D_HUMAN	70289.5	8.24	Serine/threonine-protein phosphatase 2A 56 kDa regulatory subunit delta isoform OS=Homo sapiens GN=PPP2R5D PE=1 SV=1	20	22.1	400.72
P30153	2AAA_HUMAN	66065.2	5	Serine/threonine-protein phosphatase 2A 65 kDa regulatory subunit A alpha isoform OS=Homo sapiens GN=PPP2R1A PE=1 SV=4	84	64.7	3596.5
P30154	2AAB_HUMAN	66798.7	4.84	Serine/threonine-protein phosphatase 2A 65 kDa regulatory subunit A beta isoform OS=Homo sapiens GN=PPP2R1B PE=1 SV=3	28	36.9	1734.79
Q66LE6	2ABD_HUMAN	52579.8	5.96	Serine/threonine-protein phosphatase 2A 55 kDa regulatory subunit B delta isoform OS=Homo sapiens GN=PPP2R2D PE=1 SV=1	22	32.2	449.77
P11171	41_HUMAN	97527.5	5.42	Protein 4.1 OS=Homo sapiens GN=EPB41 PE=1 SV=4	26	27.9	251.82
Q13541	4EBP1_HUMAN	12686.1	5.32	Eukaryotic translation initiation factor 4E-binding protein 1 OS=Homo sapiens GN=EIF4EBP1 PE=1 SV=3	12	70.3	362.36
Q13542	4EBP2_HUMAN	13045.4	6.16	Eukaryotic translation initiation factor 4E-binding protein 2 OS=Homo sapiens GN=EIF4EBP2 PE=1 SV=1	3	36.7	271.59
Q9H0P0	5NT3_HUMAN	38265.9	6.67	Cytosolic 5'-nucleotidase 3 OS=Homo sapiens GN=NT5C3 PE=1 SV=3	12	25.3	192.46
Q969T7	5NT3L_HUMAN	33792.1	6.21	Cytosolic 5'-nucleotidase III-like protein OS=Homo sapiens GN=NT5C3L PE=1 SV=3	16	46.2	399.7
O95336	6PGL_HUMAN	27814.7	5.7	6-phosphogluconolactonase OS=Homo sapiens GN=PGLS PE=1 SV=2	34	74	1993.42
A0JP02	A0JP02_HUMAN	100088	6.28	PLEKHA5 protein OS=Homo sapiens GN=PLEKHA5 PE=2 SV=1	21	20.7	91.63
A0M8W4	A0M8W4_HUMAN	16409.2	7.79	Ubiquitin-conjugating enzyme E2 variant 2 OS=Homo sapiens GN=UBE2V2 PE=2 SV=1	30	75.9	1770.85
A0MNN5	A0MNN5_HUMAN	49787.3	4.82	CDW4/GRWD1 OS=Homo sapiens GN=GRWD1 PE=2 SV=1	18	36.5	530.1
A0N4V7	A0N4V7_HUMAN	2269.19	9.79	HCG2039797 (Fragment) OS=Homo sapiens GN=Tcr-alpha PE=4 SV=1	1	38.1	196.62
A1A508	A1A508_HUMAN	27040.3	6.86	PRSS3 protein OS=Homo sapiens GN=PRSS3 PE=2 SV=1	3	12.1	177.84
A1A5C5	A1A5C5_HUMAN	84655.3	4.98	RRBP1 protein OS=Homo sapiens GN=RRBP1 PE=2 SV=1	53	55	908.1
A1L377	A1L377_HUMAN	44563.7	8.73	CABC1 protein OS=Homo sapiens GN=CABC1 PE=2 SV=1	14	23.2	1008.35
A1L3Z9	A1L3Z9_HUMAN	86838.1	5.59	Glutamine-rich 1 OS=Homo sapiens GN=QRICH1 PE=2 SV=1	10	14.9	164.5
A1L471	A1L471_HUMAN	141799	9.06	ATP-binding cassette, sub-family B (MDR/TAP), member 1 OS=Homo sapiens GN=ABCB1 PE=2 SV=1	16	10.2	95.53
A1YVW6	A1YVW6_HUMAN	27854.3	9.18	Major prion protein OS=Homo sapiens GN=PRNP PE=3 SV=1	17	27.7	215.15
A2A274	A2A274_HUMAN	88563.3	6.97	Aconitase 2, mitochondrial OS=Homo sapiens GN=ACO2 PE=4 SV=1	85	7.5	3263.44
A2A283	A2A283_HUMAN	12952.5	5.55	Synaptogyrin 1 OS=Homo sapiens GN=SYNGR1 PE=4 SV=1	3	10.5	81.27
A2AEA4	A2AEA4_HUMAN	44641.2	6.77	Major histocompatibility complex, class I, C OS=Homo sapiens GN=HLA-C PE=3 SV=1	19	9.1	568.22
A2ICT2	A2ICT2_HUMAN	95478.9	5.63	Heat shock 70 kDa protein 4-like protein OS=Homo sapiens GN=HSPA4L PE=2 SV=1	76	57.7	2712.14
P01023	A2MG_HUMAN	164614	6.03	Alpha-2-macroglobulin OS=Homo sapiens GN=A2M PE=1 SV=2	8	7.9	84.32
A2RU21	A2RU21_HUMAN	163783	8.93	CLASP1 protein OS=Homo sapiens GN=CLASP1 PE=2 SV=1	33	23.9	364.77
A2TDB8	A2TDB8_HUMAN	21867.3	8.89	Cysteine and glycine-rich protein 3 (Cardiac LIM protein) OS=Homo sapiens GN=CSRP3 PE=2 SV=1	5	26.3	114.59
A3KFK8	A3KFK8_HUMAN	61944.3	8.6	Far upstream element (FUSE) binding protein 3 OS=Homo sapiens GN=FUBP3 PE=2 SV=1	38	52.1	796.11
A3RJH1	A3RJH1_HUMAN	83349.1	6.81	DEAD (Asp-Glu-Ala-Asp) box polypeptide 1, isoform CRA_d OS=Homo sapiens GN=DDX1 PE=2 SV=1	65	8.4	1398.98
A4D0R1	A4D0R1_HUMAN	28888.8	8.69	Synaptophysin-like 1, isoform CRA_a OS=Homo sapiens GN=SYPL PE=4 SV=1	5	2.8	85.2
A4D0R4	A4D0R4_HUMAN	28287.1	9.57	B-cell receptor-associated protein 29 OS=Homo sapiens GN=BCAP29 PE=4 SV=1	20	48.3	305.38
A4D0U5	A4D0U5_HUMAN	49788.6	7.96	Testis derived transcript (3 LIM domains) OS=Homo sapiens GN=TES PE=4 SV=1	36	3.5	593.58
A4D0W8	A4D0W8_HUMAN	42187.4	9.01	Protein Wnt OS=Homo sapiens GN=WNT16 PE=3 SV=1	3	8.5	153.4
A4D0Y1	A4D0Y1_HUMAN	53050.7	7.05	Wiskott-Aldrich syndrome-like OS=Homo sapiens GN=WASL PE=4 SV=1	17	40.6	83.04
A4D0Z6	A4D0Z6_HUMAN	64678.2	6.55	Inosine-5'-monophosphate dehydrogenase OS=Homo sapiens GN=IMPDH1 PE=3 SV=1	24	41.4	433.98
A4D105	A4D105_HUMAN	13673.9	4.96	Replication protein A3, 14kDa OS=Homo sapiens GN=RPA3 PE=2 SV=1	23	56.7	1510.52
A4D1G0	A4D1G0_HUMAN	37257.2	6.02	Cyclin-dependent kinase 6 OS=Homo sapiens GN=CDK6 PE=2 SV=1	10	29.1	250.74
A4D1G5	A4D1G5_HUMAN	17265.8	9.63	Similar to ribosomal protein S27 OS=Homo sapiens GN=LOC392748 PE=3 SV=1	4	20.3	65.48
A4D1L5	A4D1L5_HUMAN	20699.1	4.55	Ubiquitin carrier protein OS=Homo sapiens GN=UBE2H PE=2 SV=1	14	23.9	493.34
A4D1T0	A4D1T0_HUMAN	80495.7	8.84	Poly (ADP-ribose) polymerase family, member 12, isoform CRA_b OS=Homo sapiens GN=ZC3HDC1 PE=4 SV=1	7	17	61.73
A4D1U5	A4D1U5_HUMAN	47563.6	8.31	Multiple substrate lipid kinase, isoform CRA_a OS=Homo sapiens GN=FLJ10842 PE=4 SV=1	21	12.1	372.57
A4D1V4	A4D1V4_HUMAN	21733.2	9.78	Mitochondrial ribosomal protein L32 OS=Homo sapiens GN=MRPL32 PE=2 SV=1	14	43.1	285.1
A4D1W8	A4D1W8_HUMAN	38582.5	9.66	Ependymin related protein 1 (Zebrafish), isoform CRA_b OS=Homo sapiens GN=UCC1 PE=4 SV=1	6	8.7	247.84
A4D210	A4D210_HUMAN	89024.2	4.96	Eukaryotic translation initiation factor 3, subunit 9 eta, 116kDa OS=Homo sapiens GN=EIF3S9 PE=4 SV=1	80	7.4	2203.95
A4FTY0	A4FTY0_HUMAN	55272.7	5.08	Deafness, autosomal dominant 5 OS=Homo sapiens GN=DFNA5 PE=2 SV=1	8	14.1	68.36
A4FVB5	A4FVB5_HUMAN	46207.2	4.99	CADM1 protein (Fragment) OS=Homo sapiens GN=CADM1 PE=2 SV=1	21	10.7	611.44
A4GUK4	A4GUK4_HUMAN	45304.5	_	TDP43 OS=Homo sapiens PE=1 SV=1	24	0	711.92
A4GWV7	A4GWV7_HUMAN	35617	6.11	NADH-ubiquinone oxidoreductase chain 1 OS=Homo sapiens GN=ND1 PE=3 SV=1	10	9.1	52.91
A4GWW2	A4GWW2_HUMAN	24820.8	10.09	ATP synthase subunit a OS=Homo sapiens GN=ATP6 PE=3 SV=1	12	11.1	60.85
A4QPA9	A4QPA9_HUMAN	43753.4	6.18	Mitogen-activated protein kinase kinase 1 OS=Homo sapiens GN=MAP2K1 PE=2 SV=1	40	15	886.71
A4VCI0	A4VCI0_HUMAN	72223.7	_	DNAJC2 protein (Fragment) OS=Homo sapiens GN=DNAJC2 PE=2 SV=1	14	0	61.29
A5D8X2	A5D8X2_HUMAN	63702.1	5.5	Anaphase promoting complex subunit 7 OS=Homo sapiens GN=ANAPC7 PE=2 SV=1	17	6.2	402.46
A5GZA6	A5GZA6_HUMAN	42686.9	4.73	CRELD2-zeta OS=Homo sapiens GN=CRELD2 PE=2 SV=1	7	2.4	207.39
A5X2G7	A5X2G7_HUMAN	17986.1	6.37	Cyclin-dependent kinase inhibitor OS=Homo sapiens GN=CDKN2A PE=2 SV=1	17	82.6	586.1
A5YM53	A5YM53_HUMAN	117058	5.5	ITGAV protein OS=Homo sapiens GN=ITGAV PE=2 SV=1	21	0	162.76
A5Z0M6	A5Z0M6_HUMAN	75892.4	6.37	Sterile alpha motif domain containing 4B OS=Homo sapiens GN=SAMD4B PE=2 SV=1	10	2.3	192.57
A6H581	A6H581_HUMAN	41137.1	5.6	MHC class I antigen (Fragment) OS=Homo sapiens GN=HLA-C PE=3 SV=1	21	37.5	993.41
A6H8W4	A6H8W4_HUMAN	152762	5.52	GIGYF2 protein OS=Homo sapiens GN=GIGYF2 PE=2 SV=1	33	0.1	236.49
A6H8Y6	A6H8Y6_HUMAN	103478	5.68	EML4 protein OS=Homo sapiens GN=EML4 PE=2 SV=1	14	1.9	55.11
A6MUU8	A6MUU8_HUMAN	12445.3	7.88	Macrophage migration inhibitory factor OS=Homo sapiens GN=MIF PE=4 SV=1	9	8.8	376.31
A6NBZ8	A6NBZ8_HUMAN	73881.4	6.33	Putative uncharacterized protein ALB OS=Homo sapiens GN=ALB PE=4 SV=2	14	26.6	130.08
A6NCQ5	A6NCQ5_HUMAN	17318	9.91	Methionine sulfoxide reductase B2, isoform CRA_a OS=Homo sapiens GN=MSRB2 PE=4 SV=1	9	45.9	96.28
A6NDN4	A6NDN4_HUMAN	43499	_	CD44 antigen (Indian blood group), isoform CRA_i OS=Homo sapiens GN=CD44 PE=4 SV=2	20	0	591.69
A6NDT2	A6NDT2_HUMAN	28530.7	8.83	Acyl-CoA thioesterase 8, isoform CRA_c OS=Homo sapiens GN=ACOT8 PE=4 SV=1	10	38.6	357.6
A6NED0	A6NED0_HUMAN	19646.1	6.71	Glutathione transferase zeta 1 (Maleylacetoacetate isomerase), isoform CRA_b OS=Homo sapiens GN=GSTZ1 PE=4 SV=1	19	46.6	290.77
A6NFH1	A6NFH1_HUMAN	56097.2	_	Putative uncharacterized protein GTPBP3 OS=Homo sapiens GN=GTPBP3 PE=3 SV=2	6	0	160.19
A6NG51	A6NG51_HUMAN	285628	5.23	Putative uncharacterized protein SPTAN1 OS=Homo sapiens GN=SPTAN1 PE=4 SV=2	98	33.4	1138.33
A6NGG4	A6NGG4_HUMAN	84278.8	_	Putative uncharacterized protein RPS6KA1 OS=Homo sapiens GN=RPS6KA1 PE=4 SV=1	37	0	542.2
A6NGQ5	A6NGQ5_HUMAN	17792.1	9.26	Uncharacterized protein OS=Homo sapiens GN=MRPL23 PE=4 SV=2	15	39.9	595.91
A6NH01	A6NH01_HUMAN	19353.1	8.56	Uncharacterized protein OS=Homo sapiens GN=AP1S2 PE=4 SV=1	5	25	232.57
A6NIQ6	A6NIQ6_HUMAN	10153.2	8.77	Uncharacterized protein OS=Homo sapiens GN=VKORC1 PE=4 SV=1	4	16	318.24
A6NJM2	A6NJM2_HUMAN	69711.7	8.44	Putative uncharacterized protein KIAA2013 OS=Homo sapiens GN=KIAA2013 PE=4 SV=1	7	16.2	78.89
A6NKV8	A6NKV8_HUMAN	42379.4	4.41	Putative uncharacterized protein PAIP1 OS=Homo sapiens GN=PAIP1 PE=4 SV=1	35	47.1	1485.75
A6NL80	A6NL80_HUMAN	13159.5	5.26	Processing of 5, ribonuclease P/MRP subunit (S. cerevisiae), isoform CRA_b OS=Homo sapiens GN=POP5 PE=4 SV=1	5	10.4	334.26
A6NLH6	A6NLH6_HUMAN	16216.1	6.48	Uncharacterized protein OS=Homo sapiens GN=CNIH4 PE=4 SV=1	3	15.3	127.6
A6NMH6	A6NMH6_HUMAN	50169.5	5.84	Putative uncharacterized protein SEPT8 OS=Homo sapiens GN=SEPT8 PE=3 SV=1	25	9.6	554.12
A6NMH8	A6NMH8_HUMAN	30527.3	6.49	Putative uncharacterized protein CD81 OS=Homo sapiens GN=CD81 PE=4 SV=1	8	29.6	608.93
A6NMJ5	A6NMJ5_HUMAN	61649.2	_	Putative uncharacterized protein YTHDF1 OS=Homo sapiens GN=YTHDF1 PE=4 SV=2	16	0	129.7
A6NN38	A6NN38_HUMAN	66381.6	_	Coactivator-associated arginine methyltransferase 1, isoform CRA_b OS=Homo sapiens GN=CARM1 PE=4 SV=1	8	0	141.26
A6NNI4	A6NNI4_HUMAN	18265.2	5.91	Putative uncharacterized protein CD9 OS=Homo sapiens GN=CD9 PE=4 SV=1	10	0	171.56
A6NNP0	A6NNP0_HUMAN	29864.1	4.3	Putative uncharacterized protein FBXO2 OS=Homo sapiens GN=FBXO2 PE=4 SV=1	7	10.9	130.82
A6PVP4	A6PVP4_HUMAN	15658.6	6.1	Mediator complex subunit 20mediator complex subunit 20mediator complex subunit 20Trf (TATA binding protein-related factor)-proximal homolog (Drosophila) (Fragment) OS=Homo sapiens GN=TRFP PE=4 SV=1	9	47.1	280.15
A6PZH2	A6PZH2_HUMAN	84039.3	_	Glucosamine (UDP-N-acetyl)-2-epimerase/N-acetylmannosamine kinase, isoform CRA_a OS=Homo sapiens GN=GNE PE=2 SV=1	10	0	150.43
A6QKW0	A6QKW0_HUMAN	28274.9	9.75	SHINC3 OS=Homo sapiens GN=SHINC3 PE=2 SV=1	23	47.8	912.73
A7BI36	A7BI36_HUMAN	166016	9	p180/ribosome receptor OS=Homo sapiens GN=RRBP1 PE=2 SV=1	76	41.6	1333.14
Q96GX2	A7L3B_HUMAN	11049.3	4.27	Putative ataxin-7-like protein 3B OS=Homo sapiens GN=ATXN7L3B PE=3 SV=2	4	30.9	201.84
A7MAP0	A7MAP0_HUMAN	54716.7	6.87	Coronin-1C_i2 protein OS=Homo sapiens GN=CORO1C PE=2 SV=1	16	31	247.27
A7MAP1	A7MAP1_HUMAN	59708.1	7.86	Coronin-1C_i3 protein OS=Homo sapiens GN=CORO1C PE=2 SV=1	29	39.5	1494.59
A7UJ17	A7UJ17_HUMAN	26899.1	6.93	DnaJ OS=Homo sapiens PE=2 SV=1	7	2.6	204.77
A7UNU5	A7UNU5_HUMAN	69292.2	7.31	Mutant electron-transferring flavoprotein dehydrogenase OS=Homo sapiens GN=ETFDH PE=2 SV=1	33	6.8	301.71
A7YA96	A7YA96_HUMAN	88047	7.94	Gamma-glutamyl carboxylase OS=Homo sapiens GN=GGCX PE=2 SV=1	10	13.9	51.84
A8C1Z0	A8C1Z0_HUMAN	111494	5.16	150 kDa oxygen-regulated protein OS=Homo sapiens GN=ORP150 PE=2 SV=1	114	5.3	3218.96
A8CED1	A8CED1_HUMAN	33276.3	7.46	Protease, serine, 3 (Mesotrypsin), isoform CRA_d OS=Homo sapiens GN=PRSS3 PE=2 SV=1	2	2.7	195.79
A8K066	A8K066_HUMAN	48491.1	7.62	cDNA FLJ75563, highly similar to Homo sapiens cyclin B1 (CCNB1), mRNA OS=Homo sapiens PE=2 SV=1	9	1.3	104.02
A8K070	A8K070_HUMAN	59568.8	5.91	cDNA FLJ75157, highly similar to Homo sapiens G protein pathway suppressor 1, transcript variant 1, mRNA OS=Homo sapiens PE=2 SV=1	25	45.2	291.66
A8K0D4	A8K0D4_HUMAN	68270.2	9.2	cDNA FLJ78693, highly similar to Homo sapiens TAF6-like RNA polymerase II, p300/CBP-associated factor (PCAF)-associated factor, 65kDa (TAF6L), mRNA OS=Homo sapiens PE=2 SV=1	8	2.9	50.78
A8K0H3	A8K0H3_HUMAN	17826.1	11.73	cDNA FLJ78093, highly similar to Homo sapiens ribosomal protein L29 (RPL29), mRNA OS=Homo sapiens PE=2 SV=1	9	35.2	309.49
A8K0M9	A8K0M9_HUMAN	10275.2	10.54	Selenoprotein K OS=Homo sapiens GN=SELK PE=4 SV=1	6	56	145.26
A8K0N0	A8K0N0_HUMAN	10219.1	7.77	Signal recognition particle 9 kDa protein OS=Homo sapiens GN=SRP9 PE=3 SV=1	17	65.1	438.19
A8K132	A8K132_HUMAN	74317.2	7.85	cDNA FLJ75476, highly similar to Homo sapiens glutaminase (GLS), mRNA OS=Homo sapiens PE=2 SV=1	57	7.1	1888.42
A8K160	A8K160_HUMAN	78426.9	5.85	Sodium/hydrogen exchanger OS=Homo sapiens PE=2 SV=1	6	10	64.67
A8K1A9	A8K1A9_HUMAN	16844.6	6.54	cDNA FLJ75908, highly similar to Homo sapiens fragile histidine triad gene (FHIT), mRNA OS=Homo sapiens PE=2 SV=1	5	49	88.29
A8K202	A8K202_HUMAN	64982.4	6.27	5-aminoimidazole-4-carboxamide ribonucleotide formyltransferase/IMP cyclohydrolase, isoform CRA_g OS=Homo sapiens GN=ATIC PE=2 SV=1	89	91.4	4067.15
A8K228	A8K228_HUMAN	45818.3	7.99	cDNA FLJ77874, highly similar to Homo sapiens glycine C-acetyltransferase (2-amino-3-ketobutyrate coenzyme A ligase), mRNA OS=Homo sapiens PE=2 SV=1	8	18.4	66.89
A8K287	A8K287_HUMAN	23681.7	4.89	Synaptosomal-associated protein OS=Homo sapiens GN=SNAP23 PE=2 SV=1	12	55	587.66
A8K295	A8K295_HUMAN	26975.8	_	cDNA FLJ76235, highly similar to Homo sapiens dehydrogenase/reductase (SDR family) member 6 (DHRS6),mRNA OS=Homo sapiens PE=2 SV=1	6	0	46.41
A8K2M0	A8K2M0_HUMAN	47450.6	5.09	Proteasome (Prosome, macropain) 26S subunit, ATPase, 4, isoform CRA_b OS=Homo sapiens GN=PSMC4 PE=2 SV=1	63	20.9	2468.79
A8K2U2	A8K2U2_HUMAN	103718	5.74	cDNA FLJ75392, highly similar to Homo sapiens hexokinase II (HKII) mRNA OS=Homo sapiens PE=2 SV=1	43	33.6	537.17
A8K2X8	A8K2X8_HUMAN	60148	5.34	cDNA FLJ78433, highly similar to Homo sapiens chaperonin containing TCP1, subunit 5 (epsilon) (CCT5), mRNA OS=Homo sapiens PE=2 SV=1	98	86	3433.65
A8K309	A8K309_HUMAN	39876.2	5.2	cDNA FLJ76654, highly similar to Homo sapiens CD44 antigen (homing function and Indian blood group system) (CD44), transcript variant 4, mRNA OS=Homo sapiens PE=2 SV=1	8	14.1	516.87
A8K321	A8K321_HUMAN	102875	9	cDNA FLJ78524, highly similar to Homo sapiens SMILE protein (SMILE), mRNA OS=Homo sapiens PE=2 SV=1	16	1.7	53.6
A8K329	A8K329_HUMAN	103148	5.3	cDNA FLJ76656, highly similar to Homo sapiens scaffold attachment factor B (SAFB), mRNA OS=Homo sapiens PE=2 SV=1	38	42.9	124.88
A8K3C5	A8K3C5_HUMAN	51810.3	9.81	cDNA FLJ77715, highly similar to Homo sapiens cisplatin resistance-associated overexpressed protein(LUC7A), mRNA OS=Homo sapiens PE=2 SV=1	30	40	743.41
A8K3D0	A8K3D0_HUMAN	50762	8.86	cDNA FLJ75185 OS=Homo sapiens PE=2 SV=1	49	62.4	1631.48
A8K3E7	A8K3E7_HUMAN	74932.5	4.87	cDNA FLJ76257, highly similar to Homo sapiens DIP13 beta (DIP13B), mRNA OS=Homo sapiens PE=2 SV=1	13	0.6	51.29
A8K3R2	A8K3R2_HUMAN	84259.4	5.75	cDNA FLJ78061, highly similar to Homo sapiens block of proliferation 1, mRNA OS=Homo sapiens PE=2 SV=1	16	32.3	108.85
A8K3W7	A8K3W7_HUMAN	50213.4	6.15	cDNA FLJ76271, highly similar to Homo sapiens protein O-fucosyltransferase 2 (POFUT2), transcript variant 3, mRNA OS=Homo sapiens PE=2 SV=1	15	8.7	152.01
A8K3Y6	A8K3Y6_HUMAN	15714.9	5.12	cDNA FLJ78231, highly similar to Homo sapiens TSC22 domain family, member 1 (TSC22D1), transcript variant 2, mRNA OS=Homo sapiens PE=2 SV=1	5	27.1	84.95
A8K3Z8	A8K3Z8_HUMAN	24578.7	7.01	RAN, member RAS oncogene family, isoform CRA_b OS=Homo sapiens GN=RAN PE=1 SV=1	55	11.3	3408.46
A8K401	A8K401_HUMAN	29842.9	5.57	Prohibitin, isoform CRA_a OS=Homo sapiens GN=PHB PE=2 SV=1	50	31.9	3011.48
A8K482	A8K482_HUMAN	47885.5	9.32	Aspartate aminotransferase OS=Homo sapiens PE=2 SV=1	10	21.9	86.5
A8K486	A8K486_HUMAN	18229.9	6.43	Peptidyl-prolyl cis-trans isomerase OS=Homo sapiens PE=2 SV=1	61	81.2	8632.87
A8K489	A8K489_HUMAN	44361.8	5.17	cDNA FLJ76151, highly similar to Homo sapiens Wilms tumor 1 associated protein (WTAP), transcript variant 1, mRNA OS=Homo sapiens PE=2 SV=1	5	18.4	52.13
A8K4A8	A8K4A8_HUMAN	74155.3	7.93	cDNA FLJ76156, highly similar to Homo sapiens aspartyl-tRNA synthetase 2 (DARS2), mRNA OS=Homo sapiens PE=2 SV=1	31	42.5	242.92
A8K4G7	A8K4G7_HUMAN	49413.5	6.31	cDNA FLJ78528, highly similar to Homo sapiens vacuolar protein sorting 4B (yeast) (VPS4B), mRNA OS=Homo sapiens PE=2 SV=1	25	54.3	357.93
A8K4J2	A8K4J2_HUMAN	25742	_	cDNA FLJ78548, highly similar to Homo sapiens AD-003 protein (AD-003), mRNA OS=Homo sapiens PE=2 SV=1	16	0	483.91
A8K4J9	A8K4J9_HUMAN	37583.2	6.92	cDNA FLJ77638, highly similar to Homo sapiens SPT3-associated factor 42 (STAF42), mRNA OS=Homo sapiens PE=2 SV=1	3	4.3	62.95
A8K4K1	A8K4K1_HUMAN	45822.8	5.58	cDNA FLJ78216, highly similar to Homo sapiens lysosomal neuraminidase, mRNA OS=Homo sapiens PE=2 SV=1	8	0.8	98.29
A8K4K4	A8K4K4_HUMAN	43446.7	6.89	cDNA FLJ78027, highly similar to Homo sapiens mitogen-activated protein kinase-activated protein kinase 3, mRNA OS=Homo sapiens PE=2 SV=1	17	3.8	111.64
A8K4K6	A8K4K6_HUMAN	73157.1	_	cDNA FLJ78033, highly similar to Homo sapiens protein disulfide isomerase family A, member 4, mRNA OS=Homo sapiens PE=2 SV=1	13	0	248.68
A8K4L9	A8K4L9_HUMAN	43763.2	8.1	cDNA FLJ75459 OS=Homo sapiens PE=2 SV=1	24	46.9	463.25
A8K4T3	A8K4T3_HUMAN	54600.2	6.32	cDNA FLJ77716, highly similar to Homo sapiens Zwilch, kinetochore associated, homolog (Drosophila), mRNA OS=Homo sapiens PE=2 SV=1	7	14.3	64.87
A8K4V4	A8K4V4_HUMAN	17919.3	9.92	cDNA FLJ76392, highly similar to Homo sapiens mitochondrial ribosomal protein L43 (MRPL43), transcript variant 1, mRNA OS=Homo sapiens PE=2 SV=1	19	70.4	1067.73
A8K4Z4	A8K4Z4_HUMAN	34388.9	5.71	cDNA FLJ75549, highly similar to Homo sapiens ribosomal protein, large, P0 (RPLP0), transcript variant 1, mRNA OS=Homo sapiens PE=2 SV=1	64	24.8	3472.91
A8K513	A8K513_HUMAN	18848.9	11.62	HCG1994066, isoform CRA_a OS=Homo sapiens GN=hCG_1994066 PE=2 SV=1	14	48.4	649.48
A8K548	A8K548_HUMAN	120821	4.3	cDNA FLJ75008, highly similar to Homo sapiens proline-, glutamic acid-, leucine-rich protein 1 (PELP1), mRNA OS=Homo sapiens PE=2 SV=1	36	2.7	729.17
A8K555	A8K555_HUMAN	46573	6.35	Trophoblast glycoprotein OS=Homo sapiens GN=TPBG PE=2 SV=1	7	4	58.3
A8K575	A8K575_HUMAN	34729.9	5.68	cDNA FLJ76190, highly similar to Homo sapiens START domain containing 7 (STARD7), transcript variant 1, mRNA OS=Homo sapiens PE=2 SV=1	21	61.4	223.92
A8K5B0	A8K5B0_HUMAN	42888	8.4	cDNA FLJ75682, highly similar to Homo sapiens armadillo repeat containing, X-linked 3 (ARMCX3), transcript variant 1, mRNA OS=Homo sapiens PE=2 SV=1	12	44.1	280.16
A8K5I0	A8K5I0_HUMAN	70294.1	5.48	Heat shock 70kDa protein 1A OS=Homo sapiens GN=HSPA1A PE=2 SV=1	128	80.5	21151.2
A8K5J1	A8K5J1_HUMAN	52644.8	6.81	Uridine monophosphate synthetase (Orotate phosphoribosyl transferase and orotidine-5'-decarboxylase), isoform CRA_b OS=Homo sapiens GN=UMPS PE=2 SV=1	35	0	554.72
A8K607	A8K607_HUMAN	125216	5.94	cDNA FLJ76855, highly similar to Homo sapiens exportin 7 (XPO7), mRNA OS=Homo sapiens PE=2 SV=1	61	43.9	1360.17
A8K639	A8K639_HUMAN	77408.2	6.42	Guanine monphosphate synthetase, isoform CRA_b OS=Homo sapiens GN=GMPS PE=2 SV=1	80	10.4	2136.66
A8K666	A8K666_HUMAN	66628.8	6.53	cDNA FLJ75460, highly similar to Homo sapiens phenylalanine-tRNA synthetase-like, beta subunit, mRNA OS=Homo sapiens PE=2 SV=1	28	32.9	315.79
A8K670	A8K670_HUMAN	33676.2	9.05	cDNA FLJ75703, highly similar to Homo sapiens nitric oxide synthase interacting protein (NOSIP), mRNA OS=Homo sapiens PE=2 SV=1	23	66.1	382.32
A8K6A6	A8K6A6_HUMAN	72561	5.52	cDNA FLJ78619, highly similar to Homo sapiens melanoma cell adhesion molecule (MCAM), mRNA OS=Homo sapiens PE=2 SV=1	9	2.8	42.66
A8K6A7	A8K6A7_HUMAN	114405	6.84	cDNA FLJ76867, highly similar to Homo sapiens mannosidase, alpha, class 2B, member 1 (MAN2B1), mRNA OS=Homo sapiens PE=2 SV=1	23	1.8	847.31
A8K6F7	A8K6F7_HUMAN	102865	5.8	Unc-45 homolog A (C. elegans), isoform CRA_a OS=Homo sapiens GN=UNC45A PE=2 SV=1	70	58.6	2359.86
A8K6H9	A8K6H9_HUMAN	56359.7	8.08	cDNA FLJ75876, highly similar to Homo sapiens solute carrier family 38, member 2 (SLC38A2), mRNA OS=Homo sapiens PE=2 SV=1	3	5.1	111.71
A8K6I8	A8K6I8_HUMAN	24953.2	4.93	cDNA FLJ77324, highly similar to Homo sapiens RAB3B, member RAS oncogene family (RAB3B), mRNA OS=Homo sapiens PE=2 SV=1	8	11.1	453.99
A8K6K1	A8K6K1_HUMAN	114221	6.02	cDNA FLJ78667, highly similar to Homo sapiens ring finger protein 40 (RNF40), transcript variant 1, mRNA OS=Homo sapiens PE=2 SV=1	41	3.5	251.91
A8K6M9	A8K6M9_HUMAN	50053.2	7.64	cDNA FLJ77501, highly similar to Homo sapiens trimethyllysine hydroxylase, epsilon (TMLHE), mRNA OS=Homo sapiens PE=2 SV=1	15	1.6	436.52
A8K6S3	A8K6S3_HUMAN	78453.8	6.26	cDNA FLJ77570, highly similar to Homo sapiens pleckstrin homology domain containing, family C (with FERM domain) member 1 (PLEKHC1), mRNA OS=Homo sapiens PE=2 SV=1	11	3.6	76.18
A8K6V6	A8K6V6_HUMAN	62859.4	8.69	cDNA FLJ75883, highly similar to Homo sapiens glucosamine (N-acetyl)-6-sulfatase (Sanfilippo disease IIID) (GNS), mRNA OS=Homo sapiens PE=2 SV=1	14	4.9	183.94
A8K6V7	A8K6V7_HUMAN	50842.1	5.27	cDNA FLJ76053, highly similar to Homo sapiens Ras-GTPase activating protein SH3 domain-binding protein 2 (G3BP2), transcript variant 3, mRNA OS=Homo sapiens PE=2 SV=1	39	46.8	629.08
A8K6X3	A8K6X3_HUMAN	117912	9.33	cDNA FLJ78679, highly similar to Homo sapiens DEAD (Asp-Glu-Ala-Asp) box polypeptide 46 (DDX46), mRNA OS=Homo sapiens PE=2 SV=1	102	52.8	1663.93
A8K6X8	A8K6X8_HUMAN	75151.3	7.33	Acyl-Coenzyme A oxidase 1, palmitoyl, isoform CRA_b OS=Homo sapiens GN=ACOX1 PE=2 SV=1	13	0.1	413.94
A8K6X9	A8K6X9_HUMAN	134360	6.32	cDNA FLJ76427, highly similar to Homo sapiens SH2 domain binding protein 1 (tetratricopeptide repeat containing) (SH2BP1), mRNA OS=Homo sapiens PE=2 SV=1	29	0	211.63
A8K761	A8K761_HUMAN	21048.3	8.72	NADH dehydrogenase (Ubiquinone) 1 beta subcomplex, 10, 22kDa, isoform CRA_b OS=Homo sapiens GN=NDUFB10 PE=2 SV=1	32	40.2	1938.15
A8K7B8	A8K7B8_HUMAN	88749.7	6.02	cDNA FLJ78360, highly similar to Homo sapiens signal transducer and activator of transcription 3 (acute-phase response factor) (STAT3), transcript variant 1, mRNA OS=Homo sapiens PE=2 SV=1	13	2.5	109.81
A8K7D9	A8K7D9_HUMAN	58140.1	5.25	cDNA FLJ78270, highly similar to Homo sapiens karyopherin alpha 2 (RAG cohort 1, importin alpha 1)(KPNA2), mRNA OS=Homo sapiens PE=2 SV=1	8	30.4	103.42
A8K7Q1	A8K7Q1_HUMAN	53850.3	5.14	cDNA FLJ77770, highly similar to Homo sapiens nucleobindin 1 (NUCB1), mRNA OS=Homo sapiens PE=2 SV=1	14	30.4	96.21
A8K7S0	A8K7S0_HUMAN	72511.5	7.2	cDNA FLJ75478, highly similar to Homo sapiens splicing factor 4 (SF4), transcript variant a, mRNA OS=Homo sapiens PE=2 SV=1	18	0	44.89
A8K7T4	A8K7T4_HUMAN	40559.2	6.46	cDNA FLJ75774, highly similar to Homo sapiens lectin, mannose-binding 2 (LMAN2), mRNA OS=Homo sapiens PE=2 SV=1	40	65.2	1315.61
A8K7V1	A8K7V1_HUMAN	59138.3	5.27	cDNA FLJ78053, highly similar to Homo sapiens splicing factor 3a, subunit 3, 60kDa (SF3A3), mRNA OS=Homo sapiens PE=2 SV=1	38	0	998.61
A8K7Z3	A8K7Z3_HUMAN	96273.9	5.04	cDNA FLJ77229, highly similar to Homo sapiens GRIP1 associated protein 1 (GRIPAP1), transcript variant 1, mRNA OS=Homo sapiens PE=2 SV=1	19	25.2	90.11
A8K882	A8K882_HUMAN	41569.1	7.96	RAE1 RNA export 1 homolog (S. pombe) OS=Homo sapiens GN=RAE1 PE=2 SV=1	36	16.1	1054.28
A8K8D3	A8K8D3_HUMAN	24332.1	5.6	cDNA FLJ77372, highly similar to Homo sapiens SUMO/sentrin specific peptidase family member 8 (SENP8), mRNA OS=Homo sapiens PE=2 SV=1	10	34	364.37
A8K8K1	A8K8K1_HUMAN	39808.6	8.3	cDNA FLJ76936, highly similar to Homo sapiens RNA terminal phosphate cyclase domain 1 (RTCD1), mRNA OS=Homo sapiens PE=2 SV=1	26	14.3	838.73
A8K8L2	A8K8L2_HUMAN	73299.8	7.99	cDNA FLJ77676, highly similar to Homo sapiens TRM1 tRNA methyltransferase 1 homolog (S. cerevisiae) (TRMT1), mRNA OS=Homo sapiens PE=2 SV=1	20	33.8	159.75
A8K8N3	A8K8N3_HUMAN	135680	4.93	cDNA FLJ78740, highly similar to Homo sapiens sperm associated antigen 5 (SPAG5), mRNA OS=Homo sapiens PE=2 SV=1	14	12.1	80.11
A8K8X0	A8K8X0_HUMAN	113035	6.26	cDNA FLJ75187, highly similar to Homo sapiens nap1 P120 OS=Homo sapiens PE=2 SV=1	40	37.4	436.24
A8K916	A8K916_HUMAN	106547	5.16	cDNA FLJ78481, highly similar to Homo sapiens adaptor-related protein complex 2, beta 1 subunit, mRNA OS=Homo sapiens PE=2 SV=1	79	5.7	2285.12
A8K923	A8K923_HUMAN	106581	4.68	cDNA FLJ78690, highly similar to Homo sapiens protein phosphatase 4, regulatory subunit 1 (PPP4R1), mRNA OS=Homo sapiens PE=2 SV=1	21	2.1	204.99
A8K946	A8K946_HUMAN	58398.1	7.82	cDNA FLJ77439, highly similar to Homo sapiens hCMT1b mRNA (guanine-7-)methyltransferase OS=Homo sapiens PE=2 SV=1	18	26.2	73.31
A8K949	A8K949_HUMAN	96146.3	_	cDNA FLJ77620 OS=Homo sapiens PE=2 SV=1	26	0	149.02
A8K968	A8K968_HUMAN	85115.6	5.3	cDNA FLJ77757 OS=Homo sapiens PE=2 SV=1	47	7.5	640.21
A8K9A6	A8K9A6_HUMAN	30429.1	8.33	COP9 constitutive photomorphogenic homolog subunit 7A (Arabidopsis), isoform CRA_a OS=Homo sapiens GN=COPS7A PE=2 SV=1	9	16.7	170.55
A8K9D9	A8K9D9_HUMAN	97302.1	5.84	Nuclear factor of kappa light polypeptide gene enhancer in B-cells 2 (P49/p100), isoform CRA_a OS=Homo sapiens GN=NFKB2 PE=2 SV=1	12	0	60.78
A8K9J6	A8K9J6_HUMAN	42196.8	4.68	cDNA FLJ78024 OS=Homo sapiens PE=2 SV=1	15	37.1	913.46
A8K9K6	A8K9K6_HUMAN	66335.9	9.28	cDNA FLJ76962, highly similar to Homo sapiens nucleolar protein 5A (56kDa with KKE/D repeat) (NOL5A), mRNA OS=Homo sapiens PE=2 SV=1	24	39.2	358.48
A8K9T8	A8K9T8_HUMAN	81367	6.17	cDNA FLJ76106, highly similar to Homo sapiens neurolysin (metallopeptidase M3 family) (NLN), mRNA OS=Homo sapiens PE=2 SV=1	22	3.7	317.94
A8KAP2	A8KAP2_HUMAN	105408	6.13	cDNA FLJ75418, highly similar to Homo sapiens oculocerebrorenal syndrome of Lowe (OCRL), transcript variant a, mRNA OS=Homo sapiens PE=2 SV=1	20	23.4	90.19
A8KAQ6	A8KAQ6_HUMAN	46233.2	9.09	cDNA FLJ76490, highly similar to Homo sapiens ancient ubiquitous protein 1 (AUP1), transcript variant 2, mRNA OS=Homo sapiens PE=2 SV=1	15	41.7	254.79
A8MQ02	A8MQ02_HUMAN	207687	6.06	Putative uncharacterized protein MLLT4 OS=Homo sapiens GN=MLLT4 PE=4 SV=1	43	1.4	376.73
A8MQ38	A8MQ38_HUMAN	94609.5	_	Putative uncharacterized protein NOP2 OS=Homo sapiens GN=NOP2 PE=4 SV=1	29	0	318.45
A8MQB8	A8MQB8_HUMAN	66066.3	7.27	Putative uncharacterized protein FMR1 OS=Homo sapiens GN=FMR1 PE=4 SV=1	39	46.6	392.03
A8MSH7	A8MSH7_HUMAN	88185.6	8.41	Putative uncharacterized protein CUL4A OS=Homo sapiens GN=CUL4A PE=3 SV=1	34	4.4	284.63
A8MT24	A8MT24_HUMAN	17071.3	4.32	Putative uncharacterized protein RWDD1 OS=Homo sapiens GN=RWDD1 PE=2 SV=1	6	13.1	137.31
A8MUM5	A8MUM5_HUMAN	66450.4	_	Putative uncharacterized protein TOR1AIP1 OS=Homo sapiens GN=TOR1AIP1 PE=4 SV=2	23	0	268.99
A8MUW5	A8MUW5_HUMAN	45917.8	8.88	Putative uncharacterized protein FAM98B OS=Homo sapiens GN=FAM98B PE=4 SV=1	29	47.3	1349.69
A8MV58	A8MV58_HUMAN	76879.9	4.46	Putative uncharacterized protein DBN1 OS=Homo sapiens GN=DBN1 PE=4 SV=1	20	3.8	455.94
A8MVJ7	A8MVJ7_HUMAN	72674.1	_	Putative uncharacterized protein SCFD1 OS=Homo sapiens GN=SCFD1 PE=4 SV=1	26	0	759.84
A8MVX8	A8MVX8_HUMAN	34878.6	5.55	Putative uncharacterized protein FNTA OS=Homo sapiens GN=FNTA PE=4 SV=2	16	10.9	287.04
A8MW61	A8MW61_HUMAN	57545.2	9.26	Putative uncharacterized protein PLRG1 OS=Homo sapiens GN=PLRG1 PE=4 SV=1	5	3	143.81
A8MWK3	A8MWK3_HUMAN	97379	4.67	Putative uncharacterized protein CDH2 OS=Homo sapiens GN=CDH2 PE=2 SV=1	14	18.5	109.65
A8MXP9	A8MXP9_HUMAN	100419	5.71	Putative uncharacterized protein MATR3 OS=Homo sapiens GN=MATR3 PE=4 SV=1	53	42.3	1002
A8MY34	A8MY34_HUMAN	30273.8	9.58	Putative uncharacterized protein SCO1 OS=Homo sapiens GN=SCO1 PE=4 SV=1	11	7.5	190.24
A8MY36	A8MY36_HUMAN	142731	5.5	Putative uncharacterized protein DCTN1 OS=Homo sapiens GN=DCTN1 PE=4 SV=1	122	65.1	2363.31
A8MY43	A8MY43_HUMAN	41348.6	9.01	Branched chain ketoacid dehydrogenase kinase, isoform CRA_c OS=Homo sapiens GN=BCKDK PE=4 SV=1	12	6.8	173.73
A8MYX1	A8MYX1_HUMAN	65997.3	5.18	Putative uncharacterized protein ZNF326 OS=Homo sapiens GN=ZNF326 PE=4 SV=1	13	19.9	126.21
A8QI98	A8QI98_HUMAN	110072	6.69	DIS3 OS=Homo sapiens PE=2 SV=1	27	26.8	369.42
A8QVZ8	A8QVZ8_HUMAN	58044.3	8.65	Chromosome 9 open reading frame 86 OS=Homo sapiens GN=C9orf86 PE=2 SV=1	10	19.2	83.31
A9CQZ4	A9CQZ4_HUMAN	17968	5.93	Dihydropyrimidinase-like 2 long form (Fragment) OS=Homo sapiens GN=DPYSL2 PE=2 SV=1	11	53.3	424.37
A9UGY9	A9UGY9_HUMAN	32654.4	5.48	ATG5 autophagy related 5 homolog (S. cerevisiae), isoform CRA_b OS=Homo sapiens GN=ATG5 PE=2 SV=1	8	3.6	304.54
A9UJP8	A9UJP8_HUMAN	29403.5	6.59	Novel protein (Fragment) OS=Homo sapiens GN=LL22NC03-5H6.5-005 PE=4 SV=1	4	22.8	86.04
A9Z1X3	A9Z1X3_HUMAN	99241.3	_	Itchy E3 ubiquitin protein ligase homolog (Mouse) OS=Homo sapiens GN=ITCH PE=2 SV=1	20	0	214.01
A9Z1X7	A9Z1X7_HUMAN	103386	11.85	Putative uncharacterized protein SRRM1 OS=Homo sapiens GN=SRRM1 PE=4 SV=1	34	3.4	141.39
Q9NRG9	AAAS_HUMAN	60391.7	7.26	Aladin OS=Homo sapiens GN=AAAS PE=1 SV=1	10	19.8	258.46
Q15758	AAAT_HUMAN	57018.4	5.34	Neutral amino acid transporter B(0) OS=Homo sapiens GN=SLC1A5 PE=1 SV=2	11	16.8	233.6
Q6PD74	AAGAB_HUMAN	34914	4.5	Alpha- and gamma-adaptin-binding protein p34 OS=Homo sapiens GN=AAGAB PE=1 SV=1	7	24.1	92.3
Q2M2I8	AAK1_HUMAN	104562	6.16	AP2-associated protein kinase 1 OS=Homo sapiens GN=AAK1 PE=1 SV=3	9	13	60.8
Q9Y478	AAKB1_HUMAN	30534.3	5.94	5'-AMP-activated protein kinase subunit beta-1 OS=Homo sapiens GN=PRKAB1 PE=1 SV=4	22	57.4	537.41
Q13685	AAMP_HUMAN	47405.7	4.29	Angio-associated migratory cell protein OS=Homo sapiens GN=AAMP PE=1 SV=2	18	32	1183.63
Q13131	AAPK1_HUMAN	64595.8	8.32	5'-AMP-activated protein kinase catalytic subunit alpha-1 OS=Homo sapiens GN=PRKAA1 PE=1 SV=4	35	48.3	980.35
Q9UDR5	AASS_HUMAN	102808	6.18	Alpha-aminoadipic semialdehyde synthase, mitochondrial OS=Homo sapiens GN=AASS PE=1 SV=1	18	25.9	249.66
P17174	AATC_HUMAN	46446.6	6.52	Aspartate aminotransferase, cytoplasmic OS=Homo sapiens GN=GOT1 PE=1 SV=3	55	77	1571.48
P00505	AATM_HUMAN	47844.4	9.14	Aspartate aminotransferase, mitochondrial OS=Homo sapiens GN=GOT2 PE=1 SV=2	81	78.6	3661.24
Q9NRK6	ABCBA_HUMAN	79497.1	9.87	ATP-binding cassette sub-family B member 10, mitochondrial OS=Homo sapiens GN=ABCB10 PE=1 SV=2	23	38.6	301.36
P28288	ABCD3_HUMAN	75940.8	9.41	ATP-binding cassette sub-family D member 3 OS=Homo sapiens GN=ABCD3 PE=1 SV=1	24	31.7	413.58
P61221	ABCE1_HUMAN	68240.4	8.63	ATP-binding cassette sub-family E member 1 OS=Homo sapiens GN=ABCE1 PE=1 SV=1	46	61.4	1301.49
Q8NE71	ABCF1_HUMAN	96322.6	6.4	ATP-binding cassette sub-family F member 1 OS=Homo sapiens GN=ABCF1 PE=1 SV=2	47	47.3	843.51
Q9UG63	ABCF2_HUMAN	71814.8	6.95	ATP-binding cassette sub-family F member 2 OS=Homo sapiens GN=ABCF2 PE=1 SV=2	36	37.9	532.31
Q8N2K0	ABD12_HUMAN	45524.4	8.87	Monoacylglycerol lipase ABHD12 OS=Homo sapiens GN=ABHD12 PE=2 SV=2	23	48.5	374.23
Q8WTS1	ABHD5_HUMAN	39526.9	6.17	1-acylglycerol-3-phosphate O-acyltransferase ABHD5 OS=Homo sapiens GN=ABHD5 PE=1 SV=1	5	17.5	137.19
Q8NFV4	ABHDB_HUMAN	34725.1	9.5	Abhydrolase domain-containing protein 11 OS=Homo sapiens GN=ABHD11 PE=1 SV=1	29	65.4	904.4
Q96IU4	ABHEB_HUMAN	22445.6	5.94	Abhydrolase domain-containing protein 14B OS=Homo sapiens GN=ABHD14B PE=1 SV=1	5	21.9	101.7
Q9NYB9	ABI2_HUMAN	55685.8	5.82	Abl interactor 2 OS=Homo sapiens GN=ABI2 PE=1 SV=1	12	15.4	212.43
Q9ULW3	ABT1_HUMAN	31117	9.87	Activator of basal transcription 1 OS=Homo sapiens GN=ABT1 PE=1 SV=1	3	12.1	65.31
Q9H845	ACAD9_HUMAN	69344	8.16	Acyl-CoA dehydrogenase family member 9, mitochondrial OS=Homo sapiens GN=ACAD9 PE=1 SV=1	40	0	958.7
P11310	ACADM_HUMAN	47014.8	8.61	Medium-chain specific acyl-CoA dehydrogenase, mitochondrial OS=Homo sapiens GN=ACADM PE=1 SV=1	18	44.7	89.19
P16219	ACADS_HUMAN	44610.9	8.13	Short-chain specific acyl-CoA dehydrogenase, mitochondrial OS=Homo sapiens GN=ACADS PE=1 SV=1	18	33	381.75
P49748	ACADV_HUMAN	70744.6	8.92	Very long-chain specific acyl-CoA dehydrogenase, mitochondrial OS=Homo sapiens GN=ACADVL PE=1 SV=1	61	64.3	3090.89
Q9BR61	ACBD6_HUMAN	31587.5	5	Acyl-CoA-binding domain-containing protein 6 OS=Homo sapiens GN=ACBD6 PE=1 SV=1	5	6.2	177.96
P07108	ACBP_HUMAN	10038	6.12	Acyl-CoA-binding protein OS=Homo sapiens GN=DBI PE=1 SV=2	26	92	606.21
Q6JQN1	ACD10_HUMAN	119898	8.33	Acyl-CoA dehydrogenase family member 10 OS=Homo sapiens GN=ACAD10 PE=2 SV=1	18	18.9	56.13
P45954	ACDSB_HUMAN	47797.4	6.53	Short/branched chain specific acyl-CoA dehydrogenase, mitochondrial OS=Homo sapiens GN=ACADSB PE=1 SV=1	28	47.9	888.87
O96019	ACL6A_HUMAN	47943.5	5.39	Actin-like protein 6A OS=Homo sapiens GN=ACTL6A PE=1 SV=1	26	56.6	1157.64
Q9NPJ3	ACO13_HUMAN	15064.9	9.23	Acyl-coenzyme A thioesterase 13 OS=Homo sapiens GN=ACOT13 PE=1 SV=1	16	57.1	1173.97
P49753	ACOT2_HUMAN	53583.9	8.7	Acyl-coenzyme A thioesterase 2, mitochondrial OS=Homo sapiens GN=ACOT2 PE=1 SV=6	15	32.9	192.65
Q9Y305	ACOT9_HUMAN	50268.7	8.81	Acyl-coenzyme A thioesterase 9, mitochondrial OS=Homo sapiens GN=ACOT9 PE=1 SV=2	56	65.4	1385.69
P13798	ACPH_HUMAN	82142	5.29	Acylamino-acid-releasing enzyme OS=Homo sapiens GN=APEH PE=1 SV=4	37	44.5	637.89
O14561	ACPM_HUMAN	17577	4.82	Acyl carrier protein, mitochondrial OS=Homo sapiens GN=NDUFAB1 PE=1 SV=3	23	27.6	750.03
P33121	ACSL1_HUMAN	78919.2	6.81	Long-chain-fatty-acid--CoA ligase 1 OS=Homo sapiens GN=ACSL1 PE=1 SV=1	26	34.1	248.72
O95573	ACSL3_HUMAN	81337.7	8.65	Long-chain-fatty-acid--CoA ligase 3 OS=Homo sapiens GN=ACSL3 PE=1 SV=3	15	2.5	68.67
Q562R1	ACTBL_HUMAN	42318.1	5.39	Beta-actin-like protein 2 OS=Homo sapiens GN=ACTBL2 PE=1 SV=2	46	63.3	1789.76
P63261	ACTG_HUMAN	42107.9	5.31	Actin, cytoplasmic 2 OS=Homo sapiens GN=ACTG1 PE=1 SV=1	105	80.3	14996.6
P12814	ACTN1_HUMAN	103563	5.25	Alpha-actinin-1 OS=Homo sapiens GN=ACTN1 PE=1 SV=2	117	75.1	3543.43
O43707	ACTN4_HUMAN	105245	5.27	Alpha-actinin-4 OS=Homo sapiens GN=ACTN4 PE=1 SV=2	134	73.2	5695.77
P68133	ACTS_HUMAN	42366	5.23	Actin, alpha skeletal muscle OS=Homo sapiens GN=ACTA1 PE=1 SV=1	58	63.1	3081.63
P42025	ACTY_HUMAN	42380.8	5.98	Beta-centractin OS=Homo sapiens GN=ACTR1B PE=1 SV=1	25	52.4	902.83
P61163	ACTZ_HUMAN	42700.9	6.19	Alpha-centractin OS=Homo sapiens GN=ACTR1A PE=1 SV=1	35	62	1863.29
P07311	ACYP1_HUMAN	11253.9	9.3	Acylphosphatase-1 OS=Homo sapiens GN=ACYP1 PE=1 SV=2	14	82.8	480.34
P14621	ACYP2_HUMAN	11189.6	9.52	Acylphosphatase-2 OS=Homo sapiens GN=ACYP2 PE=1 SV=2	6	34.3	138.49
P00813	ADA_HUMAN	41023.8	5.63	Adenosine deaminase OS=Homo sapiens GN=ADA PE=1 SV=3	19	54.5	517.15
O14672	ADA10_HUMAN	86140.5	8.04	Disintegrin and metalloproteinase domain-containing protein 10 OS=Homo sapiens GN=ADAM10 PE=1 SV=1	12	20.1	79.74
O00116	ADAS_HUMAN	73664.1	6.99	Alkyldihydroxyacetonephosphate synthase, peroxisomal OS=Homo sapiens GN=AGPS PE=1 SV=1	38	64.1	842.78
Q7Z6V5	ADAT2_HUMAN	21545.5	6.34	tRNA-specific adenosine deaminase 2 OS=Homo sapiens GN=ADAT2 PE=1 SV=1	3	39.8	97.36
P55263	ADK_HUMAN	40918.8	6.24	Adenosine kinase OS=Homo sapiens GN=ADK PE=1 SV=2	22	45	430.9
Q9BRR6	ADPGK_HUMAN	54396.8	5.77	ADP-dependent glucokinase OS=Homo sapiens GN=ADPGK PE=1 SV=1	10	21.7	229.48
Q9NRN7	ADPPT_HUMAN	35981.2	6.35	L-aminoadipate-semialdehyde dehydrogenase-phosphopantetheinyl transferase OS=Homo sapiens GN=AASDHPPT PE=1 SV=2	37	53.1	1308.05
Q16186	ADRM1_HUMAN	42411.9	4.96	Proteasomal ubiquitin receptor ADRM1 OS=Homo sapiens GN=ADRM1 PE=1 SV=2	20	27.3	666.43
P05141	ADT2_HUMAN	33102.2	9.71	ADP/ATP translocase 2 OS=Homo sapiens GN=SLC25A5 PE=1 SV=6	62	52	3601.09
P10109	ADX_HUMAN	19665.7	5.51	Adrenodoxin, mitochondrial OS=Homo sapiens GN=FDX1 PE=1 SV=1	11	33.2	1224.32
Q08117	AES_HUMAN	22127.1	5.9	Amino-terminal enhancer of split OS=Homo sapiens GN=AES PE=1 SV=4	5	23.9	130.76
Q13015	AF1Q_HUMAN	10054.9	4.4	Protein AF1q OS=Homo sapiens GN=MLLT11 PE=2 SV=1	3	58.9	77.89
Q7Z7L8	AG2_HUMAN	46769.6	_	Protein Ag2 homolog OS=Homo sapiens GN=AG2 PE=1 SV=3	11	0	148.7
O95394	AGM1_HUMAN	60270.4	5.84	Phosphoacetylglucosamine mutase OS=Homo sapiens GN=PGM3 PE=1 SV=1	35	46.1	1276.58
Q09666	AHNK_HUMAN	629213	5.8	Neuroblast differentiation-associated protein AHNAK OS=Homo sapiens GN=AHNAK PE=1 SV=2	384	49.2	4469.29
O95433	AHSA1_HUMAN	38421.3	5.41	Activator of 90 kDa heat shock protein ATPase homolog 1 OS=Homo sapiens GN=AHSA1 PE=1 SV=1	41	63	1296.12
Q96BJ3	AIDA_HUMAN	35172.4	6.13	Axin interactor, dorsalization-associated protein OS=Homo sapiens GN=AIDA PE=1 SV=1	20	42.2	640.45
O95831	AIFM1_HUMAN	67144	9.04	Apoptosis-inducing factor 1, mitochondrial OS=Homo sapiens GN=AIFM1 PE=1 SV=1	64	65.4	2914.54
Q12904	AIMP1_HUMAN	34616.2	8.61	Aminoacyl tRNA synthase complex-interacting multifunctional protein 1 OS=Homo sapiens GN=AIMP1 PE=1 SV=2	50	85.9	2249.47
Q13155	AIMP2_HUMAN	35668.4	8.45	Aminoacyl tRNA synthase complex-interacting multifunctional protein 2 OS=Homo sapiens GN=AIMP2 PE=1 SV=2	26	60.3	641.34
Q04828	AK1C1_HUMAN	37221.2	8.02	Aldo-keto reductase family 1 member C1 OS=Homo sapiens GN=AKR1C1 PE=1 SV=1	10	33.1	97.15
Q02952	AKA12_HUMAN	191938	4.37	A-kinase anchor protein 12 OS=Homo sapiens GN=AKAP12 PE=1 SV=3	33	22.5	618.83
Q9Y243	AKT3_HUMAN	56195	5.72	RAC-gamma serine/threonine-protein kinase OS=Homo sapiens GN=AKT3 PE=1 SV=1	13	29.4	108.56
Q96B36	AKTS1_HUMAN	27594.6	4.65	Proline-rich AKT1 substrate 1 OS=Homo sapiens GN=AKT1S1 PE=1 SV=1	8	28.9	238.51
O94788	AL1A2_HUMAN	57144.1	5.79	Retinal dehydrogenase 2 OS=Homo sapiens GN=ALDH1A2 PE=1 SV=3	20	42.1	273.12
P30837	AL1B1_HUMAN	57658.4	6.36	Aldehyde dehydrogenase X, mitochondrial OS=Homo sapiens GN=ALDH1B1 PE=1 SV=2	38	59.4	1651.71
P51648	AL3A2_HUMAN	55269.1	7.98	Fatty aldehyde dehydrogenase OS=Homo sapiens GN=ALDH3A2 PE=1 SV=1	26	38.8	885.12
P49419	AL7A1_HUMAN	59020.3	8.21	Alpha-aminoadipic semialdehyde dehydrogenase OS=Homo sapiens GN=ALDH7A1 PE=1 SV=5	59	61.4	2680.49
Q8TD30	ALAT2_HUMAN	58664.8	7.85	Alanine aminotransferase 2 OS=Homo sapiens GN=GPT2 PE=1 SV=1	18	30.8	218.29
P02768	ALBU_HUMAN	71317.2	5.92	Serum albumin OS=Homo sapiens GN=ALB PE=1 SV=2	12	23	224.58
P05091	ALDH2_HUMAN	56858.8	6.63	Aldehyde dehydrogenase, mitochondrial OS=Homo sapiens GN=ALDH2 PE=1 SV=2	53	70	2864.08
P04075	ALDOA_HUMAN	39851.5	8.3	Fructose-bisphosphate aldolase A OS=Homo sapiens GN=ALDOA PE=1 SV=2	98	90.4	12433.6
P09972	ALDOC_HUMAN	39830.4	6.41	Fructose-bisphosphate aldolase C OS=Homo sapiens GN=ALDOC PE=1 SV=2	36	65.4	2496.38
P15121	ALDR_HUMAN	36229.6	6.51	Aldose reductase OS=Homo sapiens GN=AKR1B1 PE=1 SV=3	44	79.4	1395.54
Q9BV10	ALG12_HUMAN	55018.5	9.63	Dolichyl-P-Man:Man(7)GlcNAc(2)-PP-dolichyl-alpha-1,6-mannosyltransferase OS=Homo sapiens GN=ALG12 PE=1 SV=1	15	10.9	74.19
Q9NP73	ALG13_HUMAN	127743	6.28	UDP-N-acetylglucosamine transferase subunit ALG13 homolog OS=Homo sapiens GN=ALG13 PE=1 SV=2	10	10.6	73.61
Q92685	ALG3_HUMAN	50834.8	9.56	Dolichyl-P-Man:Man(5)GlcNAc(2)-PP-dolichyl mannosyltransferase OS=Homo sapiens GN=ALG3 PE=1 SV=1	3	5.7	114.32
Q6NS38	ALKB2_HUMAN	29475.3	9.68	Alpha-ketoglutarate-dependent dioxygenase alkB homolog 2 OS=Homo sapiens GN=ALKBH2 PE=1 SV=1	8	37.2	62.95
Q9BT30	ALKB7_HUMAN	24671.7	6.61	Probable alpha-ketoglutarate-dependent dioxygenase ABH7 OS=Homo sapiens GN=ALKBH7 PE=2 SV=1	2	17.2	61.23
P55789	ALR_HUMAN	24004.3	7.57	FAD-linked sulfhydryl oxidase ALR OS=Homo sapiens GN=GFER PE=1 SV=2	11	54.6	138.92
Q9UKV5	AMFR2_HUMAN	73747.1	5.95	E3 ubiquitin-protein ligase AMFR OS=Homo sapiens GN=AMFR PE=1 SV=2	8	10.1	70.37
Q9H4A4	AMPB_HUMAN	73233.7	5.51	Aminopeptidase B OS=Homo sapiens GN=RNPEP PE=1 SV=2	55	70.2	1723.99
Q01433	AMPD2_HUMAN	101422	6.46	AMP deaminase 2 OS=Homo sapiens GN=AMPD2 PE=1 SV=2	15	13.3	114.01
P28838	AMPL_HUMAN	56530	8.03	Cytosol aminopeptidase OS=Homo sapiens GN=LAP3 PE=1 SV=3	41	56.8	1705.69
P53582	AMPM1_HUMAN	44099.6	6.75	Methionine aminopeptidase 1 OS=Homo sapiens GN=METAP1 PE=1 SV=2	21	50.8	465.94
P50579	AMPM2_HUMAN	53713.5	5.57	Methionine aminopeptidase 2 OS=Homo sapiens GN=METAP2 PE=1 SV=1	31	62.8	1396.76
Q86W34	AMZ2_HUMAN	41808.2	8.41	Archaemetzincin-2 OS=Homo sapiens GN=AMZ2 PE=1 SV=1	10	34.2	79.67
P39687	AN32A_HUMAN	28682.3	3.99	Acidic leucine-rich nuclear phosphoprotein 32 family member A OS=Homo sapiens GN=ANP32A PE=1 SV=1	42	8.2	1743.46
Q9BTT0	AN32E_HUMAN	30901.9	3.77	Acidic leucine-rich nuclear phosphoprotein 32 family member E OS=Homo sapiens GN=ANP32E PE=1 SV=1	25	43.7	1923.34
Q9P2R3	ANFY1_HUMAN	129915	5.7	Ankyrin repeat and FYVE domain-containing protein 1 OS=Homo sapiens GN=ANKFY1 PE=1 SV=2	27	26.6	230.32
Q9H8Y5	ANKZ1_HUMAN	81561.5	8.69	Ankyrin repeat and zinc finger domain-containing protein 1 OS=Homo sapiens GN=ANKZF1 PE=1 SV=1	6	10.2	144.86
O60678	ANM3_HUMAN	60549	5.18	Protein arginine N-methyltransferase 3 OS=Homo sapiens GN=PRMT3 PE=1 SV=2	14	26.6	89.86
O14744	ANM5_HUMAN	73321.8	5.88	Protein arginine N-methyltransferase 5 OS=Homo sapiens GN=PRMT5 PE=1 SV=4	37	0	589.41
Q2M3V2	ANR43_HUMAN	57578.5	10.19	Ankyrin repeat domain-containing protein 43 OS=Homo sapiens GN=ANKRD43 PE=1 SV=3	3	9.1	66.95
Q86W74	ANR46_HUMAN	26178.5	6.65	Ankyrin repeat domain-containing protein 46 OS=Homo sapiens GN=ANKRD46 PE=1 SV=1	7	13.6	164.42
P07355	ANXA2_HUMAN	38807.9	7.57	Annexin A2 OS=Homo sapiens GN=ANXA2 PE=1 SV=2	95	84.1	8225.64
P12429	ANXA3_HUMAN	36523.7	5.63	Annexin A3 OS=Homo sapiens GN=ANXA3 PE=1 SV=3	48	76.2	2171.02
P08758	ANXA5_HUMAN	35971.4	4.94	Annexin A5 OS=Homo sapiens GN=ANXA5 PE=1 SV=2	67	0	3486.91
P08133	ANXA6_HUMAN	76167.7	5.42	Annexin A6 OS=Homo sapiens GN=ANXA6 PE=1 SV=3	86	0	2831.17
Q9BXS5	AP1M1_HUMAN	48727.1	6.82	AP-1 complex subunit mu-1 OS=Homo sapiens GN=AP1M1 PE=1 SV=3	49	71.4	723.86
P61966	AP1S1_HUMAN	18948.7	5.6	AP-1 complex subunit sigma-1A OS=Homo sapiens GN=AP1S1 PE=1 SV=1	6	20.9	819.37
P56377	AP1S2_HUMAN	18830.8	5.39	AP-1 complex subunit sigma-2 OS=Homo sapiens GN=AP1S2 PE=1 SV=1	4	23.6	202.18
O95782	AP2A1_HUMAN	108561	6.63	AP-2 complex subunit alpha-1 OS=Homo sapiens GN=AP2A1 PE=1 SV=3	43	39.1	712.4
O94973	AP2A2_HUMAN	104807	6.53	AP-2 complex subunit alpha-2 OS=Homo sapiens GN=AP2A2 PE=1 SV=2	52	50.4	1264.46
Q96CW1	AP2M1_HUMAN	49965.2	9.57	AP-2 complex subunit mu OS=Homo sapiens GN=AP2M1 PE=1 SV=2	20	42.8	109.13
O00203	AP3B1_HUMAN	121815	5.76	AP-3 complex subunit beta-1 OS=Homo sapiens GN=AP3B1 PE=1 SV=3	49	37.8	464.26
O14617	AP3D1_HUMAN	131159	8.69	AP-3 complex subunit delta-1 OS=Homo sapiens GN=AP3D1 PE=1 SV=1	46	29.3	657.52
Q9Y2T2	AP3M1_HUMAN	47251.5	6.47	AP-3 complex subunit mu-1 OS=Homo sapiens GN=AP3M1 PE=1 SV=1	18	53.3	262.52
Q92572	AP3S1_HUMAN	21946.2	5.23	AP-3 complex subunit sigma-1 OS=Homo sapiens GN=AP3S1 PE=1 SV=1	16	49.2	717.62
P50583	AP4A_HUMAN	17046.7	5.23	Bis(5'-nucleosyl)-tetraphosphatase [asymmetrical] OS=Homo sapiens GN=NUDT2 PE=1 SV=3	12	57.8	720.87
Q9UM13	APC10_HUMAN	21409.8	9.17	Anaphase-promoting complex subunit 10 OS=Homo sapiens GN=ANAPC10 PE=1 SV=1	13	40	97.06
Q9UJX4	APC5_HUMAN	85707	6.4	Anaphase-promoting complex subunit 5 OS=Homo sapiens GN=ANAPC5 PE=1 SV=2	17	22.6	128.95
P27695	APEX1_HUMAN	35931.3	8.33	DNA-(apurinic or apyrimidinic site) lyase OS=Homo sapiens GN=APEX1 PE=1 SV=2	43	61	1735
Q9BZZ5	API5_HUMAN	57867.3	5.84	Apoptosis inhibitor 5 OS=Homo sapiens GN=API5 PE=1 SV=2	24	30.4	515.81
Q9HDC9	APMAP_HUMAN	46621.9	5.82	Adipocyte plasma membrane-associated protein OS=Homo sapiens GN=APMAP PE=1 SV=2	50	71.6	1361.82
P02647	APOA1_HUMAN	30758.9	5.56	Apolipoprotein A-I OS=Homo sapiens GN=APOA1 PE=1 SV=1	2	9.4	98.38
Q9BQE5	APOL2_HUMAN	37126.4	6.28	Apolipoprotein L2 OS=Homo sapiens GN=APOL2 PE=1 SV=1	12	35	80.75
Q9BUR5	APOO_HUMAN	22384.6	9.18	Apolipoprotein O OS=Homo sapiens GN=APOO PE=1 SV=1	19	51.5	655.31
P07741	APT_HUMAN	19766.5	5.78	Adenine phosphoribosyltransferase OS=Homo sapiens GN=APRT PE=1 SV=2	34	81.1	2597.57
O60306	AQR_HUMAN	172270	5.96	Intron-binding protein aquarius OS=Homo sapiens GN=AQR PE=1 SV=4	43	28.6	204.72
Q9Y2Y0	AR2BP_HUMAN	18867.1	4.23	ADP-ribosylation factor-like protein 2-binding protein OS=Homo sapiens GN=ARL2BP PE=1 SV=1	10	43.6	272.74
Q8N6S5	AR6P6_HUMAN	24945.5	5.94	ADP-ribosylation factor-like protein 6-interacting protein 6 OS=Homo sapiens GN=ARL6IP6 PE=1 SV=1	8	44.7	158.51
Q96P48	ARAP1_HUMAN	163743	5.86	Arf-GAP with Rho-GAP domain, ANK repeat and PH domain-containing protein 1 OS=Homo sapiens GN=ARAP1 PE=1 SV=3	26	17	148.77
P25098	ARBK1_HUMAN	80320.7	6.89	Beta-adrenergic receptor kinase 1 OS=Homo sapiens GN=ADRBK1 PE=1 SV=2	25	31.5	545.08
Q92747	ARC1A_HUMAN	42112.9	8.46	Actin-related protein 2/3 complex subunit 1A OS=Homo sapiens GN=ARPC1A PE=1 SV=2	17	42.7	466.52
O15143	ARC1B_HUMAN	41721.7	8.69	Actin-related protein 2/3 complex subunit 1B OS=Homo sapiens GN=ARPC1B PE=1 SV=3	13	36.3	100.03
Q8IWT0	ARCH_HUMAN	19535.5	4.39	Protein archease OS=Homo sapiens GN=ZBTB8OS PE=1 SV=2	10	29.9	992.2
P84077	ARF1_HUMAN	20740.7	6.32	ADP-ribosylation factor 1 OS=Homo sapiens GN=ARF1 PE=1 SV=2	60	76.2	4516.92
P61204	ARF3_HUMAN	20644.8	6.84	ADP-ribosylation factor 3 OS=Homo sapiens GN=ARF3 PE=1 SV=2	44	75.7	2053.75
P18085	ARF4_HUMAN	20611.7	6.59	ADP-ribosylation factor 4 OS=Homo sapiens GN=ARF4 PE=1 SV=3	30	71.7	1931.43
P84085	ARF5_HUMAN	20630.6	6.3	ADP-ribosylation factor 5 OS=Homo sapiens GN=ARF5 PE=1 SV=2	28	39.5	2780.47
Q8N6T3	ARFG1_HUMAN	44982.4	5.46	ADP-ribosylation factor GTPase-activating protein 1 OS=Homo sapiens GN=ARFGAP1 PE=1 SV=2	16	41.1	408.87
P53367	ARFP1_HUMAN	41769.6	6.24	Arfaptin-1 OS=Homo sapiens GN=ARFIP1 PE=1 SV=2	11	43.4	101.01
P78540	ARGI2_HUMAN	38839	6	Arginase-2, mitochondrial OS=Homo sapiens GN=ARG2 PE=1 SV=1	20	41.5	819.05
Q9NWB6	ARGL1_HUMAN	33196.8	10.35	Arginine and glutamate-rich protein 1 OS=Homo sapiens GN=ARGLU1 PE=1 SV=1	13	32.2	115.35
Q92888	ARHG1_HUMAN	103056	5.47	Rho guanine nucleotide exchange factor 1 OS=Homo sapiens GN=ARHGEF1 PE=1 SV=2	21	21.4	57.55
Q92974	ARHG2_HUMAN	112386	6.89	Rho guanine nucleotide exchange factor 2 OS=Homo sapiens GN=ARHGEF2 PE=1 SV=4	27	30.1	356.09
Q15052	ARHG6_HUMAN	88697.7	5.79	Rho guanine nucleotide exchange factor 6 OS=Homo sapiens GN=ARHGEF6 PE=1 SV=2	19	21.1	56.7
Q9NX46	ARHL2_HUMAN	39264.3	4.95	Poly(ADP-ribose) glycohydrolase ARH3 OS=Homo sapiens GN=ADPRHL2 PE=1 SV=1	22	41.9	624.72
Q9Y4X5	ARI1_HUMAN	65900.5	4.97	Protein ariadne-1 homolog OS=Homo sapiens GN=ARIH1 PE=1 SV=2	16	37	451.11
Q9Y4B4	ARIP4_HUMAN	164036	5.75	Helicase ARIP4 OS=Homo sapiens GN=RAD54L2 PE=1 SV=4	15	13.5	68.99
O43488	ARK72_HUMAN	40019.9	6.7	Aflatoxin B1 aldehyde reductase member 2 OS=Homo sapiens GN=AKR7A2 PE=1 SV=3	32	59.1	1911.13
Q9NXU5	ARL15_HUMAN	23260.7	5.41	ADP-ribosylation factor-like protein 15 OS=Homo sapiens GN=ARL15 PE=1 SV=1	3	10.1	221.72
P36404	ARL2_HUMAN	21035.9	5.95	ADP-ribosylation factor-like protein 2 OS=Homo sapiens GN=ARL2 PE=1 SV=4	23	50	1120.43
P36405	ARL3_HUMAN	20613.8	6.74	ADP-ribosylation factor-like protein 3 OS=Homo sapiens GN=ARL3 PE=1 SV=2	26	76.9	943.67
Q9H0F7	ARL6_HUMAN	21255.2	8.72	ADP-ribosylation factor-like protein 6 OS=Homo sapiens GN=ARL6 PE=1 SV=1	9	0	290.04
Q96BM9	ARL8A_HUMAN	21630.1	7.63	ADP-ribosylation factor-like protein 8A OS=Homo sapiens GN=ARL8A PE=1 SV=1	24	54.3	1142.72
Q9NVJ2	ARL8B_HUMAN	21753.2	8.67	ADP-ribosylation factor-like protein 8B OS=Homo sapiens GN=ARL8B PE=1 SV=1	32	29.5	1745.37
Q8N2F6	ARM10_HUMAN	37858.7	6.16	Armadillo repeat-containing protein 10 OS=Homo sapiens GN=ARMC10 PE=1 SV=1	10	33.2	243.33
Q9NVT9	ARMC1_HUMAN	31488.9	5.54	Armadillo repeat-containing protein 1 OS=Homo sapiens GN=ARMC1 PE=1 SV=1	15	62.4	187.97
Q6NXE6	ARMC6_HUMAN	55190.8	5.83	Armadillo repeat-containing protein 6 OS=Homo sapiens GN=ARMC6 PE=1 SV=2	14	27.9	539.48
Q9H6L4	ARMC7_HUMAN	22195.4	5.73	Armadillo repeat-containing protein 7 OS=Homo sapiens GN=ARMC7 PE=2 SV=1	1	7.1	63.2
Q9UH62	ARMX3_HUMAN	42816	8.6	Armadillo repeat-containing X-linked protein 3 OS=Homo sapiens GN=ARMCX3 PE=1 SV=1	21	49.1	600.49
Q86WX3	AROS_HUMAN	15538.4	10.75	Active regulator of SIRT1 OS=Homo sapiens GN=RPS19BP1 PE=1 SV=1	6	35.3	133.94
Q9NZ32	ARP10_HUMAN	46847.5	7.07	Actin-related protein 10 OS=Homo sapiens GN=ACTR10 PE=1 SV=1	18	48.4	318.8
P56211	ARP19_HUMAN	12315.3	9.07	cAMP-regulated phosphoprotein 19 OS=Homo sapiens GN=ARPP19 PE=1 SV=2	16	77.7	421.82
Q9BPX5	ARP5L_HUMAN	16930.8	6.15	Actin-related protein 2/3 complex subunit 5-like protein OS=Homo sapiens GN=ARPC5L PE=1 SV=1	12	45.1	375.91
O15144	ARPC2_HUMAN	34425.5	6.84	Actin-related protein 2/3 complex subunit 2 OS=Homo sapiens GN=ARPC2 PE=1 SV=1	60	83	1094.52
P59998	ARPC4_HUMAN	19768.3	8.53	Actin-related protein 2/3 complex subunit 4 OS=Homo sapiens GN=ARPC4 PE=1 SV=3	21	73.8	612.97
O15511	ARPC5_HUMAN	16367.3	5.47	Actin-related protein 2/3 complex subunit 5 OS=Homo sapiens GN=ARPC5 PE=1 SV=3	14	62.3	640.81
Q13510	ASAH1_HUMAN	45087	7.52	Acid ceramidase OS=Homo sapiens GN=ASAH1 PE=1 SV=5	17	30.4	320.96
Q96DX5	ASB9_HUMAN	32407.4	6.48	Ankyrin repeat and SOCS box protein 9 OS=Homo sapiens GN=ASB9 PE=1 SV=1	12	42.5	82.68
Q9H1I8	ASCC2_HUMAN	87047.6	5.02	Activating signal cointegrator 1 complex subunit 2 OS=Homo sapiens GN=ASCC2 PE=1 SV=3	14	22.1	117.4
Q9NVP2	ASF1B_HUMAN	22761.2	4.46	Histone chaperone ASF1B OS=Homo sapiens GN=ASF1B PE=1 SV=1	7	39.6	255.75
Q7L266	ASGL1_HUMAN	32376.3	5.84	L-asparaginase OS=Homo sapiens GN=ASRGL1 PE=1 SV=2	8	43.8	260.07
O43681	ASNA_HUMAN	39223.6	4.81	ATPase ASNA1 OS=Homo sapiens GN=ASNA1 PE=1 SV=2	36	69.5	1273.37
P08243	ASNS_HUMAN	64898.8	6.39	Asparagine synthetase [glutamine-hydrolyzing] OS=Homo sapiens GN=ASNS PE=1 SV=4	49	56.1	1169.04
Q9BZE9	ASPC1_HUMAN	60659	6.23	Tether containing UBX domain for GLUT4 OS=Homo sapiens GN=ASPSCR1 PE=1 SV=1	15	36.5	87.19
Q12797	ASPH_HUMAN	86265.6	4.92	Aspartyl/asparaginyl beta-hydroxylase OS=Homo sapiens GN=ASPH PE=1 SV=3	13	17	430.36
Q9HD20	AT131_HUMAN	134523	8.46	Probable cation-transporting ATPase 13A1 OS=Homo sapiens GN=ATP13A1 PE=1 SV=2	24	20.6	194.45
P54709	AT1B3_HUMAN	31834.2	8.58	Sodium/potassium-transporting ATPase subunit beta-3 OS=Homo sapiens GN=ATP1B3 PE=1 SV=1	25	49.1	597.39
P16615	AT2A2_HUMAN	116336	5.23	Sarcoplasmic/endoplasmic reticulum calcium ATPase 2 OS=Homo sapiens GN=ATP2A2 PE=1 SV=1	77	45.8	2142.61
P20020	AT2B1_HUMAN	139637	5.73	Plasma membrane calcium-transporting ATPase 1 OS=Homo sapiens GN=ATP2B1 PE=1 SV=3	27	23.5	363.56
Q8NBU5	ATAD1_HUMAN	41060.1	6.43	ATPase family AAA domain-containing protein 1 OS=Homo sapiens GN=ATAD1 PE=1 SV=1	20	52.6	562.59
Q9NT62	ATG3_HUMAN	36297.6	4.66	Autophagy-related protein 3 OS=Homo sapiens GN=ATG3 PE=1 SV=1	15	42.4	258.27
Q9BSB4	ATGA1_HUMAN	25271.8	5.81	Autophagy-related protein 101 OS=Homo sapiens GN=ATG101 PE=1 SV=1	10	38.1	244.33
Q9UII2	ATIF1_HUMAN	12241.3	9.34	ATPase inhibitor, mitochondrial OS=Homo sapiens GN=ATPIF1 PE=1 SV=1	18	55.7	260.34
Q6DD88	ATLA3_HUMAN	60959.6	5.43	Atlastin-3 OS=Homo sapiens GN=ATL3 PE=1 SV=1	25	46.4	703.04
O75947	ATP5H_HUMAN	18536.5	5.21	ATP synthase subunit d, mitochondrial OS=Homo sapiens GN=ATP5H PE=1 SV=3	41	91.3	1682.34
P56385	ATP5I_HUMAN	7928.33	9.34	ATP synthase subunit e, mitochondrial OS=Homo sapiens GN=ATP5I PE=1 SV=2	13	81.2	515.16
P18859	ATP5J_HUMAN	12579.6	9.52	ATP synthase-coupling factor 6, mitochondrial OS=Homo sapiens GN=ATP5J PE=1 SV=1	21	63.9	1688.93
O75964	ATP5L_HUMAN	11421.2	9.65	ATP synthase subunit g, mitochondrial OS=Homo sapiens GN=ATP5L PE=1 SV=3	24	71.8	2259.8
Q99766	ATP5S_HUMAN	25492.8	7.51	ATP synthase subunit s, mitochondrial OS=Homo sapiens GN=ATP5S PE=1 SV=2	6	34	161.06
P25705	ATPA_HUMAN	59827.6	9.16	ATP synthase subunit alpha, mitochondrial OS=Homo sapiens GN=ATP5A1 PE=1 SV=1	98	76.9	9022.49
P06576	ATPB_HUMAN	56524.6	5.26	ATP synthase subunit beta, mitochondrial OS=Homo sapiens GN=ATP5B PE=1 SV=3	101	80.5	11458.7
P30049	ATPD_HUMAN	17479.2	5.38	ATP synthase subunit delta, mitochondrial OS=Homo sapiens GN=ATP5D PE=1 SV=2	9	25.6	409.94
Q5TC12	ATPF1_HUMAN	36755.8	8.12	ATP synthase mitochondrial F1 complex assembly factor 1 OS=Homo sapiens GN=ATPAF1 PE=1 SV=1	29	44.2	905.65
Q8N5M1	ATPF2_HUMAN	32980	6.62	ATP synthase mitochondrial F1 complex assembly factor 2 OS=Homo sapiens GN=ATPAF2 PE=1 SV=1	10	31.1	206.07
P56134	ATPK_HUMAN	11024.7	9.7	ATP synthase subunit f, mitochondrial OS=Homo sapiens GN=ATP5J2 PE=1 SV=3	15	61.7	654.43
P48047	ATPO_HUMAN	23376.7	9.97	ATP synthase subunit O, mitochondrial OS=Homo sapiens GN=ATP5O PE=1 SV=1	42	84.5	2302.04
Q9UBB4	ATX10_HUMAN	54196.1	5.12	Ataxin-10 OS=Homo sapiens GN=ATXN10 PE=1 SV=1	44	53.9	1144.63
Q99700	ATX2_HUMAN	140823	9.6	Ataxin-2 OS=Homo sapiens GN=ATXN2 PE=1 SV=2	38	25.1	668.84
Q8WWM7	ATX2L_HUMAN	113589	8.7	Ataxin-2-like protein OS=Homo sapiens GN=ATXN2L PE=1 SV=2	61	38.7	930.48
Q13825	AUHM_HUMAN	35871.3	9.53	Methylglutaconyl-CoA hydratase, mitochondrial OS=Homo sapiens GN=AUH PE=1 SV=1	8	22.1	104.82
A6NMY6	AXA2L_HUMAN	38805.9	6.49	Putative annexin A2-like protein OS=Homo sapiens GN=ANXA2P2 PE=5 SV=2	6	21.5	64.14
B0AZS5	B0AZS5_HUMAN	75666.3	6.04	cDNA, FLJ79515, highly similar to Kinesin-like protein KIF2 OS=Homo sapiens PE=2 SV=1	36	38.6	624.58
B0FTY2	B0FTY2_HUMAN	40867.6	5.1	NudC-like protein OS=Homo sapiens PE=2 SV=1	16	46.8	387.31
B0I1S9	B0I1S9_HUMAN	132928	9.43	MYO1B variant protein OS=Homo sapiens GN=MYO1B PE=2 SV=1	24	21	117.94
B0I1T6	B0I1T6_HUMAN	244846	8.91	MYO9B variant protein OS=Homo sapiens PE=2 SV=1	32	17.1	72.02
B0LM41	B0LM41_HUMAN	37410.2	8.73	Transcriptional coactivator CoAZ OS=Homo sapiens GN=RBM14/RBM4 fusion PE=2 SV=1	12	33.3	1076.02
B0LPF3	B0LPF3_HUMAN	25304.5	5.89	Growth factor receptor-bound protein 2 OS=Homo sapiens GN=GRB2 PE=2 SV=1	38	74.7	1000.96
B0QYN7	B0QYN7_HUMAN	20672.6	8.69	Ubiquitin carrier protein OS=Homo sapiens GN=UBE2I PE=3 SV=1	34	7.3	1711.04
B0S7R0	B0S7R0_HUMAN	29531.2	8.83	Nurim (Nuclear envelope membrane protein) OS=Homo sapiens GN=NRM PE=2 SV=1	12	29.8	197.83
B0S836	B0S836_HUMAN	18810.5	9.87	Ribonuclease P 21kDa subunit OS=Homo sapiens GN=RPP21 PE=4 SV=1	6	37	46.35
B0YIW5	B0YIW5_HUMAN	57630.3	5.89	Archain 1, isoform CRA_b OS=Homo sapiens GN=ARCN1 PE=2 SV=1	58	68.5	1382.66
B0YIY3	B0YIY3_HUMAN	41880.9	5.12	Calcium/calmodulin-dependent protein kinase I, isoform CRA_a OS=Homo sapiens GN=CAMK1 PE=2 SV=1	19	44.1	346.07
B0YJ76	B0YJ76_HUMAN	21496	6.85	Dihydrofolate reductase OS=Homo sapiens GN=DYR PE=2 SV=1	30	76.5	1012.27
B1AHL2	B1AHL2_HUMAN	82439.5	5.23	Fibulin 1 OS=Homo sapiens GN=FBLN1 PE=4 SV=1	7	11.2	75.34
B1AJQ7	B1AJQ7_HUMAN	31736.3	_	Syntaxin 12 OS=Homo sapiens GN=STX12 PE=2 SV=1	21	0	2492.5
B1AK40	B1AK40_HUMAN	27510	7.6	Fumarylacetoacetate hydrolase domain containing 1 OS=Homo sapiens GN=FAHD1 PE=4 SV=1	14	54	421.76
B1AK64	B1AK64_HUMAN	21695.8	9.25	Chromosome 1 open reading frame 149 OS=Homo sapiens GN=C1orf149 PE=4 SV=1	4	22.9	56.58
B1AK85	B1AK85_HUMAN	29702.7	5.69	Capping protein (Actin filament) muscle Z-line, beta OS=Homo sapiens GN=CAPZB PE=2 SV=1	7	31.2	80.95
B1AKJ5	B1AKJ5_HUMAN	140352	4.9	Nardilysin (N-arginine dibasic convertase) OS=Homo sapiens GN=NRD1 PE=2 SV=1	61	34.6	650.63
B1AKK2	B1AKK2_HUMAN	31444.1	5.53	Dimethylarginine dimethylaminohydrolase 1 OS=Homo sapiens GN=DDAH1 PE=2 SV=1	34	64.2	876.64
B1AKV3	B1AKV3_HUMAN	29261.9	8.99	Ubiquinol-cytochrome c reductase complex chaperone, CBP3 homolog (Yeast) (Fragment) OS=Homo sapiens GN=UQCC PE=4 SV=1	15	30.5	706.2
B1AKZ3	B1AKZ3_HUMAN	17409.8	4.81	Phosphoprotein enriched in astrocytes 15 OS=Homo sapiens GN=PEA15 PE=2 SV=1	20	50.3	653.35
B1AL06	B1AL06_HUMAN	29284.8	8.67	Mitochondrial ribosomal protein L43 OS=Homo sapiens GN=MRPL43 PE=2 SV=1	24	24.6	1158.57
B1ANH1	B1ANH1_HUMAN	26921.8	9.32	Guanylate kinase 1 OS=Homo sapiens GN=GUK1 PE=4 SV=1	15	71.4	541.27
B1ANK7	B1ANK7_HUMAN	54773.2	8.85	Fumarate hydratase OS=Homo sapiens GN=FH PE=2 SV=1	37	10.5	2473.67
B1APC6	B1APC6_HUMAN	33205.8	6.1	Translin-associated factor X OS=Homo sapiens GN=TSNAX PE=2 SV=1	44	26	1490.12
B1AQP2	B1AQP2_HUMAN	16694.6	6.2	Prefoldin subunit 2 OS=Homo sapiens GN=PFDN2 PE=2 SV=1	28	80.5	1508.02
B1GYE7	B1GYE7_HUMAN	38491.1	5.9	MHC class I antigen (Fragment) OS=Homo sapiens GN=HLA-B PE=3 SV=2	18	43	622.25
Q9BXK5	B2L13_HUMAN	52804.7	4.41	Bcl-2-like protein 13 OS=Homo sapiens GN=BCL2L13 PE=1 SV=1	10	25.6	143.87
P61769	B2MG_HUMAN	13820	6.06	Beta-2-microglobulin OS=Homo sapiens GN=B2M PE=1 SV=1	12	49.6	329.27
B2R4A2	B2R4A2_HUMAN	13523	7.85	cDNA, FLJ92016, highly similar to Homo sapiens ubiquinol-cytochrome c reductase binding protein (UQCRB), mRNA OS=Homo sapiens PE=4 SV=1	37	75.7	1557.66
B2R4D8	B2R4D8_HUMAN	15759.7	10.56	60S ribosomal protein L27 OS=Homo sapiens PE=2 SV=1	37	72.8	992.55
B2R4M6	B2R4M6_HUMAN	13258.6	5.71	cDNA, FLJ92148, highly similar to Homo sapiens S100 calcium binding protein A9 (calgranulin B) (S100A9), mRNA OS=Homo sapiens PE=4 SV=1	6	62.3	227.08
B2R4P1	B2R4P1_HUMAN	17029.5	5.39	Cornichon homolog (Drosophila), isoform CRA_a OS=Homo sapiens GN=CNIH PE=2 SV=1	2	14	125.93
B2R4P8	B2R4P8_HUMAN	23369.7	4.52	HCG2016482, isoform CRA_b OS=Homo sapiens GN=NACA PE=2 SV=1	21	18.2	2037.39
B2R4R9	B2R4R9_HUMAN	7893.22	10.7	HCG26477 OS=Homo sapiens GN=RPS28 PE=4 SV=1	12	59.4	400.01
B2R4W8	B2R4W8_HUMAN	14944	10.14	HCG1994130, isoform CRA_a OS=Homo sapiens GN=hCG_1994130 PE=2 SV=1	39	70.8	1110.09
B2R506	B2R506_HUMAN	12611.5	7.74	Transcription initiation factor IIA subunit 2 OS=Homo sapiens PE=3 SV=1	3	14.7	109.85
B2R532	B2R532_HUMAN	27043.7	6.41	REX2, RNA exonuclease 2 homolog (S. cerevisiae) OS=Homo sapiens GN=REXO2 PE=2 SV=1	26	24.6	504.03
B2R533	B2R533_HUMAN	27688.6	5.99	cDNA, FLJ92320, highly similar to Homo sapiens glutathione S-transferase theta 2 (GSTT2), mRNA OS=Homo sapiens PE=2 SV=1	9	26.6	467.51
B2R5N2	B2R5N2_HUMAN	51675.5	8.76	cDNA, FLJ92541, highly similar to Homo sapiens eukaryotic translation initiation factor 2, subunit 3 gamma, 52kDa (EIF2S3), mRNA OS=Homo sapiens PE=2 SV=1	8	18	83.23
B2R5Q9	B2R5Q9_HUMAN	27799.3	9.25	Major prion protein OS=Homo sapiens PE=2 SV=1	7	41.1	90.53
B2R5V9	B2R5V9_HUMAN	141919	6.43	cDNA, FLJ92652, highly similar to Homo sapiens high density lipoprotein binding protein (vigilin)(HDLBP), mRNA OS=Homo sapiens PE=2 SV=1	125	56.1	3272.3
B2R5X9	B2R5X9_HUMAN	56366.9	7.26	cDNA, FLJ92678, highly similar to Homo sapiens interferon-induced protein with tetratricopeptide repeats 5 (IFIT5), mRNA OS=Homo sapiens PE=2 SV=1	11	19.3	213.14
B2R608	B2R608_HUMAN	61741.9	6.05	cDNA, FLJ92718, highly similar to Homo sapiens tripeptidyl peptidase I (TPP1), mRNA OS=Homo sapiens PE=2 SV=1	5	2.9	103.57
B2R692	B2R692_HUMAN	22565.3	5.1	Ras homolog gene family, member B, isoform CRA_a OS=Homo sapiens GN=RHOB PE=2 SV=1	9	16.9	345.48
B2R699	B2R699_HUMAN	21275	5.37	cDNA, FLJ92855, highly similar to Homo sapiens GM2 ganglioside activator protein (GM2A), mRNA OS=Homo sapiens PE=2 SV=1	12	19.2	146.05
B2R6A5	B2R6A5_HUMAN	54563.1	8.91	cDNA, FLJ92862, highly similar to Homo sapiens solute carrier family 16 (monocarboxylic acid transporters), member 1 (SLC16A1), mRNA OS=Homo sapiens PE=2 SV=1	8	12.8	87.22
B2R6D4	B2R6D4_HUMAN	28378.3	6.35	cDNA, FLJ92901, highly similar to Homo sapiens phosphomannomutase 2 (PMM2), mRNA OS=Homo sapiens PE=2 SV=1	15	46.7	104.19
B2R6F3	B2R6F3_HUMAN	19546	11.64	Splicing factor arginine/serine-rich 3 OS=Homo sapiens GN=SFRS3 PE=2 SV=1	28	55.5	1485.37
B2R6F5	B2R6F5_HUMAN	40454.8	5	cDNA, FLJ92928, highly similar to Homo sapiens retinitis pigmentosa 2 (X-linked recessive) (RP2), mRNA OS=Homo sapiens PE=2 SV=1	16	32.6	265.21
B2R6F9	B2R6F9_HUMAN	54546.5	6.7	cDNA, FLJ92932, highly similar to Homo sapiens serine/threonine kinase 38 (STK38), mRNA OS=Homo sapiens PE=2 SV=1	15	27.3	62
B2R6H6	B2R6H6_HUMAN	27686.5	9.58	cDNA, FLJ92954, highly similar to Homo sapiens TAF9-like RNA polymerase II, TATA box binding protein (TBP)-associated factor, 31kDa (TAF9L), mRNA OS=Homo sapiens PE=2 SV=1	13	37.5	224.47
B2R6J3	B2R6J3_HUMAN	27682.1	8.85	cDNA, FLJ92974, highly similar to Homo sapiens methylmalonic aciduria (cobalamin deficiency) type B(MMAB), mRNA OS=Homo sapiens PE=2 SV=1	20	65.6	777.83
B2R6K1	B2R6K1_HUMAN	83435.9	6.61	cDNA, FLJ92992, highly similar to Homo sapiens methylmalonyl Coenzyme A mutase (MUT), nuclear gene encoding mitochondrial protein, mRNA OS=Homo sapiens PE=2 SV=1	32	5.3	927.58
B2R6N0	B2R6N0_HUMAN	51868.2	5.37	cDNA, FLJ93029, highly similar to Homo sapiens COP9 constitutive photomorphogenic homolog subunit 2 (Arabidopsis) (COPS2), mRNA OS=Homo sapiens PE=2 SV=1	18	34.1	175.52
B2R6U8	B2R6U8_HUMAN	26255.7	8.85	cDNA, FLJ93125, highly similar to Homo sapiens cleavage and polyadenylation specific factor 5, 25 kDa(CPSF5), mRNA OS=Homo sapiens PE=2 SV=1	42	82.4	1465.87
B2R6X6	B2R6X6_HUMAN	22367.3	9.58	Peptidyl-prolyl cis-trans isomerase OS=Homo sapiens PE=2 SV=1	24	33.8	761.75
B2R6Z2	B2R6Z2_HUMAN	55221.1	8.95	cDNA, FLJ93191, Homo sapiens 7-dehydrocholesterol reductase (DHCR7), mRNA OS=Homo sapiens PE=2 SV=1	5	12.4	54.18
B2R713	B2R713_HUMAN	82920.7	8.23	cDNA, FLJ93224 OS=Homo sapiens PE=2 SV=1	13	3.3	159.12
B2R7C2	B2R7C2_HUMAN	89638.2	5.89	cDNA, FLJ93375, highly similar to Homo sapiens ZW10, kinetochore associated, homolog (Drosophila) (ZW10), mRNA OS=Homo sapiens PE=2 SV=1	27	25.4	695.18
B2R7C5	B2R7C5_HUMAN	91579.3	5.53	cDNA, FLJ93378, highly similar to Homo sapiens MCM3 minichromosome maintenance deficient 3 (S. cerevisiae) (MCM3), mRNA OS=Homo sapiens PE=2 SV=1	88	70.8	3195.25
B2R7D2	B2R7D2_HUMAN	55712.4	8.18	cDNA, FLJ93389, highly similar to Homo sapiens multiple inositol polyphosphate histidine phosphatase, 1 (MINPP1), mRNA OS=Homo sapiens PE=2 SV=1	15	26.3	175.17
B2R7F8	B2R7F8_HUMAN	93217.2	7.04	cDNA, FLJ93426, highly similar to Homo sapiens plasminogen (PLG), mRNA OS=Homo sapiens PE=2 SV=1	9	1.8	194.79
B2R7G4	B2R7G4_HUMAN	62333.8	8.95	cDNA, FLJ93435, highly similar to Homo sapiens general transcription factor IIH, polypeptide 1 (62kD subunit) (GTF2H1), mRNA OS=Homo sapiens PE=2 SV=1	9	18.6	76.04
B2R7G6	B2R7G6_HUMAN	57593.9	8.28	cDNA, FLJ93437, highly similar to Homo sapiens histidyl-tRNA synthetase-like (HARSL), mRNA OS=Homo sapiens PE=2 SV=1	27	39.1	678.19
B2R7M1	B2R7M1_HUMAN	40747.3	4.89	cDNA, FLJ93507, highly similar to Homo sapiens ATPase, H+ transporting, lysosomal 38kDa, V0 subunit d isoform 1 (ATP6V0D1), mRNA OS=Homo sapiens PE=2 SV=1	10	7.9	128.01
B2R7M3	B2R7M3_HUMAN	35767.5	8.65	cDNA, FLJ93510, highly similar to Homo sapiens JTV1 gene (JTV1), mRNA OS=Homo sapiens PE=2 SV=1	11	36.9	116.77
B2R7R5	B2R7R5_HUMAN	41256.5	7.08	cDNA, FLJ93570, highly similar to Homo sapiens phosphoribosyl pyrophosphate synthetase-associated protein 2 (PRPSAP2), mRNA OS=Homo sapiens PE=2 SV=1	34	17.2	1460.37
B2R7T8	B2R7T8_HUMAN	30979.5	5.69	cDNA, FLJ93598, highly similar to Homo sapiens capping protein (actin filament) muscle Z-line, beta (CAPZB), mRNA OS=Homo sapiens PE=2 SV=1	67	77.2	3408.92
B2R7W3	B2R7W3_HUMAN	26229	5.48	Breast carcinoma amplified sequence 2 OS=Homo sapiens GN=BCAS2 PE=2 SV=1	20	70.2	672.6
B2R823	B2R823_HUMAN	28094	9.75	cDNA, FLJ93703, highly similar to Homo sapiens putatative 28 kDa protein (LOC56902), mRNA OS=Homo sapiens PE=2 SV=1	20	19.2	430.8
B2R831	B2R831_HUMAN	28331.2	4.87	cDNA, FLJ93714, highly similar to Homo sapiens tumor necrosis factor receptor superfamily, member 10c, decoy without an intracellular domain (TNFRSF10C), mRNA OS=Homo sapiens PE=2 SV=1	4	8.9	73.77
B2R841	B2R841_HUMAN	68962.9	9.08	cDNA, FLJ93730, highly similar to Homo sapiens polo-like kinase (Drosophila) (PLK), mRNA OS=Homo sapiens PE=2 SV=1	14	2.6	204.26
B2R8E4	B2R8E4_HUMAN	43033.9	5.19	cDNA, FLJ93859, highly similar to Homo sapiens protein phosphatase 1A (formerly 2C), magnesium-dependent, alpha isoform (PPM1A), mRNA OS=Homo sapiens PE=2 SV=1	16	8.1	368.85
B2R8G6	B2R8G6_HUMAN	38870.2	7.6	cDNA, FLJ93891, Homo sapiens FK506 binding protein 8, 38kDa (FKBP8), mRNA OS=Homo sapiens PE=2 SV=1	18	44.7	934.67
B2R8N0	B2R8N0_HUMAN	53129	6.77	cDNA, FLJ93975, highly similar to Homo sapiens epoxide hydrolase 1, microsomal (xenobiotic) (EPHX1), mRNA OS=Homo sapiens PE=2 SV=1	49	15.5	722.31
B2R8N1	B2R8N1_HUMAN	23240	5.25	cDNA, FLJ93976, highly similar to Homo sapiens COP9 homolog (COP9), mRNA OS=Homo sapiens PE=2 SV=1	17	45	964.89
B2R911	B2R911_HUMAN	41381	4.26	cDNA, FLJ94157, highly similar to Homo sapiens melanoma antigen, family E, 1, cancer/testis specific (MAGEE1), mRNA OS=Homo sapiens PE=2 SV=1	13	25.7	162.75
B2R950	B2R950_HUMAN	165250	5.97	cDNA, FLJ94213, highly similar to Homo sapiens pregnancy-zone protein (PZP), mRNA OS=Homo sapiens PE=2 SV=1	10	0.5	162.96
B2R960	B2R960_HUMAN	32615.9	4.83	cDNA, FLJ94230, highly similar to Homo sapiens thioredoxin-like 1 (TXNL1), mRNA OS=Homo sapiens PE=2 SV=1	19	19.5	618.66
B2R9A0	B2R9A0_HUMAN	33936.5	6.51	cDNA, FLJ94294, highly similar to Homo sapiens cyclin-dependent kinase 4 (CDK4), mRNA OS=Homo sapiens PE=2 SV=1	33	69	607.34
B2R9J4	B2R9J4_HUMAN	17786.1	9.69	cDNA, FLJ94423, highly similar to Homo sapiens mitochondrial ribosomal protein L23 (MRPL23), nuclear gene encoding mitochondrial protein, mRNA OS=Homo sapiens PE=2 SV=1	19	40.5	823.1
B2R9T9	B2R9T9_HUMAN	26177.6	10.67	cDNA, FLJ94551 OS=Homo sapiens PE=2 SV=1	11	15.6	570.05
B2R9V3	B2R9V3_HUMAN	31959.3	10	cDNA, FLJ94570, Homo sapiens mesenchymal stem cell protein DSC43 (LOC51333), mRNA OS=Homo sapiens PE=2 SV=1	4	16	50.33
B2RA56	B2RA56_HUMAN	61891.1	7.01	cDNA, FLJ94705, highly similar to Homo sapiens nicalin (LOC56926), mRNA OS=Homo sapiens PE=2 SV=1	19	6.4	549.89
B2RA70	B2RA70_HUMAN	61305.7	6.32	cDNA, FLJ94729, highly similar to Homo sapiens v-yes-1 Yamaguchi sarcoma viral oncogene homolog 1(YES1), mRNA OS=Homo sapiens PE=2 SV=1	15	3.9	107.16
B2RA86	B2RA86_HUMAN	54672.3	8.93	cDNA, FLJ94762, highly similar to Homo sapiens CUG triplet repeat, RNA binding protein 2 (CUGBP2),mRNA OS=Homo sapiens PE=2 SV=1	15	30.1	99.78
B2RA97	B2RA97_HUMAN	23170.9	5.02	HemK methyltransferase family member 2, isoform CRA_a OS=Homo sapiens GN=HEMK2 PE=2 SV=1	9	42.5	117.14
B2RAH5	B2RAH5_HUMAN	115658	5.33	cDNA, FLJ94919, highly similar to Homo sapiens protein phosphatase 1, regulatory (inhibitor) subunit 12A (PPP1R12A), mRNA OS=Homo sapiens PE=2 SV=1	30	2.3	508.54
B2RAM5	B2RAM5_HUMAN	56080	_	cDNA, FLJ95003, Homo sapiens v-akt murine thymoma viral oncogene homolog 1 (AKT1),mRNA (V-akt murine thymoma viral oncogene homolog 1) OS=Homo sapiens GN=AKT1 PE=2 SV=1	15	0	262.3
B2RAR5	B2RAR5_HUMAN	107644	8.49	cDNA, FLJ95067 OS=Homo sapiens PE=2 SV=1	53	47.1	760.65
B2RAU8	B2RAU8_HUMAN	73560.6	9.42	cDNA, FLJ95131, highly similar to Homo sapiens nucleolar and coiled-body phosphoprotein 1 (NOLC1), mRNA OS=Homo sapiens PE=2 SV=1	14	19	75.81
B2RB89	B2RB89_HUMAN	40711.1	8.84	Protein kinase, cAMP-dependent, catalytic, beta, isoform CRA_a OS=Homo sapiens GN=PRKACB PE=2 SV=1	27	14.4	350.18
B2RB90	B2RB90_HUMAN	77651	6.85	cDNA, FLJ95375, highly similar to Homo sapiens glutamine-fructose-6-phosphate transaminase 2 (GFPT2), mRNA OS=Homo sapiens PE=2 SV=1	11	20.2	73.24
B2RBE6	B2RBE6_HUMAN	105099	6.55	cDNA, FLJ95470, highly similar to Homo sapiens homolog of yeast Sec5 (SEC5), mRNA OS=Homo sapiens PE=2 SV=1	19	20.9	147.96
B2RBF9	B2RBF9_HUMAN	75444	6.07	cDNA, FLJ95487, highly similar to Homo sapiens peptidyl arginine deiminase, type I (PADI1), mRNA OS=Homo sapiens PE=2 SV=1	6	1.4	88.19
B2RBI2	B2RBI2_HUMAN	39937.8	4.45	cDNA, FLJ95525, highly similar to Homo sapiens synapse associated protein 1, SAP47 homolog (Drosophila) (SYAP1), mRNA OS=Homo sapiens PE=2 SV=1	40	18.3	1570.71
B2RBR9	B2RBR9_HUMAN	98433.5	4.68	cDNA, FLJ95650, highly similar to Homo sapiens karyopherin (importin) beta 1 (KPNB1), mRNA OS=Homo sapiens PE=2 SV=1	102	6.3	4808.29
B2RBS8	B2RBS8_HUMAN	71343.3	5.92	cDNA, FLJ95666, highly similar to Homo sapiens albumin (ALB), mRNA OS=Homo sapiens PE=2 SV=1	14	24.5	200.52
B2RCI6	B2RCI6_HUMAN	69999.9	8.62	cDNA, FLJ96094, highly similar to Homo sapiens numb homolog (Drosophila) (NUMB), mRNA OS=Homo sapiens PE=2 SV=1	3	1	51.14
B2RCM2	B2RCM2_HUMAN	135550	6.82	cDNA, FLJ96156, highly similar to Homo sapiens leucyl-tRNA synthetase (LARS), mRNA OS=Homo sapiens PE=2 SV=1	123	5.3	2304.05
B2RCM6	B2RCM6_HUMAN	28290.9	9.56	cDNA, FLJ96161 OS=Homo sapiens PE=2 SV=1	10	10.5	221.13
B2RCX0	B2RCX0_HUMAN	32114.7	4.12	cDNA, FLJ96345, Homo sapiens SET translocation (myeloid leukemia-associated) (SET),mRNA OS=Homo sapiens PE=2 SV=1	28	48	1504.29
B2RD00	B2RD00_HUMAN	54283.5	8.25	cDNA, FLJ96396, highly similar to Homo sapiens ERO1-like beta (S. cerevisiae) (ERO1LB), mRNA OS=Homo sapiens PE=2 SV=1	14	27.4	436.68
B2RD40	B2RD40_HUMAN	60430.2	5.64	cDNA, FLJ96442, highly similar to Homo sapiens copine II (CPNE2), mRNA OS=Homo sapiens PE=2 SV=1	10	13	234.61
B2RD51	B2RD51_HUMAN	33658.8	6.88	cDNA, FLJ96455, highly similar to Homo sapiens Down syndrome critical region gene 2 (DSCR2), mRNA OS=Homo sapiens PE=2 SV=1	22	60.8	860.89
B2RD81	B2RD81_HUMAN	24372.8	_	cDNA, FLJ96497 OS=Homo sapiens PE=2 SV=1	30	0	881.73
B2RDG1	B2RDG1_HUMAN	59686.9	9.25	cDNA, FLJ96593 OS=Homo sapiens PE=2 SV=1	14	2.6	291.06
B2RDK3	B2RDK3_HUMAN	55649.5	6.02	Oxysterol-binding protein OS=Homo sapiens PE=2 SV=1	9	15.4	166.85
B2RDN1	B2RDN1_HUMAN	24395.8	7.6	cDNA, FLJ96690, highly similar to Homo sapiens glutathione transferase zeta 1 (maleylacetoacetate isomerase) (GSTZ1), transcript variant 1, mRNA OS=Homo sapiens PE=2 SV=1	23	46.3	422.33
B2RDQ3	B2RDQ3_HUMAN	33775.6	11.25	cDNA, FLJ96718, highly similar to Homo sapiens splicing factor, arginine/serine-rich 10 (transformer 2 homolog, Drosophila) (SFRS10), mRNA OS=Homo sapiens PE=2 SV=1	22	55.9	389.1
B2RDW0	B2RDW0_HUMAN	16766.8	4.09	cDNA, FLJ96792, highly similar to Homo sapiens calmodulin 2 (phosphorylase kinase, delta) (CALM2), mRNA OS=Homo sapiens PE=2 SV=1	38	41.4	4946.36
B2RE31	B2RE31_HUMAN	57151.7	9.04	cDNA, FLJ96896 OS=Homo sapiens PE=2 SV=1	7	15.3	121.41
B2RE34	B2RE34_HUMAN	71608	9.13	cDNA, FLJ96901, highly similar to Homo sapiens Rac GTPase activating protein 1 (RACGAP1), mRNA OS=Homo sapiens PE=2 SV=1	13	3.1	53.02
B2RE36	B2RE36_HUMAN	29501.2	6.55	cDNA, FLJ96903 OS=Homo sapiens PE=2 SV=1	14	64.2	237.3
B2RE48	B2RE48_HUMAN	44470.8	8.44	cDNA, FLJ96928, highly similar to Homo sapiens candidate tumor suppressor protein (LOC57107), mRNA OS=Homo sapiens PE=2 SV=1	3	3.3	70.72
B2RMW6	B2RMW6_HUMAN	30062.2	5.58	DnaJ (Hsp40) homolog, subfamily C, member 9 OS=Homo sapiens GN=DNAJC9 PE=2 SV=1	28	58.1	689.37
B2RN19	B2RN19_HUMAN	58561.4	8.78	TRM5 tRNA methyltransferase 5 homolog (S. cerevisiae) OS=Homo sapiens GN=TRMT5 PE=2 SV=1	13	19.4	314.83
B2RTR1	B2RTR1_HUMAN	166835	8.55	CLASP2 protein OS=Homo sapiens GN=CLASP2 PE=2 SV=1	33	22.8	326.39
B2RXF3	B2RXF3_HUMAN	19184.6	9.23	Putative uncharacterized protein OS=Homo sapiens PE=2 SV=1	7	20.8	84.08
B2WTI4	B2WTI4_HUMAN	42147.5	9.48	Phosphatidylserine receptor transcript variant 2 OS=Homo sapiens GN=JMJD6 PE=2 SV=1	13	30.7	511.19
B2ZRD4	B2ZRD4_HUMAN	31781.3	5.33	MHC class I antigen (Fragment) OS=Homo sapiens GN=HLA-A PE=3 SV=1	25	54.9	911.93
B2ZZ83	B2ZZ83_HUMAN	283626	5.46	Filamin B OS=Homo sapiens GN=FLNB PE=2 SV=1	32	14.8	58.78
B2ZZ89	B2ZZ89_HUMAN	275237	5.39	Spectrin beta non-erythrocytic 1 OS=Homo sapiens GN=SPTBN1 PE=2 SV=1	255	69.1	7895.04
B2ZZ90	B2ZZ90_HUMAN	267095	5.95	Acetyl-Coenzyme A carboxylase alpha OS=Homo sapiens GN=ACACA PE=2 SV=1	55	1	584.41
B3GK62	B3GK62_HUMAN	37431.9	6.47	COQ5 OS=Homo sapiens PE=2 SV=1	11	8.9	168.07
B3KM22	B3KM22_HUMAN	46996.8	5.17	cDNA FLJ10013 fis, clone HEMBA1000369, highly similar to PRKCA-binding protein (Protein kinase C-alpha-binding protein) OS=Homo sapiens PE=2 SV=1	14	8.4	185.42
B3KM58	B3KM58_HUMAN	41736.3	6.01	cDNA FLJ10358 fis, clone NT2RM2001238, highly similar to Glutaminase kidney isoform, mitochondrial (Fragment) OS=Homo sapiens PE=2 SV=1	37	60.9	2176.08
B3KM78	B3KM78_HUMAN	58719.5	9.25	cDNA FLJ10442 fis, clone NT2RP1000738, highly similar to Negative elongation factor A OS=Homo sapiens PE=2 SV=1	21	32.1	166.11
B3KM97	B3KM97_HUMAN	36429	9.55	cDNA FLJ10554 fis, clone NT2RP2002385, highly similar to Synaptic glycoprotein SC2 OS=Homo sapiens PE=2 SV=1	18	8.2	311.82
B3KM98	B3KM98_HUMAN	79410.7	9.47	cDNA FLJ10556 fis, clone NT2RP2002479, highly similar to ATP-binding cassette sub-family B member 7, mitochondrial (Fragment) OS=Homo sapiens PE=2 SV=1	16	16.2	69.36
B3KMC9	B3KMC9_HUMAN	109456	7.26	cDNA FLJ10711 fis, clone NT2RP3000917, highly similar to 5'-3' exoribonuclease 2 (EC 3.1.11.-) OS=Homo sapiens PE=2 SV=1	55	5.2	877.62
B3KMF6	B3KMF6_HUMAN	98879	_	cDNA FLJ10862 fis, clone NT2RP4001574, highly similar to Coatomer subunit gamma OS=Homo sapiens PE=2 SV=1	9	0	151.65
B3KMR8	B3KMR8_HUMAN	77655	6.72	cDNA FLJ12445 fis, clone NT2RM1000256, highly similar to Glucosamine--fructose-6-phosphateaminotransferase (isomerizing) 2 (EC 2.6.1.16) OS=Homo sapiens PE=2 SV=1	30	33.7	724.08
B3KMV8	B3KMV8_HUMAN	75130	8.58	cDNA FLJ12766 fis, clone NT2RP2001520, highly similar to Calcium-binding mitochondrial carrier protein Aralar1 OS=Homo sapiens PE=2 SV=1	34	5.7	1130.44
B3KMX6	B3KMX6_HUMAN	82586.9	6.14	cDNA FLJ12864 fis, clone NT2RP2003604, highly similar to Alpha-catulin OS=Homo sapiens PE=2 SV=1	17	0.4	72.62
B3KN05	B3KN05_HUMAN	80141.1	8.59	cDNA FLJ13129 fis, clone NT2RP3002969, highly similar to Long-chain-fatty-acid--CoA ligase 3 (EC 6.2.1.3) OS=Homo sapiens PE=2 SV=1	31	38.2	893.15
B3KN49	B3KN49_HUMAN	40867.6	4.84	cDNA FLJ13562 fis, clone PLACE1008080, highly similar to Homo sapiens hexamethylene bis-acetamide inducible 1 (HEXIM1), mRNA OS=Homo sapiens PE=2 SV=1	9	33.4	60.77
B3KN57	B3KN57_HUMAN	58529.7	5.07	cDNA FLJ13654 fis, clone PLACE1011477, highly similar to Sorting nexin-2 OS=Homo sapiens PE=2 SV=1	50	56.8	984.02
B3KN78	B3KN78_HUMAN	56109	6.1	cDNA FLJ13891 fis, clone THYRO1001617, highly similar to Dihydroxyacetone phosphate acyltransferase OS=Homo sapiens PE=2 SV=1	13	16.5	65.48
B3KN83	B3KN83_HUMAN	12490.4	4.76	Chromosome 14 open reading frame 46 OS=Homo sapiens GN=C14orf46 PE=4 SV=1	4	49.1	58.12
B3KNB4	B3KNB4_HUMAN	28452.9	4.8	cDNA FLJ14168 fis, clone NT2RP2001440, highly similar to 14-3-3 protein gamma OS=Homo sapiens PE=2 SV=1	21	56.3	516.41
B3KNB9	B3KNB9_HUMAN	75908.8	6.17	cDNA FLJ14196 fis, clone NT2RP3002330, highly similar to HBS1-like protein OS=Homo sapiens PE=2 SV=1	15	19.2	94.06
B3KNI0	B3KNI0_HUMAN	79494.8	6.08	cDNA FLJ14646 fis, clone NT2RP2001883, highly similar to Homo sapiens CGI-01 protein mRNA OS=Homo sapiens PE=2 SV=1	11	21.6	66.8
B3KNI2	B3KNI2_HUMAN	62445.4	5.02	cDNA FLJ14650 fis, clone NT2RP2002185, highly similar to Ubiquilin-1 OS=Homo sapiens PE=2 SV=1	29	45.8	1041.16
B3KNJ1	B3KNJ1_HUMAN	10898.4	4.33	Basic transcription factor 3-like 4, isoform CRA_c OS=Homo sapiens GN=BTF3L4 PE=4 SV=1	2	45	90.97
B3KNN9	B3KNN9_HUMAN	62585.8	5.88	cDNA FLJ30070 fis, clone ASTRO2000046, highly similar to CD166 ANTIGEN OS=Homo sapiens PE=2 SV=1	24	39.1	599.58
B3KNT3	B3KNT3_HUMAN	25998.1	6.97	Steroid receptor RNA activator 1, isoform CRA_a OS=Homo sapiens GN=SRA1 PE=2 SV=1	19	61.2	519.93
B3KNT8	B3KNT8_HUMAN	42963.1	4.45	cDNA FLJ30458 fis, clone BRACE2009421, highly similar to NUCLEOSOME ASSEMBLY PROTEIN 1-LIKE 1 OS=Homo sapiens PE=2 SV=1	25	10.8	1232.8
B3KNZ1	B3KNZ1_HUMAN	37673.9	5.71	cDNA FLJ30772 fis, clone FEBRA2000757, highly similar to Protein FAM49A OS=Homo sapiens PE=2 SV=1	5	25.4	61.3
B3KP18	B3KP18_HUMAN	91337.9	5.29	cDNA FLJ30946 fis, clone FEBRA2007622, highly similar to RAD50-interacting protein 1 OS=Homo sapiens PE=2 SV=1	5	1	148.85
B3KP20	B3KP20_HUMAN	29488	6	cDNA FLJ30970 fis, clone HEART2000444, highly similar to Homo sapiens phospholysine phosphohistidine inorganic pyrophosphate phosphatase (LHPP), mRNA OS=Homo sapiens PE=2 SV=1	5	11	84.72
B3KP31	B3KP31_HUMAN	51912.2	6.35	cDNA FLJ31047 fis, clone HSYRA2000424, highly similar to Carbohydrate kinase-like protein (EC 2.7.1.-) OS=Homo sapiens PE=2 SV=1	5	3.7	187.95
B3KP45	B3KP45_HUMAN	33534.5	4.52	cDNA FLJ31129 fis, clone IMR322000918, highly similar to Homo sapiens BRCA2 and CDKN1A interacting protein (BCCIP), transcript variant C, mRNA OS=Homo sapiens PE=2 SV=1	13	50	325.51
B3KP89	B3KP89_HUMAN	40479.1	5.53	cDNA FLJ31446 fis, clone NT2NE2000909, highly similar to Guanine nucleotide-binding protein G(o) subunit alpha 1 OS=Homo sapiens PE=2 SV=1	12	7.2	266.29
B3KP95	B3KP95_HUMAN	57199.1	8.59	cDNA FLJ31463 fis, clone NT2NE2001326, highly similar to Exonuclease 3'-5' domain-like-containing protein 2 OS=Homo sapiens PE=2 SV=1	10	4.2	139.53
B3KPG9	B3KPG9_HUMAN	38141.1	4.47	Calumenin isoform 3 OS=Homo sapiens GN=CALU PE=2 SV=1	26	56	407.69
B3KPP7	B3KPP7_HUMAN	95384.4	6.19	cDNA FLJ32033 fis, clone NTONG2000265, highly similar to Autophagy-related protein 9A OS=Homo sapiens PE=2 SV=1	6	4.1	58.9
B3KPX5	B3KPX5_HUMAN	54522.9	6.79	cDNA FLJ32418 fis, clone SKMUS2000863, weakly similar to PROBABLE ASPARAGINYL-TRNA SYNTHETASE (EC 6.1.1.22) OS=Homo sapiens PE=2 SV=1	8	6.1	137.88
B3KQ30	B3KQ30_HUMAN	17097	9.69	Uncharacterized protein OS=Homo sapiens GN=ISCU PE=2 SV=1	3	28.2	82.43
B3KQ79	B3KQ79_HUMAN	34901.4	7.66	B-cell receptor-associated protein 31, isoform CRA_b OS=Homo sapiens GN=BCAP31 PE=2 SV=1	50	53.4	1906.46
B3KQA0	B3KQA0_HUMAN	14598.3	4.63	cDNA FLJ90015 fis, clone HEMBA1000634, highly similar to Homo sapiens Mof4 family associated protein 1 (MRFAP1), mRNA OS=Homo sapiens PE=2 SV=1	5	21.1	432.72
B3KQB4	B3KQB4_HUMAN	21540.4	9.77	cDNA FLJ90131 fis, clone HEMBB1000447, highly similar to PRA1 family protein 3 OS=Homo sapiens PE=2 SV=1	8	37.2	133.69
B3KQF4	B3KQF4_HUMAN	23849.8	8.46	cDNA FLJ90373 fis, clone NT2RP2004606, highly similar to Metalloproteinase inhibitor 1 OS=Homo sapiens PE=2 SV=1	5	7.9	196.5
B3KQF5	B3KQF5_HUMAN	37109.6	4.5	cDNA FLJ90381 fis, clone NT2RP2005035, highly similar to Calumenin OS=Homo sapiens PE=2 SV=1	13	32.1	88.96
B3KQM6	B3KQM6_HUMAN	79035.7	5.85	cDNA FLJ90740 fis, clone PLACE1011045, highly similar to Autophagy-related protein 7 OS=Homo sapiens PE=2 SV=1	10	1.5	97.22
B3KQQ7	B3KQQ7_HUMAN	47531	6.77	cDNA PSEC0037 fis, clone NT2RP1000800, highly similar to N-acetyllactosaminidebeta-1,3-N-acetylglucosaminyltransferase OS=Homo sapiens PE=2 SV=1	6	2.1	62.44
B3KQT9	B3KQT9_HUMAN	54467.6	6.78	cDNA PSEC0175 fis, clone OVARC1000169, highly similar to Protein disulfide-isomerase A3 (EC 5.3.4.1) OS=Homo sapiens PE=2 SV=1	93	74	4508.65
B3KQV6	B3KQV6_HUMAN	46145	5.22	cDNA FLJ33169 fis, clone ADRGL2000384, highly similar to Serine/threonine-protein phosphatase 2A 65 kDa regulatory subunit A alpha isoform OS=Homo sapiens PE=2 SV=1	10	23.7	89.26
B3KQZ4	B3KQZ4_HUMAN	57310.8	5.41	cDNA FLJ33327 fis, clone BNGH42009025, weakly similar to Homo sapiens t-complex 11(TCP11), mRNA OS=Homo sapiens PE=2 SV=1	9	14.5	160.87
B3KR97	B3KR97_HUMAN	34163.3	6.25	cDNA FLJ33900 fis, clone CTONG2008262, highly similar to Low density lipoprotein receptor adapter protein 1 OS=Homo sapiens PE=2 SV=1	7	7.5	153.03
B3KRB2	B3KRB2_HUMAN	75303.2	5.98	cDNA FLJ33964 fis, clone CTONG2019029, highly similar to Pseudouridylate synthase 7 homolog (EC 5.4.99.-) OS=Homo sapiens PE=2 SV=1	24	37.8	219.68
B3KRI2	B3KRI2_HUMAN	22416.3	9.91	Uncharacterized protein OS=Homo sapiens GN=NDUFS7 PE=2 SV=1	7	21.8	338.56
B3KRJ9	B3KRJ9_HUMAN	58281.4	9.92	cDNA FLJ34439 fis, clone HLUNG2001146, highly similar to Splicing factor, arginine/serine-rich 12 OS=Homo sapiens PE=2 SV=1	18	29	162.27
B3KS98	B3KS98_HUMAN	41726	6.84	Eukaryotic translation initiation factor 3, subunit 3 gamma, 40kDa, isoform CRA_b OS=Homo sapiens GN=EIF3S3 PE=2 SV=1	39	58.7	1149.61
B3KSE0	B3KSE0_HUMAN	36108.9	5.39	cDNA FLJ36069 fis, clone TESTI2019406, highly similar to HEME OXYGENASE 2 (EC 1.14.99.3) OS=Homo sapiens PE=2 SV=1	40	21	1080.35
B3KSJ3	B3KSJ3_HUMAN	56194.2	9.41	cDNA FLJ36409 fis, clone THYMU2010448, highly similar to Regulator of nonsense transcripts 3B OS=Homo sapiens PE=2 SV=1	16	28.3	125.61
B3KSP7	B3KSP7_HUMAN	53159.2	_	cDNA FLJ36756 fis, clone UTERU2018200 OS=Homo sapiens PE=2 SV=1	17	0	231.51
B3KT15	B3KT15_HUMAN	43257.2	_	cDNA FLJ37456 fis, clone BRAWH2011096, highly similar to 26S proteasome non-ATPase regulatory subunit 13 OS=Homo sapiens PE=2 SV=1	60	0	2716.42
B3KT21	B3KT21_HUMAN	27134.5	6.6	cDNA FLJ37476 fis, clone BRAWH2012827, highly similar to Homo sapiens BH3 interacting domain death agonist (BID), transcript variant 1, mRNA OS=Homo sapiens PE=2 SV=1	15	50.2	765.16
B3KTC3	B3KTC3_HUMAN	68677.1	5.64	cDNA FLJ38059 fis, clone CTONG2014946, highly similar to Gigaxonin OS=Homo sapiens PE=2 SV=1	11	2.9	64.26
B3KTJ9	B3KTJ9_HUMAN	103493	5.14	cDNA FLJ38393 fis, clone FEBRA2007212 OS=Homo sapiens PE=2 SV=1	69	57.9	1834.01
B3KTL6	B3KTL6_HUMAN	59888	6.68	cDNA FLJ38470 fis, clone FEBRA2022013, highly similar to CCR4-NOT transcription complex subunit 2 (Fragment) OS=Homo sapiens PE=2 SV=1	8	23.5	82.07
B3KTM1	B3KTM1_HUMAN	24982.9	8.17	Malate dehydrogenase OS=Homo sapiens PE=2 SV=1	9	29.9	344.11
B3KTM6	B3KTM6_HUMAN	28254.3	9.2	Ribosomal protein L5, isoform CRA_b OS=Homo sapiens GN=RPL5 PE=2 SV=1	7	33.6	137.26
B3KTR4	B3KTR4_HUMAN	23025.6	7.49	cDNA FLJ38643 fis, clone HHDPC2005513, highly similar to ARF-related protein 1 OS=Homo sapiens PE=2 SV=1	9	36.3	198.24
B3KTT6	B3KTT6_HUMAN	35369.3	6.73	cDNA FLJ38699 fis, clone KIDNE2002168, highly similar to Short chain 3-hydroxyacyl-CoA dehydrogenase, mitochondrial (EC 1.1.1.35) OS=Homo sapiens PE=2 SV=1	4	24.2	81.62
B3KTX3	B3KTX3_HUMAN	79938.6	4.96	cDNA FLJ38913 fis, clone NT2NE2008017, highly similar to Homo sapiens SEC14 and spectrin domains 1 (SESTD1), mRNA OS=Homo sapiens PE=2 SV=1	8	2.2	45.17
B3KU28	B3KU28_HUMAN	95491	5.89	Lon protease homolog OS=Homo sapiens PE=2 SV=1	69	61.8	1726.96
B3KU60	B3KU60_HUMAN	59071.2	5.1	cDNA FLJ39235 fis, clone OCBBF2007829, highly similar to Mus musculus fatso protein OS=Homo sapiens PE=2 SV=1	23	40	828.46
B3KU91	B3KU91_HUMAN	67391.9	5.53	cDNA FLJ39381 fis, clone PERIC2000422, highly similar to HEAT repeat-containing protein 2 OS=Homo sapiens PE=2 SV=1	9	11.8	274.64
B3KUB7	B3KUB7_HUMAN	84510.7	_	Collagen, type IV, alpha 3 (Goodpasture antigen) binding protein, isoform CRA_c OS=Homo sapiens GN=COL4A3BP PE=2 SV=1	17	0	332.73
B3KUI2	B3KUI2_HUMAN	23185.9	7.72	cDNA FLJ39965 fis, clone SPLEN2027157, highly similar to Homo sapiens tumor necrosis factor, alpha-induced protein 8 (TNFAIP8), mRNA OS=Homo sapiens PE=2 SV=1	3	16.2	149.23
B3KUN3	B3KUN3_HUMAN	45227.9	6.02	Adenosylhomocysteinase OS=Homo sapiens PE=2 SV=1	14	29	136.71
B3KUZ8	B3KUZ8_HUMAN	41699.2	9.01	Aspartate aminotransferase OS=Homo sapiens PE=2 SV=1	11	32.6	100.92
B3KVR1	B3KVR1_HUMAN	25230.3	11.05	cDNA FLJ41124 fis, clone BRACE2014850, highly similar to Small nuclear ribonucleoprotein-associated protein N OS=Homo sapiens PE=2 SV=1	13	43.4	91.94
B3KVY2	B3KVY2_HUMAN	22371.5	11.64	cDNA FLJ41718 fis, clone HLUNG2013097, highly similar to SPLICING FACTOR, ARGININE/SERINE-RICH 2 OS=Homo sapiens PE=2 SV=1	8	34.4	93.82
B3KW08	B3KW08_HUMAN	128596	5.94	cDNA FLJ41852 fis, clone NT2RI3004133, highly similar to Exportin-6 OS=Homo sapiens PE=2 SV=1	4	6.5	72.1
B3KW50	B3KW50_HUMAN	51570.6	5.59	cDNA FLJ42130 fis, clone TESTI2014716, highly similar to G-rich sequence factor 1 OS=Homo sapiens PE=2 SV=1	38	71.2	1083.47
B3KW79	B3KW79_HUMAN	54423.2	5.37	cDNA FLJ42481 fis, clone BRACE2032090, highly similar to Probable serine carboxypeptidase CPVL (EC 3.4.16.-) OS=Homo sapiens PE=2 SV=1	19	29.4	267.53
B3KWB9	B3KWB9_HUMAN	61313.8	4.95	cDNA FLJ42740 fis, clone BRAWH2016655, highly similar to Ubiquitin-like 1-activating enzyme E1B OS=Homo sapiens PE=2 SV=1	7	19.3	57.61
B3KWP3	B3KWP3_HUMAN	33769.7	9.54	cDNA FLJ43503 fis, clone PEBLM2006215, highly similar to Mitochondrial folate transporter/carrier OS=Homo sapiens PE=2 SV=1	12	8.7	273.38
B3KWP7	B3KWP7_HUMAN	40348.4	5.81	cDNA FLJ43538 fis, clone PLACE7008431, highly similar to Homo sapiens phosphatidylinositol-4-phosphate 5-kinase, type II, gamma (PIP5K2C), mRNA OS=Homo sapiens PE=2 SV=1	8	25.9	129.47
B3KWV6	B3KWV6_HUMAN	147082	7.54	cDNA FLJ43948 fis, clone TESTI4014924, highly similar to Homo sapiens cytoplasmic FMR1 interacting protein 1 (CYFIP1), transcript variant 1, mRNA OS=Homo sapiens PE=2 SV=1	17	16.3	54.84
B3KWX6	B3KWX6_HUMAN	30488.8	9.5	cDNA FLJ44127 fis, clone THYMU2006420, highly similar to Mortality factor 4-like protein 2 OS=Homo sapiens PE=2 SV=1	7	39.3	51.02
B3KWX7	B3KWX7_HUMAN	56993.6	10.41	cDNA FLJ44170 fis, clone THYMU2035319, highly similar to RNA-binding region-containing protein 2 OS=Homo sapiens PE=2 SV=1	8	16.4	237.81
B3KWY7	B3KWY7_HUMAN	66524.2	6.4	cDNA FLJ44270 fis, clone TLIVE2008229, highly similar to SIGNAL RECOGNITION PARTICLE 68 kDa PROTEIN OS=Homo sapiens PE=2 SV=1	47	57.4	1114.38
B3KXU8	B3KXU8_HUMAN	70489.1	4.97	cDNA FLJ46087 fis, clone TESTI2009497, highly similar to GPI-anchored protein p137 OS=Homo sapiens PE=2 SV=1	11	17	114.5
B3KXW5	B3KXW5_HUMAN	94991.9	6.62	cDNA FLJ46199 fis, clone TESTI4007965, highly similar to AP-1 complex subunit gamma-1 OS=Homo sapiens PE=2 SV=1	50	47.5	1536.56
B3KXX7	B3KXX7_HUMAN	66666.8	4.8	cDNA FLJ46277 fis, clone TESTI4029731 OS=Homo sapiens PE=2 SV=1	11	19.1	411.27
B3KY03	B3KY03_HUMAN	154132	6.11	Condensin complex subunit 1 OS=Homo sapiens PE=2 SV=1	17	11.8	82.71
B3KY04	B3KY04_HUMAN	35993.8	5.51	cDNA FLJ46506 fis, clone THYMU3030752, highly similar to BTB/POZ domain-containing protein KCTD12 OS=Homo sapiens PE=2 SV=1	33	56.9	981.56
B3KY43	B3KY43_HUMAN	45237.6	5.05	cDNA FLJ46798 fis, clone TRACH3031660, highly similar to cAMP-dependent protein kinase type II-beta regulatory subunit OS=Homo sapiens PE=2 SV=1	17	36.3	497.94
B3KYA7	B3KYA7_HUMAN	59765.7	5.14	cDNA FLJ16404 fis, clone UTERU2008019, highly similar to Serine/threonine-protein kinase 3 (EC 2.7.11.1) OS=Homo sapiens PE=2 SV=1	18	41.6	235.6
B3SXQ8	B3SXQ8_HUMAN	74321.1	5.94	Collapsin response mediator protein 4 long variant OS=Homo sapiens GN=LCRMP PE=2 SV=1	44	59.9	1144.87
B3VMW0	B3VMW0_HUMAN	80188.7	8.51	Lactoferrin OS=Homo sapiens PE=2 SV=1	79	85	7566.57
B4DDB6	B4DDB6_HUMAN	37234.3	8.46	Heterogeneous nuclear ribonucleoprotein A3, isoform CRA_a OS=Homo sapiens GN=HNRPA3 PE=2 SV=1	36	57.6	325.15
B4DDH4	B4DDH4_HUMAN	16063.3	5.41	cDNA FLJ58446, highly similar to Nicotinate-nucleotide pyrophosphorylase (carboxylating) (EC 2.4.2.19) OS=Homo sapiens PE=2 SV=1	2	34.2	56.54
B4DDI1	B4DDI1_HUMAN	16795.9	9.62	cDNA FLJ59835, highly similar to NifU-like N-terminal domain-containing protein, mitochondrial OS=Homo sapiens PE=2 SV=1	10	66.2	308.56
B4DDJ2	B4DDJ2_HUMAN	25904.3	_	cDNA FLJ59459, highly similar to WW domain-binding protein 2 OS=Homo sapiens PE=2 SV=1	6	0	154.01
B4DDL9	B4DDL9_HUMAN	27202.5	9.34	cDNA FLJ54979, highly similar to Homo sapiens cyclin-dependent kinase 2 (CDK2), transcript variant 2, mRNA OS=Homo sapiens PE=2 SV=1	6	26.9	72.23
B4DDR0	B4DDR0_HUMAN	73974.4	6.65	cDNA FLJ55674, highly similar to DNA-directed RNA polymerases III 80 kDa polypeptide (EC 2.7.7.6) OS=Homo sapiens PE=2 SV=1	17	26.7	57.96
B4DDT7	B4DDT7_HUMAN	34233.3	8.57	cDNA FLJ58311, highly similar to 5'-AMP-activated protein kinase subunit gamma-1 OS=Homo sapiens PE=2 SV=1	24	4.7	718.62
B4DE31	B4DE31_HUMAN	69382.4	7.57	cDNA FLJ54957, highly similar to Transketolase (EC 2.2.1.1) OS=Homo sapiens PE=2 SV=1	89	12	2910.94
B4DE36	B4DE36_HUMAN	60375.8	8.18	Glucose-6-phosphate isomerase OS=Homo sapiens PE=2 SV=1	9	16.2	104.37
B4DE91	B4DE91_HUMAN	53647.8	5.83	cDNA FLJ55534, highly similar to 4-trimethylaminobutyraldehyde dehydrogenase (EC 1.2.1.47) OS=Homo sapiens PE=2 SV=1	44	50.2	1494.4
B4DEI4	B4DEI4_HUMAN	42189.7	4.98	cDNA FLJ54595, highly similar to Golgi reassembly-stacking protein 2 OS=Homo sapiens PE=2 SV=1	13	6.7	436.65
B4DEK5	B4DEK5_HUMAN	52099.6	4.89	cDNA FLJ54596, highly similar to Proactivator polypeptide OS=Homo sapiens PE=2 SV=1	8	18.4	71.24
B4DEM2	B4DEM2_HUMAN	37249.2	5.01	cDNA FLJ59481, highly similar to Drebrin-like protein OS=Homo sapiens PE=2 SV=1	9	30	166.12
B4DF76	B4DF76_HUMAN	24979.9	9.73	cDNA FLJ59191, highly similar to NADH dehydrogenase (ubiquinone) 1 alpha subcomplex subunit 13 (EC 1.6.5.3) OS=Homo sapiens PE=2 SV=1	11	39.2	134.66
B4DFL1	B4DFL1_HUMAN	49381.5	7.17	Dihydrolipoyl dehydrogenase OS=Homo sapiens PE=2 SV=1	41	53.8	1419.22
B4DFQ6	B4DFQ6_HUMAN	71489.4	8.04	cDNA FLJ51819, weakly similar to Long-chain-fatty-acid--CoA ligase (EC 6.2.1.3) OS=Homo sapiens PE=2 SV=1	23	37.5	482.69
B4DFR2	B4DFR2_HUMAN	13410.9	10.09	Uncharacterized protein OS=Homo sapiens GN=DYNLRB1 PE=2 SV=1	15	64.5	542.86
B4DG51	B4DG51_HUMAN	21308.5	4.63	Uncharacterized protein OS=Homo sapiens GN=HPCAL4 PE=2 SV=1	3	21.3	118.04
B4DG80	B4DG80_HUMAN	33659.4	6.93	cDNA FLJ55018, highly similar to LIM and cysteine-rich domains protein 1 OS=Homo sapiens PE=2 SV=1	17	44.9	183.65
B4DGF1	B4DGF1_HUMAN	172794	5.25	cDNA FLJ56479, highly similar to Eukaryotic translation initiation factor 4 gamma 1 OS=Homo sapiens PE=2 SV=1	56	28.7	394.37
B4DGJ9	B4DGJ9_HUMAN	57087.6	6.3	cDNA FLJ53982, highly similar to Nonspecific lipid-transfer protein (EC 2.3.1.176) OS=Homo sapiens PE=2 SV=1	41	30.2	1807.98
B4DGM9	B4DGM9_HUMAN	41101.2	8.09	Torsin family 1, member A (Torsin A), isoform CRA_a OS=Homo sapiens GN=TOR1A PE=2 SV=1	17	40.7	186.69
B4DGN7	B4DGN7_HUMAN	21614.7	4.72	cDNA FLJ57486 OS=Homo sapiens PE=2 SV=1	7	31.2	318.09
B4DGU4	B4DGU4_HUMAN	85339.1	5.57	cDNA FLJ57878, highly similar to Beta-catenin OS=Homo sapiens PE=2 SV=1	56	7	1839.98
B4DH53	B4DH53_HUMAN	110689	7.59	cDNA FLJ55328, highly similar to Homo sapiens BPY2 interacting protein 1 (BPY2IP1), mRNA OS=Homo sapiens PE=2 SV=1	30	30.2	315.64
B4DH66	B4DH66_HUMAN	94022.8	7.33	cDNA FLJ59508, highly similar to Homo sapiens ubiquitin associated protein 2 (UBAP2), transcript variant 1, mRNA OS=Homo sapiens PE=2 SV=1	19	19.7	140.91
B4DHA3	B4DHA3_HUMAN	72516.5	9.24	cDNA FLJ53988, highly similar to Nucleoporin NDC1 OS=Homo sapiens PE=2 SV=1	9	2.1	93.17
B4DHC5	B4DHC5_HUMAN	46592.6	7.05	cDNA FLJ57927, highly similar to Nucleoporin-like protein RIP OS=Homo sapiens PE=2 SV=1	6	16.8	135.71
B4DHG0	B4DHG0_HUMAN	43901.8	6.57	Uncharacterized protein OS=Homo sapiens GN=DLD PE=2 SV=1	9	23.7	72.85
B4DHH3	B4DHH3_HUMAN	103166	_	cDNA FLJ59209, highly similar to Alpha-actinin-1 OS=Homo sapiens PE=2 SV=1	11	0	66.59
B4DHK6	B4DHK6_HUMAN	44960.2	7.55	cDNA FLJ53740, highly similar to S-phase kinase-associated protein 2 OS=Homo sapiens PE=2 SV=1	6	18.5	308.41
B4DHM0	B4DHM0_HUMAN	49495.9	4.69	cDNA FLJ59687, highly similar to Secernin-1 OS=Homo sapiens PE=2 SV=1	27	10.2	880.85
B4DHM1	B4DHM1_HUMAN	37498.1	8.1	cDNA FLJ54508, highly similar to tRNA(5-methylaminomethyl-2-thiouridylate)-methyltransferase (EC 2.1.1.61) OS=Homo sapiens PE=2 SV=1	7	32.9	70.63
B4DHN9	B4DHN9_HUMAN	59464.5	6.16	cDNA FLJ53884, highly similar to mRNA decapping enzyme 1A (EC 3.-.-.-) OS=Homo sapiens PE=2 SV=1	9	5.4	193.45
B4DHQ3	B4DHQ3_HUMAN	45782.6	9.17	Phosphoserine aminotransferase OS=Homo sapiens PE=2 SV=1	42	61.4	1397.15
B4DHR1	B4DHR1_HUMAN	24442.9	4.91	cDNA FLJ53009, highly similar to Calreticulin OS=Homo sapiens PE=2 SV=1	7	24.1	1156.23
B4DHW9	B4DHW9_HUMAN	87583.7	5.98	cDNA FLJ56439, highly similar to Pantothenate kinase 4 (EC 2.7.1.33) OS=Homo sapiens PE=2 SV=1	8	14.5	67.88
B4DI39	B4DI39_HUMAN	67774.7	5.36	cDNA FLJ54328, highly similar to Heat shock 70 kDa protein 1 OS=Homo sapiens PE=2 SV=1	35	52.6	971.26
B4DI54	B4DI54_HUMAN	77912.4	8.2	cDNA FLJ56386, highly similar to Heat shock 70 kDa protein 1L OS=Homo sapiens PE=2 SV=1	9	14.9	88.15
B4DII8	B4DII8_HUMAN	85494	4.67	cDNA FLJ50531, highly similar to Amyloid beta A4 protein (APP) (ABPP)(Alzheimer disease amyloid protein homolog) OS=Homo sapiens PE=2 SV=1	6	0	69.32
B4DIJ3	B4DIJ3_HUMAN	22330.3	6.82	cDNA FLJ50161 OS=Homo sapiens PE=2 SV=1	3	16.6	84.31
B4DIM0	B4DIM0_HUMAN	125970	8.4	cDNA FLJ56442, highly similar to ATP-citrate synthase (EC 2.3.3.8) OS=Homo sapiens PE=2 SV=1	106	53.6	3402.6
B4DIQ0	B4DIQ0_HUMAN	66033.1	7.13	cDNA FLJ51692, highly similar to mRNA capping enzyme OS=Homo sapiens PE=2 SV=1	13	4	230.87
B4DIR7	B4DIR7_HUMAN	58076.6	4.97	cDNA FLJ50734, highly similar to Eyes absent homolog 3 (EC 3.1.3.48) OS=Homo sapiens PE=2 SV=1	9	3.3	62.5
B4DIW2	B4DIW2_HUMAN	94217.8	5.54	cDNA FLJ54035, highly similar to Neutral alpha-glucosidase AB OS=Homo sapiens PE=2 SV=1	9	1	189.82
B4DJ07	B4DJ07_HUMAN	74853.8	6.39	cDNA FLJ58532, highly similar to Exocyst complex component 7 OS=Homo sapiens PE=2 SV=1	25	37	286.66
B4DJ30	B4DJ30_HUMAN	113539	5.68	cDNA FLJ61290, highly similar to Neutral alpha-glucosidase AB OS=Homo sapiens PE=2 SV=1	135	63.1	5107.55
B4DJ38	B4DJ38_HUMAN	84684.8	8.79	cDNA FLJ56092, highly similar to Pentatricopeptide repeat protein 1 OS=Homo sapiens PE=2 SV=1	24	12.6	770.26
B4DJ74	B4DJ74_HUMAN	65636	4.97	cDNA FLJ58398, highly similar to A-kinase anchor protein 8 OS=Homo sapiens PE=2 SV=1	14	29.4	155.97
B4DJ76	B4DJ76_HUMAN	31926.8	4.69	cDNA FLJ54004, moderately similar to Band 4.1-like protein 2 OS=Homo sapiens PE=2 SV=1	24	52.7	151.37
B4DJ79	B4DJ79_HUMAN	22695.3	4.85	cDNA FLJ55847 OS=Homo sapiens PE=2 SV=1	3	24.3	151.15
B4DJ87	B4DJ87_HUMAN	33248.7	5.49	cDNA FLJ60588, highly similar to Protein arginine N-methyltransferase 1 (EC 2.1.1.-) OS=Homo sapiens PE=2 SV=1	6	24.9	63.41
B4DJA0	B4DJA0_HUMAN	81971.8	6.24	NADH-ubiquinone oxidoreductase 75 kDa subunit OS=Homo sapiens GN=NDUFS1 PE=2 SV=1	76	64.6	3149.51
B4DJB4	B4DJB4_HUMAN	34939.5	6.02	cDNA FLJ55931, highly similar to Isocitrate dehydrogenase OS=Homo sapiens PE=2 SV=1	52	0	2486.92
B4DJI5	B4DJI5_HUMAN	19504.3	10.11	HESB like domain containing 2, isoform CRA_b OS=Homo sapiens GN=HBLD2 PE=2 SV=1	9	39.8	359.64
B4DJL0	B4DJL0_HUMAN	31401.1	5.5	cDNA FLJ60278, highly similar to Dolichyl-diphosphooligosaccharide--proteinglycosyltransferase 63 kDa subunit (EC 2.4.1.119) OS=Homo sapiens PE=2 SV=1	7	34.6	65.56
B4DJP7	B4DJP7_HUMAN	13453.9	9.07	Uncharacterized protein OS=Homo sapiens GN=SNRPD3 PE=4 SV=1	28	73.3	2448.15
B4DJQ3	B4DJQ3_HUMAN	53808.5	8.35	Serine hydroxymethyltransferase OS=Homo sapiens PE=2 SV=1	8	24.4	80.05
B4DJQ5	B4DJQ5_HUMAN	61065.6	4.35	cDNA FLJ59211, highly similar to Glucosidase 2 subunit beta OS=Homo sapiens PE=2 SV=1	55	55.3	1707.1
B4DJV2	B4DJV2_HUMAN	50627.8	7.73	Citrate synthase OS=Homo sapiens PE=2 SV=1	51	55.6	2462.5
B4DJV4	B4DJV4_HUMAN	32468	5.35	cDNA FLJ54006, highly similar to Microtubule-associated protein RP/EB family member 2 OS=Homo sapiens PE=2 SV=1	18	53.5	285.78
B4DJV9	B4DJV9_HUMAN	28773.5	7.57	cDNA FLJ60607, highly similar to Acyl-protein thioesterase 1 (EC 3.1.2.-) OS=Homo sapiens PE=2 SV=1	15	46	471.61
B4DK14	B4DK14_HUMAN	30948	6.79	cDNA FLJ58890, highly similar to GTP-binding protein PTD004 OS=Homo sapiens PE=2 SV=1	8	26.7	62.27
B4DK82	B4DK82_HUMAN	34504.7	8.17	cDNA FLJ60622, highly similar to Delta(14)-sterol reductase (EC 1.3.1.70) OS=Homo sapiens PE=2 SV=1	5	10.3	143.13
B4DKA3	B4DKA3_HUMAN	99659.7	4.89	cDNA FLJ60624, highly similar to Epidermal growth factor receptor substrate 15-like 1 OS=Homo sapiens PE=2 SV=1	21	25.7	211.79
B4DKI2	B4DKI2_HUMAN	30314.6	8	cDNA FLJ60282, highly similar to Sorbitol dehydrogenase (EC 1.1.1.14) OS=Homo sapiens PE=2 SV=1	20	66.5	1186.06
B4DKM0	B4DKM0_HUMAN	41856.9	9.62	cDNA FLJ51883, highly similar to Mitochondrial 39S ribosomal protein L3 OS=Homo sapiens PE=2 SV=1	11	27.5	146.49
B4DKM6	B4DKM6_HUMAN	40173.7	5.44	cDNA FLJ54305, highly similar to Serum paraoxonase/arylesterase 2 (EC 3.1.1.2) OS=Homo sapiens PE=2 SV=1	16	37.2	269.08
B4DKQ5	B4DKQ5_HUMAN	55082.5	4.69	cDNA FLJ54710, highly similar to Target of Myb protein 1 OS=Homo sapiens PE=2 SV=1	7	2.7	182.45
B4DKS8	B4DKS8_HUMAN	37459.9	5.69	cDNA FLJ57121, highly similar to Heterogeneous nuclear ribonucleoprotein F OS=Homo sapiens PE=2 SV=1	6	19.2	100.96
B4DKU4	B4DKU4_HUMAN	31989.4	5.89	cDNA FLJ54834, highly similar to Myeloid differentiation primary response protein MyD88 OS=Homo sapiens PE=2 SV=1	9	20.7	197.05
B4DKW1	B4DKW1_HUMAN	48074.2	8.52	cDNA FLJ55703, highly similar to Solute carrier family 2, facilitated glucose transporter member 1 OS=Homo sapiens PE=2 SV=1	14	20.7	315.33
B4DL07	B4DL07_HUMAN	78980.1	9.21	cDNA FLJ53353, highly similar to ATP-binding cassette sub-family D member 3 OS=Homo sapiens PE=2 SV=1	19	21.7	68.49
B4DL14	B4DL14_HUMAN	27552.3	6.85	ATP synthase gamma chain OS=Homo sapiens PE=2 SV=1	31	64.4	893.13
B4DL54	B4DL54_HUMAN	54005.3	5.55	cDNA FLJ59570, highly similar to Protein farnesyltransferase subunit beta (EC 2.5.1.58) OS=Homo sapiens PE=2 SV=1	6	10.2	72.94
B4DL80	B4DL80_HUMAN	85804.2	6.98	cDNA FLJ57525, highly similar to Cell division cycle protein 27 homolog OS=Homo sapiens PE=2 SV=1	11	17.3	244.65
B4DLA6	B4DLA6_HUMAN	93576.3	6.52	cDNA FLJ54365, highly similar to DNA replication licensing factor MCM4 OS=Homo sapiens PE=2 SV=1	26	36.9	110.56
B4DLC7	B4DLC7_HUMAN	98166.6	5.34	cDNA FLJ60293, highly similar to Signal transducer and activator of transcription 2 OS=Homo sapiens PE=2 SV=1	6	1	105.15
B4DLH4	B4DLH4_HUMAN	23068.6	9.58	cDNA FLJ53622, highly similar to Hematological and neurological expressed1-like protein OS=Homo sapiens PE=2 SV=1	32	63.3	1217.73
B4DLM0	B4DLM0_HUMAN	56583.4	10.4	cDNA FLJ60296, highly similar to RNA-binding region-containing protein 2 OS=Homo sapiens PE=2 SV=1	39	45.3	2054.28
B4DLQ1	B4DLQ1_HUMAN	80836.4	7.55	cDNA FLJ60673, highly similar to Homo sapiens aldehyde dehydrogenase 16 family, member A1 (ALDH16A1), mRNA OS=Homo sapiens PE=2 SV=1	21	31	462.01
B4DLR3	B4DLR3_HUMAN	87547.6	6.07	cDNA FLJ54020, highly similar to Heterogeneous nuclear ribonucleoprotein U OS=Homo sapiens PE=2 SV=1	26	32.8	416.66
B4DM22	B4DM22_HUMAN	99991.6	5.05	cDNA FLJ53357, highly similar to 26S proteasome non-ATPase regulatory subunit 2 OS=Homo sapiens PE=2 SV=1	12	13.6	208.16
B4DM26	B4DM26_HUMAN	30260.6	6.9	cDNA FLJ57322, highly similar to Homo sapiens lysocardiolipin acyltransferase (LYCAT), transcript variant 1, mRNA OS=Homo sapiens PE=2 SV=1	7	22.2	71.05
B4DM28	B4DM28_HUMAN	72230.3	9.68	cDNA FLJ50575, highly similar to U4/U6 small nuclear ribonucleoprotein Prp3 OS=Homo sapiens PE=2 SV=1	23	33.1	79.48
B4DM89	B4DM89_HUMAN	40159.4	4.27	cDNA FLJ58587, moderately similar to Homo sapiens BSD domain containing 1 (BSDC1), mRNA OS=Homo sapiens PE=2 SV=1	7	35.5	95.25
B4DME0	B4DME0_HUMAN	31998.5	5.39	Syntaxin 3A, isoform CRA_b OS=Homo sapiens GN=STX3A PE=2 SV=1	18	12.2	426.28
B4DMF5	B4DMF5_HUMAN	56909.7	6.75	cDNA FLJ55493, highly similar to Glutamate dehydrogenase 1, mitochondrial (EC 1.4.1.3) OS=Homo sapiens PE=2 SV=1	72	12.5	2023.17
B4DMI6	B4DMI6_HUMAN	35780	7.96	WDR45-like, isoform CRA_f OS=Homo sapiens GN=WDR45L PE=2 SV=1	10	26.3	69.22
B4DMS5	B4DMS5_HUMAN	20379.7	8.94	cDNA FLJ57399, highly similar to HIV-1 Rev-binding protein 2 OS=Homo sapiens PE=2 SV=1	6	27.1	133.24
B4DMY4	B4DMY4_HUMAN	27522.7	5.42	cDNA FLJ59133, highly similar to Cathepsin B (EC 3.4.22.1) OS=Homo sapiens PE=2 SV=1	23	46.5	1785.82
B4DMY7	B4DMY7_HUMAN	17266.2	8.85	Mannose-P-dolichol utilization defect 1, isoform CRA_a OS=Homo sapiens GN=MPDU1 PE=2 SV=1	11	33.5	275.5
B4DN23	B4DN23_HUMAN	42905.4	5.63	cDNA FLJ59354, highly similar to Chaperone-activity of bc1 complex-like, mitochondrial OS=Homo sapiens PE=2 SV=1	7	20.7	108.91
B4DN34	B4DN34_HUMAN	21849.6	8.71	Uncharacterized protein OS=Homo sapiens GN=MRPL48 PE=2 SV=1	9	23.7	501.68
B4DN54	B4DN54_HUMAN	28748.5	8.79	cDNA FLJ55111, highly similar to Sorting and assembly machinery component 50 homolog OS=Homo sapiens PE=2 SV=1	20	16.3	427.03
B4DN80	B4DN80_HUMAN	33470.1	9.35	Peptidyl-prolyl cis-trans isomerase OS=Homo sapiens GN=PPIL3 PE=2 SV=1	7	22.3	58.03
B4DN86	B4DN86_HUMAN	102439	4.9	cDNA FLJ56047, highly similar to A kinase anchor protein 1, mitochondrial OS=Homo sapiens PE=2 SV=1	11	15.8	100.56
B4DNA3	B4DNA3_HUMAN	47319.3	8.4	Adenylyl cyclase-associated protein OS=Homo sapiens PE=2 SV=1	67	75.3	1877.8
B4DND3	B4DND3_HUMAN	54225.9	6.91	cDNA FLJ55760, highly similar to Squalene synthetase (EC 2.5.1.21) OS=Homo sapiens PE=2 SV=1	16	24.3	253.67
B4DNI2	B4DNI2_HUMAN	43351.2	6.33	Cellular tumor antigen p53 OS=Homo sapiens PE=2 SV=1	15	0	182.3
B4DNK0	B4DNK0_HUMAN	50784.3	8.61	cDNA FLJ55582, highly similar to Homo sapiens DPH1 homolog (DPH1), mRNA OS=Homo sapiens PE=2 SV=1	6	14.8	53.41
B4DNM0	B4DNM0_HUMAN	72854.2	4.4	cDNA FLJ60738, highly similar to RNA polymerase-associated protein LEO1 OS=Homo sapiens PE=2 SV=1	15	4.3	60.85
B4DP59	B4DP59_HUMAN	41360.5	9.1	Death associated protein 3, isoform CRA_d OS=Homo sapiens GN=DAP3 PE=2 SV=1	34	65.8	1292.94
B4DP75	B4DP75_HUMAN	29025.7	10.02	Uncharacterized protein OS=Homo sapiens GN=PHB2 PE=2 SV=1	9	36.8	73.24
B4DP79	B4DP79_HUMAN	51712.8	8.93	cDNA FLJ58598, highly similar to Homo sapiens NOL1/NOP2/Sun domain family, member 5 (NSUN5), transcript variant 1, mRNA OS=Homo sapiens PE=2 SV=1	9	23.4	61.74
B4DP80	B4DP80_HUMAN	33948.4	8.96	cDNA FLJ56357, highly similar to Homo sapiens apolipoprotein A-I binding protein (APOA1BP), mRNA OS=Homo sapiens PE=2 SV=1	29	54.4	1513.03
B4DP86	B4DP86_HUMAN	48527.3	_	cDNA FLJ56004, highly similar to Probable fibrosin-1 long transcript protein OS=Homo sapiens PE=2 SV=1	12	0	119.34
B4DPD5	B4DPD5_HUMAN	35614.6	5.4	cDNA FLJ56307, highly similar to Ubiquitin thioesterase protein OTUB1 (EC 3.4.-.-) OS=Homo sapiens PE=2 SV=1	35	54.2	1786.29
B4DPJ8	B4DPJ8_HUMAN	55289	6.02	cDNA FLJ52344, highly similar to T-complex protein 1 subunit zeta OS=Homo sapiens PE=2 SV=1	11	21	89.3
B4DPJ9	B4DPJ9_HUMAN	25217.7	6.66	cDNA FLJ57073, highly similar to Double-stranded RNA-binding protein Staufenhomolog 1 OS=Homo sapiens PE=2 SV=1	4	23.9	54.59
B4DPP6	B4DPP6_HUMAN	72369.7	5.77	cDNA FLJ54371, highly similar to Serum albumin OS=Homo sapiens PE=2 SV=1	8	17.5	101.71
B4DPW5	B4DPW5_HUMAN	57436.4	8.16	cDNA FLJ59374, highly similar to Homo sapiens caldesmon 1 (CALD1), transcript variant 2, mRNA OS=Homo sapiens PE=2 SV=1	33	53.7	383.93
B4DPW9	B4DPW9_HUMAN	68069.8	5.45	cDNA FLJ51929, highly similar to Plastin-3 OS=Homo sapiens PE=2 SV=1	16	35.7	53.81
B4DQ39	B4DQ39_HUMAN	72297.3	9.41	cDNA FLJ55743, highly similar to DNA replication licensing factor MCM5 OS=Homo sapiens PE=2 SV=1	14	33.4	82.18
B4DQG4	B4DQG4_HUMAN	40660	4.91	cDNA FLJ55138, highly similar to Ras-related GTP-binding protein C OS=Homo sapiens PE=2 SV=1	11	5.2	195.73
B4DQJ8	B4DQJ8_HUMAN	52352.4	7.12	6-phosphogluconate dehydrogenase, decarboxylating OS=Homo sapiens PE=2 SV=1	62	77.9	2114.08
B4DQX2	B4DQX2_HUMAN	117386	6.03	cDNA FLJ55586, highly similar to MMS19-like protein OS=Homo sapiens PE=2 SV=1	27	27.7	480.22
B4DQY2	B4DQY2_HUMAN	79300.1	6.62	cDNA FLJ59388, highly similar to Mitochondrial inner membrane protein OS=Homo sapiens PE=2 SV=1	31	42.1	317.12
B4DR01	B4DR01_HUMAN	90681.1	5.5	cDNA FLJ55480, highly similar to Exportin-1 OS=Homo sapiens PE=2 SV=1	14	22.8	69.84
B4DR37	B4DR37_HUMAN	33674.8	_	cDNA FLJ54134, highly similar to Dolichyl-phosphate beta-glucosyltransferase (EC 2.4.1.117) OS=Homo sapiens PE=2 SV=1	15	0	189.29
B4DR55	B4DR55_HUMAN	84393.2	5.43	cDNA FLJ53168 OS=Homo sapiens PE=2 SV=1	12	7.8	71.32
B4DR87	B4DR87_HUMAN	88901	6.65	cDNA FLJ59393, highly similar to Procollagen-lysine,2-oxoglutarate5-dioxygenase 1 (EC 1.14.11.4) OS=Homo sapiens PE=2 SV=1	53	7	2557.17
B4DRB7	B4DRB7_HUMAN	60241.7	5.03	cDNA FLJ54136, highly similar to Proactivator polypeptide OS=Homo sapiens PE=2 SV=1	7	11.8	85.37
B4DRD6	B4DRD6_HUMAN	19155.3	10.82	cDNA FLJ54804, highly similar to Histone H1.0 OS=Homo sapiens PE=2 SV=1	8	28.8	233.87
B4DRE5	B4DRE5_HUMAN	35826.2	6.41	cDNA FLJ55391 OS=Homo sapiens PE=2 SV=1	17	44.6	361.26
B4DRM3	B4DRM3_HUMAN	69741.5	5.49	cDNA FLJ54492, highly similar to Eukaryotic translation initiation factor 4B OS=Homo sapiens PE=2 SV=1	41	38.3	585.43
B4DRQ5	B4DRQ5_HUMAN	30430.2	8.48	cDNA FLJ55172 OS=Homo sapiens PE=2 SV=1	6	20.8	62.08
B4DRS5	B4DRS5_HUMAN	74429.4	9.01	cDNA FLJ54665, highly similar to Homo sapiens galactosidase, beta 1-like (GLB1L), mRNA OS=Homo sapiens PE=2 SV=1	3	6.9	63.46
B4DRT2	B4DRT2_HUMAN	49518.2	5.94	cDNA FLJ54536, highly similar to Mitochondrial 28S ribosomal protein S27 OS=Homo sapiens PE=2 SV=1	35	54.2	1068.35
B4DRT3	B4DRT3_HUMAN	56403.9	7.2	Pyruvate kinase OS=Homo sapiens PE=2 SV=1	13	27.8	90.94
B4DRU9	B4DRU9_HUMAN	75926.3	6.74	cDNA FLJ57179, highly similar to Homo sapiens ATP-binding cassette, sub-family F (GCN20), member 3 (ABCF3), mRNA OS=Homo sapiens PE=2 SV=1	16	4.4	154.56
B4DSC0	B4DSC0_HUMAN	14551.6	5.63	cDNA FLJ57425, highly similar to Transportin-1 OS=Homo sapiens PE=2 SV=1	13	60.9	416.34
B4DSS7	B4DSS7_HUMAN	25994	8.44	cDNA FLJ56582, highly similar to NKG2D ligand 2 OS=Homo sapiens PE=2 SV=1	5	6.1	201.27
B4DST5	B4DST5_HUMAN	165319	6.44	cDNA FLJ58078, highly similar to Tyrosine-protein phosphatase non-receptortype 23 (EC 3.1.3.48) OS=Homo sapiens PE=2 SV=1	16	9	70.42
B4DSV4	B4DSV4_HUMAN	71327.9	_	cDNA FLJ51766, highly similar to Zinc finger protein 711 OS=Homo sapiens PE=2 SV=1	10	0	53.43
B4DSW9	B4DSW9_HUMAN	78096.9	5.93	cDNA FLJ59415, highly similar to Beta-catenin OS=Homo sapiens PE=2 SV=1	20	27.9	137.44
B4DT69	B4DT69_HUMAN	49821.6	7.59	Dihydrolipoyl dehydrogenase OS=Homo sapiens PE=2 SV=1	39	53.8	1197.48
B4DT77	B4DT77_HUMAN	38066	6.77	cDNA FLJ54149, highly similar to Annexin A7 OS=Homo sapiens PE=2 SV=1	46	13.2	1398.92
B4DTG2	B4DTG2_HUMAN	56456.5	7.6	cDNA FLJ56389, highly similar to Elongation factor 1-gamma OS=Homo sapiens PE=2 SV=1	13	22.4	160.79
B4DTU4	B4DTU4_HUMAN	98794.9	5.37	DNA ligase OS=Homo sapiens PE=2 SV=1	33	40.4	461.22
B4DU42	B4DU42_HUMAN	72325.1	6.84	cDNA FLJ56153, highly similar to Homo sapiens transforming growth factor beta regulator 4 (TBRG4), transcript variant 1, mRNA OS=Homo sapiens PE=2 SV=1	12	21	264.46
B4DUB7	B4DUB7_HUMAN	93291.1	6.71	Phosphorylase OS=Homo sapiens PE=2 SV=1	80	7.4	1950.93
B4DUC2	B4DUC2_HUMAN	83165.1	8.42	cDNA FLJ54483, highly similar to Serine/threonine-protein kinase tousled-like 2 (EC 2.7.11.1) OS=Homo sapiens PE=2 SV=1	16	23.4	90.22
B4DUC8	B4DUC8_HUMAN	33678.1	7.13	cDNA FLJ59758, highly similar to S-methyl-5-thioadenosine phosphorylase (EC 2.4.2.28) OS=Homo sapiens PE=2 SV=1	26	20.3	1016.03
B4DUF8	B4DUF8_HUMAN	33518.7	5.76	cDNA FLJ52165, highly similar to Ubiquitin-conjugating enzyme E2 J1 (EC 6.3.2.19) OS=Homo sapiens PE=2 SV=1	6	15.5	54.02
B4DUH8	B4DUH8_HUMAN	35937.8	6.51	cDNA FLJ60163, highly similar to Carbonic anhydrase 6 (EC 4.2.1.1) OS=Homo sapiens PE=2 SV=1	2	5.8	112.62
B4DUN2	B4DUN2_HUMAN	27179.1	9.18	Malate dehydrogenase OS=Homo sapiens PE=2 SV=1	13	38.4	142.91
B4DUP2	B4DUP2_HUMAN	57926.2	8.14	cDNA FLJ56155, highly similar to UTP--glucose-1-phosphate uridylyltransferase 2 (EC 2.7.7.9) OS=Homo sapiens PE=2 SV=1	35	59.4	1032.1
B4DUR8	B4DUR8_HUMAN	56151.9	5.47	cDNA FLJ57603, highly similar to T-complex protein 1 subunit gamma OS=Homo sapiens PE=2 SV=1	19	35.2	617.01
B4DUT7	B4DUT7_HUMAN	71880.4	6.73	cDNA FLJ57604, highly similar to GMP synthase (glutamine-hydrolyzing) (EC 6.3.5.2) OS=Homo sapiens PE=2 SV=1	40	57.3	712.98
B4DUU6	B4DUU6_HUMAN	56864.5	8.72	Pyruvate kinase OS=Homo sapiens PE=2 SV=1	25	33.9	239.03
B4DV10	B4DV10_HUMAN	22907.5	8.87	cDNA FLJ59142, highly similar to Epididymal secretory protein E1 OS=Homo sapiens PE=2 SV=1	13	26.7	235.05
B4DVA7	B4DVA7_HUMAN	62430.1	5.13	cDNA FLJ53927, highly similar to Beta-hexosaminidase alpha chain (EC 3.2.1.52) OS=Homo sapiens PE=2 SV=1	38	6.6	1225.64
B4DVB8	B4DVB8_HUMAN	39199.7	9.5	cDNA FLJ60076, highly similar to ELAV-like protein 1 OS=Homo sapiens PE=2 SV=1	41	14.6	1251.26
B4DVE1	B4DVE1_HUMAN	64911.1	5.29	cDNA FLJ53478, highly similar to Galectin-3-binding protein OS=Homo sapiens PE=2 SV=1	18	4.2	334.05
B4DVE7	B4DVE7_HUMAN	51551.8	7.55	cDNA FLJ58379, highly similar to Annexin A11 OS=Homo sapiens PE=2 SV=1	45	47.5	1574.33
B4DVK5	B4DVK5_HUMAN	45693.2	8.89	cDNA FLJ54759, highly similar to DNA replication licensing factor MCM5 OS=Homo sapiens PE=2 SV=1	48	62.1	1213.82
B4DVS0	B4DVS0_HUMAN	24300.5	10.76	Small nuclear ribonucleoprotein polypeptides B and B1, isoform CRA_c OS=Homo sapiens GN=SNRPB PE=2 SV=1	14	38.9	203.37
B4DVT8	B4DVT8_HUMAN	46325.8	4.76	cDNA FLJ60173, highly similar to Zinc-finger protein ZPR1 OS=Homo sapiens PE=2 SV=1	13	22.8	176.46
B4DWF7	B4DWF7_HUMAN	48648	5.75	cDNA FLJ55501, highly similar to Rattus norvegicus basic leucine zipper and W2 domains 1 (Bzw1), mRNA OS=Homo sapiens PE=2 SV=1	29	53.9	128.3
B4DWG1	B4DWG1_HUMAN	90334.6	5.42	cDNA FLJ55643, highly similar to SEC23-interacting protein OS=Homo sapiens PE=2 SV=1	28	0	153.18
B4DWI8	B4DWI8_HUMAN	52660.1	6.77	cDNA FLJ57805, highly similar to Homo sapiens paraspeckle component 1 (PSPC1), transcript variant alpha, mRNA OS=Homo sapiens PE=2 SV=1	40	50.8	1400.61
B4DWL1	B4DWL1_HUMAN	70149.6	9.47	cDNA FLJ59240, highly similar to Far upstream element-binding protein 1 OS=Homo sapiens PE=2 SV=1	18	41.9	173.29
B4DWL6	B4DWL6_HUMAN	33190.2	6.27	cDNA FLJ55806, highly similar to Golgi phosphoprotein 3 OS=Homo sapiens PE=2 SV=1	23	6.7	627.87
B4DWW1	B4DWW1_HUMAN	18667.6	5.61	Uncharacterized protein OS=Homo sapiens GN=ARL1 PE=2 SV=1	28	53	1134.96
B4DWW4	B4DWW4_HUMAN	96475.7	5.54	MCM3 minichromosome maintenance deficient 3 (S. cerevisiae), isoform CRA_b OS=Homo sapiens GN=MCM3 PE=2 SV=1	9	14.3	47.94
B4DX18	B4DX18_HUMAN	39871.9	_	Proteasome (Prosome, macropain) 26S subunit, non-ATPase, 8 OS=Homo sapiens GN=PSMD8 PE=2 SV=1	33	0	741.64
B4DX69	B4DX69_HUMAN	22096.4	8.85	cDNA FLJ55158, highly similar to Thioredoxin, mitochondrial OS=Homo sapiens PE=2 SV=1	7	21.3	885.27
B4DX78	B4DX78_HUMAN	54175.5	5.62	cDNA FLJ55484, highly similar to ATP-dependent RNA helicase DDX39 (EC 3.6.1.-) OS=Homo sapiens PE=2 SV=1	15	26	49.94
B4DXE8	B4DXE8_HUMAN	30536.4	5.85	cDNA FLJ61182 OS=Homo sapiens PE=2 SV=1	10	36.1	65.17
B4DXI6	B4DXI6_HUMAN	20204.9	6.33	cDNA FLJ56586, highly similar to Antolefinin OS=Homo sapiens PE=2 SV=1	2	11.8	80.56
B4DXJ9	B4DXJ9_HUMAN	25730	6.74	Proteasome (Prosome, macropain) subunit, alpha type, 6, isoform CRA_a OS=Homo sapiens GN=PSMA6 PE=2 SV=1	5	12.8	328.95
B4DXN3	B4DXN3_HUMAN	15405	9.57	cDNA FLJ57657, highly similar to Charged multivesicular body protein 1a OS=Homo sapiens PE=2 SV=1	10	26.1	80.86
B4DXZ1	B4DXZ1_HUMAN	62513.8	6.59	cDNA FLJ51768, highly similar to Asparagine synthetase (glutamine-hydrolyzing) (EC 6.3.5.4) OS=Homo sapiens PE=2 SV=1	7	12.8	58.58
B4DY08	B4DY08_HUMAN	32066	8.8	cDNA FLJ53542, highly similar to Heterogeneous nuclear ribonucleoproteins C OS=Homo sapiens PE=2 SV=1	33	0	1947.03
B4DY17	B4DY17_HUMAN	29634.8	8.37	cDNA FLJ58961, highly similar to APAF1-interacting protein OS=Homo sapiens PE=2 SV=1	12	28.6	360.27
B4DY25	B4DY25_HUMAN	37091.1	10.04	cDNA FLJ55866, highly similar to Protein FAM98A OS=Homo sapiens PE=2 SV=1	12	29.5	174.31
B4DY34	B4DY34_HUMAN	66791.2	7.74	cDNA FLJ60194, highly similar to WW domain-binding protein 11 OS=Homo sapiens PE=2 SV=1	24	5.8	279
B4DY90	B4DY90_HUMAN	52414.2	4.79	cDNA FLJ56903, highly similar to Tubulin beta-7 chain OS=Homo sapiens PE=2 SV=1	13	28.7	434.14
B4DYB2	B4DYB2_HUMAN	61127.8	6.56	cDNA FLJ52802, highly similar to Eukaryotic translation initiation factor 3subunit 6-interacting protein OS=Homo sapiens PE=2 SV=1	54	65.3	1505.27
B4DYB4	B4DYB4_HUMAN	33212.7	9.39	cDNA FLJ57668, highly similar to Nucleoporin NUP53 OS=Homo sapiens PE=2 SV=1	9	33.3	119.27
B4DYG5	B4DYG5_HUMAN	239170	6.7	cDNA FLJ60960, highly similar to Phosphatidylinositol 4-kinase alpha (EC 2.7.1.67) OS=Homo sapiens PE=2 SV=1	43	21.9	109.96
B4DYJ8	B4DYJ8_HUMAN	52844.3	6.27	cDNA FLJ57234, highly similar to Serine/threonine-protein phosphatase 2A 56 kDa regulatory subunit gamma isoform OS=Homo sapiens PE=2 SV=1	10	3.8	97.59
B4DYK6	B4DYK6_HUMAN	68727.4	5.32	cDNA FLJ56887, highly similar to Homo sapiens guanine nucleotide binding protein-like 1 (GNL1), mRNA OS=Homo sapiens PE=2 SV=1	29	42.8	426.43
B4DYU2	B4DYU2_HUMAN	71848.1	5.17	cDNA FLJ55996, highly similar to Conserved oligomeric Golgi complex component 8 OS=Homo sapiens PE=2 SV=1	12	24.6	75.03
B4DYV2	B4DYV2_HUMAN	104534	9.42	cDNA FLJ57815 OS=Homo sapiens PE=2 SV=1	19	22.3	101.27
B4DYW0	B4DYW0_HUMAN	97145.4	8.65	cDNA FLJ58308, highly similar to Alpha-1,2-mannosyltransferase ALG9 (EC 2.4.1.-) OS=Homo sapiens PE=2 SV=1	8	13.2	55.56
B4DZ53	B4DZ53_HUMAN	96752.2	5.62	cDNA FLJ59643, highly similar to Neutral alpha-glucosidase AB OS=Homo sapiens PE=2 SV=1	112	63.1	4372.47
B4DZ88	B4DZ88_HUMAN	153179	5.57	KTN1 protein OS=Homo sapiens GN=KTN1 PE=2 SV=1	111	61.9	1782.77
B4DZF1	B4DZF1_HUMAN	54965.1	5.42	cDNA FLJ56541, highly similar to Ubiquilin-2 OS=Homo sapiens PE=2 SV=1	15	4.6	876.8
B4DZK0	B4DZK0_HUMAN	58082	8.86	cDNA FLJ56391, highly similar to Cysteine protease ATG4B (EC 3.4.22.-) OS=Homo sapiens PE=2 SV=1	14	19.8	134.64
B4DZV5	B4DZV5_HUMAN	49272.1	6.85	cDNA FLJ58820, highly similar to 55 kDa erythrocyte membrane protein (p55) OS=Homo sapiens PE=2 SV=1	10	25.7	167
B4DZW0	B4DZW0_HUMAN	52550	6.91	cDNA FLJ58821, highly similar to Septin-6 OS=Homo sapiens PE=2 SV=1	26	37.9	433.92
B4DZW4	B4DZW4_HUMAN	65755.5	9.69	cDNA FLJ57246, highly similar to Poly(A)-binding protein 1 OS=Homo sapiens PE=2 SV=1	25	37.2	586.54
B4DZX1	B4DZX1_HUMAN	81929.8	5.78	cDNA FLJ53892, highly similar to Pantothenate kinase 4 (EC 2.7.1.33) OS=Homo sapiens PE=2 SV=1	7	11	90.47
B4DZZ8	B4DZZ8_HUMAN	39859.4	6.46	cDNA FLJ52943, highly similar to Zinc transporter SLC39A7 OS=Homo sapiens PE=2 SV=1	5	2.2	72.36
B4E014	B4E014_HUMAN	75896.3	7.82	cDNA FLJ54334, highly similar to Origin recognition complex subunit 3 OS=Homo sapiens PE=2 SV=1	17	25.1	329.55
B4E022	B4E022_HUMAN	63409.5	7.23	cDNA FLJ56274, highly similar to Transketolase (EC 2.2.1.1) OS=Homo sapiens PE=2 SV=1	13	22	155.67
B4E074	B4E074_HUMAN	51210.9	6.5	cDNA FLJ58655, highly similar to Notchless homolog 1 OS=Homo sapiens PE=2 SV=1	5	18.7	88.98
B4E0E1	B4E0E1_HUMAN	111855	8.97	cDNA FLJ53442, highly similar to Poly (ADP-ribose) polymerase 1 (EC 2.4.2.30) OS=Homo sapiens PE=2 SV=1	139	67.7	3532.49
B4E0L0	B4E0L0_HUMAN	48356.6	9.93	cDNA FLJ54030, highly similar to Polymerase delta-interacting protein 3 OS=Homo sapiens PE=2 SV=1	16	40.4	142.6
B4E111	B4E111_HUMAN	144381	_	cDNA FLJ57346, highly similar to Homo sapiens Treacher Collins-Franceschetti syndrome 1 (TCOF1), transcript variant 1, mRNA (Fragment) OS=Homo sapiens PE=2 SV=1	48	0	594.77
B4E127	B4E127_HUMAN	30530.7	5.87	cDNA FLJ50939, highly similar to G/T mismatch-specific thymine DNA glycosylase (EC 3.2.2.-) OS=Homo sapiens PE=2 SV=1	5	10.5	111.54
B4E141	B4E141_HUMAN	26932.8	7.18	cDNA FLJ61028, highly similar to Golgi SNAP receptor complex member 2 OS=Homo sapiens PE=2 SV=1	6	33.2	97.25
B4E164	B4E164_HUMAN	57477.4	6.31	cDNA FLJ56613, highly similar to Serine/threonine-protein kinase TBK1 (EC 2.7.11.1) OS=Homo sapiens PE=2 SV=1	8	17.7	78.75
B4E175	B4E175_HUMAN	68113.4	6.28	cDNA FLJ54775, highly similar to Syntaxin-binding protein 2 OS=Homo sapiens PE=2 SV=1	32	41.2	203.49
B4E185	B4E185_HUMAN	37415.4	7.23	cDNA FLJ61527, highly similar to Serine/threonine-protein kinase 25 (EC 2.7.11.1) OS=Homo sapiens PE=2 SV=1	5	1.4	72.41
B4E1A5	B4E1A5_HUMAN	101048	6.59	cDNA FLJ59652, highly similar to Thyroid hormone receptor-associated protein complex 100 kDa component OS=Homo sapiens PE=2 SV=1	12	15.1	95.54
B4E1E2	B4E1E2_HUMAN	75434.9	8.16	cDNA FLJ61530, highly similar to Hepatocyte growth factor-regulated tyrosine kinase substrate OS=Homo sapiens PE=2 SV=1	15	3	200.83
B4E1G6	B4E1G6_HUMAN	45956.3	6.24	Galactokinase 1 OS=Homo sapiens GN=GALK1 PE=2 SV=1	47	72.7	2004.52
B4E1J2	B4E1J2_HUMAN	51093.9	4.79	cDNA FLJ54229 OS=Homo sapiens PE=2 SV=1	13	27.5	97.06
B4E1J8	B4E1J8_HUMAN	27577.3	9.72	cDNA FLJ56285, highly similar to ADP-ribosylation factor-like protein 8B OS=Homo sapiens PE=2 SV=1	22	39.5	526.89
B4E1K5	B4E1K5_HUMAN	33191.7	9.13	cDNA FLJ51181, highly similar to 7-dehydrocholesterol reductase (EC 1.3.1.21) OS=Homo sapiens PE=2 SV=1	5	14.3	140.1
B4E1M7	B4E1M7_HUMAN	58654.4	10.24	cDNA FLJ58465, highly similar to RNA-binding region-containing protein 2 OS=Homo sapiens PE=2 SV=1	17	31.9	380.25
B4E1T7	B4E1T7_HUMAN	53479.3	6.05	cDNA FLJ58665, highly similar to Serine/threonine-protein phosphatase 2A 55 kDa regulatory subunit B alpha isoform OS=Homo sapiens PE=2 SV=1	37	54.5	1039.44
B4E1U4	B4E1U4_HUMAN	19735.2	10.54	cDNA FLJ52133, moderately similar to Williams-Beuren syndrome chromosome region 18 protein OS=Homo sapiens PE=2 SV=1	7	11.8	89.3
B4E1U9	B4E1U9_HUMAN	26910.6	7.52	cDNA FLJ54776, highly similar to Cell division control protein 42 homolog OS=Homo sapiens PE=2 SV=1	24	45.8	956.31
B4E205	B4E205_HUMAN	96952.8	8.09	cDNA FLJ61651, highly similar to Protein transport protein Sec24A OS=Homo sapiens PE=2 SV=1	27	27.2	730.19
B4E206	B4E206_HUMAN	128349	4.92	cDNA FLJ55441, highly similar to Nuclear pore complex protein Nup133 OS=Homo sapiens PE=2 SV=1	39	32.5	208.71
B4E2B3	B4E2B3_HUMAN	65024.2	5.49	cDNA FLJ61062, highly similar to Sorting nexin-18 OS=Homo sapiens PE=2 SV=1	6	10.5	81.63
B4E2C0	B4E2C0_HUMAN	55673.2	5.88	cDNA FLJ51457, highly similar to Glypican-4 OS=Homo sapiens PE=2 SV=1	14	32.1	128.12
B4E2F9	B4E2F9_HUMAN	83241.8	6.09	cDNA FLJ57038, highly similar to Filamin-A OS=Homo sapiens PE=2 SV=1	6	10.1	75.06
B4E2G8	B4E2G8_HUMAN	99006.8	6.02	cDNA FLJ54047, highly similar to Alpha-1 catenin (Cadherin-associated protein) OS=Homo sapiens PE=2 SV=1	16	24.6	73.5
B4E2G9	B4E2G9_HUMAN	25715.7	10.07	cDNA FLJ55159 OS=Homo sapiens PE=2 SV=1	4	20.6	52.06
B4E2J2	B4E2J2_HUMAN	16460	5.07	cDNA FLJ51755, highly similar to Glutathione S-transferase Mu 3 (EC 2.5.1.18) OS=Homo sapiens PE=2 SV=1	21	77.9	936.53
B4E2N0	B4E2N0_HUMAN	23967.4	5.05	Uncharacterized protein OS=Homo sapiens GN=LZIC PE=2 SV=1	26	67.3	467.73
B4E2S3	B4E2S3_HUMAN	87392.4	5.81	cDNA FLJ56561 OS=Homo sapiens PE=2 SV=1	10	20.8	104.84
B4E2S7	B4E2S7_HUMAN	40186	5.39	cDNA FLJ58780, highly similar to Homo sapiens lysosomal-associated membrane protein 2 (LAMP2), transcript variant LAMP2B, mRNA OS=Homo sapiens PE=2 SV=1	9	0	139.2
B4E2V7	B4E2V7_HUMAN	35388.6	8.13	cDNA FLJ54243, highly similar to Secretory carrier-associated membrane protein1 OS=Homo sapiens PE=2 SV=1	4	16	242.84
B4E2X9	B4E2X9_HUMAN	75263.2	6.17	cDNA FLJ58081, highly similar to Cleft lip and palate transmembrane protein 1 OS=Homo sapiens PE=2 SV=1	13	19.8	94.52
B4E2Y2	B4E2Y2_HUMAN	122548	5.8	cDNA FLJ50370, highly similar to Ubiquitin conjugation factor E4 B OS=Homo sapiens PE=2 SV=1	14	15.6	85.49
B4E2Z2	B4E2Z2_HUMAN	98002.2	5.57	cDNA FLJ51193, highly similar to DNA mismatch repair protein Msh2 OS=Homo sapiens PE=2 SV=1	16	22.6	93.16
B4E2Z3	B4E2Z3_HUMAN	56018.7	5.04	cDNA FLJ54090, highly similar to 4F2 cell-surface antigen heavy chain OS=Homo sapiens PE=2 SV=1	28	43.8	552.58
B4E380	B4E380_HUMAN	12910.4	11.92	Histone H3 OS=Homo sapiens PE=3 SV=1	21	47.5	77.6
B4E396	B4E396_HUMAN	38779.6	9.01	cDNA FLJ59612, highly similar to Lactadherin OS=Homo sapiens PE=2 SV=1	11	1.3	199
B4E3B6	B4E3B6_HUMAN	64170	5.39	cDNA FLJ54408, highly similar to Heat shock 70 kDa protein 1 OS=Homo sapiens PE=2 SV=1	111	77.3	19168.2
B4E3V7	B4E3V7_HUMAN	214195	6.89	DNA-directed RNA polymerase OS=Homo sapiens PE=2 SV=1	48	20.7	462.64
O43286	B4GT5_HUMAN	45317.8	8.21	Beta-1,4-galactosyltransferase 5 OS=Homo sapiens GN=B4GALT5 PE=2 SV=1	9	16	56.92
B5A9M9	B5A9M9_HUMAN	34233.8	6.01	MHC class I antigen (Fragment) OS=Homo sapiens GN=HLA-A PE=3 SV=1	20	41.9	1086.06
B5BTY4	B5BTY4_HUMAN	73525.1	6.94	ATP-dependent RNA helicase DDX3X OS=Homo sapiens GN=DDX3X PE=2 SV=1	108	11.3	4673.8
B5BTY6	B5BTY6_HUMAN	54921.1	8.5	CHK1 checkpoint homolog OS=Homo sapiens GN=CHEK1 PE=2 SV=1	9	3.4	340.92
B5BTZ6	B5BTZ6_HUMAN	88741.6	5.86	Signal transducer and activator of transcription 3 isoform 2 OS=Homo sapiens GN=STAT3 PE=2 SV=1	21	34.6	120.8
B5BU16	B5BU16_HUMAN	37782.3	6.62	Mitogen-activated protein kinase kinase 6 OS=Homo sapiens GN=MAP2K6 PE=2 SV=1	6	22.5	70.88
B5BU53	B5BU53_HUMAN	43150.3	8.88	Cyclin-dependent kinase 9 OS=Homo sapiens GN=CDK9 PE=2 SV=1	22	44.4	371.54
B5BU72	B5BU72_HUMAN	66522.9	8.77	Phosphatidylinositol-binding clathrin assembly protein isoform 2 OS=Homo sapiens GN=PICALM PE=2 SV=1	8	18.5	104.87
B5BU83	B5BU83_HUMAN	17320	5.76	Stathmin OS=Homo sapiens GN=STMN1 PE=2 SV=1	21	36.5	1162.3
B5BUB1	B5BUB1_HUMAN	50526.4	6.02	RuvB-like 1 (Fragment) OS=Homo sapiens GN=RUVBL1 PE=2 SV=1	59	15.2	3226.25
B5BUB5	B5BUB5_HUMAN	47009.2	6.68	Autoantigen La (Fragment) OS=Homo sapiens GN=SSB PE=2 SV=1	89	76.2	3193.92
B5BUC0	B5BUC0_HUMAN	47182.1	9.06	Glycogen synthase kinase-3 beta (Fragment) OS=Homo sapiens GN=GSK3B PE=2 SV=1	8	26.7	98.46
B5BUI8	B5BUI8_HUMAN	20792.5	8.33	Dual specificity phosphatase 3 (Fragment) OS=Homo sapiens GN=DUSP3 PE=2 SV=1	24	35.4	2480.3
B5MCA4	B5MCA4_HUMAN	38610.4	8.77	Putative uncharacterized protein EPCAM OS=Homo sapiens GN=EPCAM PE=4 SV=1	23	50.9	723.84
B5MCF8	B5MCF8_HUMAN	19173	9.07	Uncharacterized protein OS=Homo sapiens GN=MPV17 PE=4 SV=1	4	17.9	98.04
B5MCW4	B5MCW4_HUMAN	64835.1	_	Putative uncharacterized protein TOX3 OS=Homo sapiens GN=TOX3 PE=4 SV=1	4	0	45.71
B5MD17	B5MD17_HUMAN	19427.8	4.97	Putative uncharacterized protein CBX1 OS=Homo sapiens GN=CBX1 PE=4 SV=1	7	11	1594.65
B5MD66	B5MD66_HUMAN	43071.1	8.86	Putative uncharacterized protein TMX2 OS=Homo sapiens GN=TMX2 PE=4 SV=1	8	22.6	204.94
B5MDQ4	B5MDQ4_HUMAN	29463.5	8.2	Putative uncharacterized protein RQCD1 OS=Homo sapiens GN=RQCD1 PE=4 SV=2	20	5.4	1036.97
B5MDU6	B5MDU6_HUMAN	43154	6.47	Putative uncharacterized protein C2orf43 OS=Homo sapiens GN=C2orf43 PE=4 SV=1	9	23.5	162.83
B5MDZ8	B5MDZ8_HUMAN	192541	_	Kinesin family member 1A, isoform CRA_a OS=Homo sapiens GN=KIF1A PE=3 SV=2	41	0	489.04
B5ME60	B5ME60_HUMAN	61889.5	7.75	Putative uncharacterized protein POU2F2 OS=Homo sapiens GN=POU2F2 PE=3 SV=2	8	14.3	59.03
B5ME91	B5ME91_HUMAN	50943.7	5.31	Putative uncharacterized protein PDCD4 OS=Homo sapiens GN=PDCD4 PE=4 SV=2	15	0.4	247.49
B5ME97	B5ME97_HUMAN	63703	6.39	Putative uncharacterized protein SEPT10 OS=Homo sapiens GN=SEPT10 PE=3 SV=2	13	22.4	274.54
B5MEH6	B5MEH6_HUMAN	116223	9.36	Putative uncharacterized protein ZFR OS=Homo sapiens GN=ZFR PE=1 SV=1	41	34.7	500.41
B6YY23	B6YY23_HUMAN	94651.1	5.95	Skeletal muscle cells re-entry induced OS=Homo sapiens PE=2 SV=1	14	20.3	408.47
B7SBB1	B7SBB1_HUMAN	37933.3	6.09	Aryl hydrocarbon receptor interacting protein OS=Homo sapiens GN=AIP PE=4 SV=1	38	68.7	953.85
B7WPI3	B7WPI3_HUMAN	39483	7.48	Putative uncharacterized protein CXADR OS=Homo sapiens GN=CXADR PE=4 SV=1	15	42	601.43
B7XD04	B7XD04_HUMAN	54627.1	5.65	Arylsulfatase A OS=Homo sapiens GN=ARSA PE=2 SV=1	8	25	246.37
B7Z1E6	B7Z1E6_HUMAN	67124.4	9.08	cDNA FLJ50438, highly similar to Maternal embryonic leucine zipper kinase (EC 2.7.11.1) OS=Homo sapiens PE=2 SV=1	17	21.9	64.96
B7Z1Q1	B7Z1Q1_HUMAN	65572.5	8.52	cDNA FLJ54737, highly similar to Splicing factor 1 OS=Homo sapiens PE=2 SV=1	17	24.8	60.35
B7Z1Z9	B7Z1Z9_HUMAN	28558.4	6.53	Fructose-bisphosphate aldolase OS=Homo sapiens PE=2 SV=1	24	67.8	1150.79
B7Z2L7	B7Z2L7_HUMAN	53676.9	4.69	cDNA FLJ60511, highly similar to Mus musculus target of myb1-like 2 (chicken) (Tom1l2), transcript variant 1, mRNA OS=Homo sapiens PE=2 SV=1	7	16.6	134.98
B7Z2R8	B7Z2R8_HUMAN	137474	7.99	cDNA FLJ53324, highly similar to Tight junction protein ZO-2 OS=Homo sapiens PE=2 SV=1	44	33.6	242.91
B7Z2T5	B7Z2T5_HUMAN	114147	5.36	cDNA FLJ55427, highly similar to Sodium/potassium-transporting ATPase alpha-1 chain (EC 3.6.3.9) OS=Homo sapiens PE=2 SV=1	73	45.3	1874.28
B7Z322	B7Z322_HUMAN	22306.7	5.02	cDNA FLJ52146, highly similar to Grancalcin OS=Homo sapiens PE=2 SV=1	22	27.9	521.46
B7Z382	B7Z382_HUMAN	61857.8	5.48	cDNA FLJ53335, highly similar to Cytosolic purine 5'-nucleotidase (EC 3.1.3.5) OS=Homo sapiens PE=2 SV=1	14	27.3	133.86
B7Z3A4	B7Z3A4_HUMAN	149233	9.14	cDNA FLJ56906, highly similar to RNA-binding protein 16 OS=Homo sapiens PE=2 SV=1	21	12.8	394.98
B7Z3K8	B7Z3K8_HUMAN	48733.8	7	cDNA FLJ50973, highly similar to Ubiquinone biosynthesis monooxygenase COQ6 (EC 1.14.13.-) OS=Homo sapiens PE=2 SV=1	8	3.8	203.39
B7Z3N1	B7Z3N1_HUMAN	60057.1	8.96	Phosphatidylinositol glycan, class T, isoform CRA_d OS=Homo sapiens GN=PIGT PE=2 SV=1	20	5.1	183.14
B7Z3P1	B7Z3P1_HUMAN	65665.9	6.92	cDNA FLJ59210, highly similar to Tubulin-specific chaperone E OS=Homo sapiens PE=2 SV=1	53	59.5	1271.4
B7Z3Y2	B7Z3Y2_HUMAN	48572.5	5.77	Uncharacterized protein OS=Homo sapiens GN=PCYOX1 PE=2 SV=1	5	9.6	124.34
B7Z468	B7Z468_HUMAN	81349.4	4.99	cDNA FLJ56102, highly similar to Homo sapiens calpastatin (CAST), transcript variant 8, mRNA OS=Homo sapiens PE=2 SV=1	21	33	152.28
B7Z491	B7Z491_HUMAN	66467.8	8.56	cDNA FLJ50569, highly similar to Myotubularin (EC 3.1.3.48) OS=Homo sapiens PE=2 SV=1	15	24	208.82
B7Z4A1	B7Z4A1_HUMAN	8362.38	11.18	cDNA FLJ50798, weakly similar to Ubiquinol-cytochrome c reductase complex ubiquinone-binding protein QP-C (EC 1.10.2.2) OS=Homo sapiens PE=4 SV=1	19	64	273.21
B7Z4B8	B7Z4B8_HUMAN	86638.8	8.93	cDNA FLJ56481, highly similar to Heterogeneous nuclear ribonucleoprotein U-like protein 1 OS=Homo sapiens PE=2 SV=1	51	44.7	984.93
B7Z4I5	B7Z4I5_HUMAN	98857.3	5.2	cDNA FLJ58675, highly similar to Band 4.1-like protein 3 OS=Homo sapiens PE=2 SV=1	44	42.8	594.13
B7Z4M0	B7Z4M0_HUMAN	23816.1	9.39	cDNA FLJ52565, highly similar to Reticulon-3 OS=Homo sapiens PE=2 SV=1	8	40.7	250.24
B7Z4T9	B7Z4T9_HUMAN	55225.7	7.57	Chaperonin containing TCP1, subunit 7 (Eta), isoform CRA_c OS=Homo sapiens GN=CCT7 PE=2 SV=1	9	12.8	79.72
B7Z4W0	B7Z4W0_HUMAN	32109.9	8.78	cDNA FLJ51911, highly similar to Transcription elongation factor A protein 1 OS=Homo sapiens PE=2 SV=1	31	62.5	604.84
B7Z518	B7Z518_HUMAN	43952.8	5.44	cDNA FLJ55237, highly similar to Homo sapiens activating signal cointegrator 1 complex subunit 1 (ASCC1), mRNA OS=Homo sapiens PE=2 SV=1	8	22.7	216.57
B7Z553	B7Z553_HUMAN	23761.4	4.53	cDNA FLJ51266, highly similar to Vitronectin OS=Homo sapiens PE=2 SV=1	6	22	76.81
B7Z560	B7Z560_HUMAN	72003.7	5.67	cDNA FLJ51926, highly similar to Homo sapiens related to CPSF subunits 74 kDa (RC74), mRNA OS=Homo sapiens PE=2 SV=1	8	14	79.57
B7Z592	B7Z592_HUMAN	45262.2	7.95	cDNA FLJ61635, highly similar to Homo sapiens likely ortholog of mouse immediate early response, erythropoietin 4 (LEREPO4), mRNA OS=Homo sapiens PE=2 SV=1	18	0	597.45
B7Z5A7	B7Z5A7_HUMAN	46552.2	6.84	cDNA FLJ57557, highly similar to Solute carrier family 2, facilitated glucose transporter member 3 OS=Homo sapiens PE=2 SV=1	11	18.7	138.97
B7Z5B5	B7Z5B5_HUMAN	37729.3	9.13	cDNA FLJ51695, highly similar to Stromal membrane-associated protein 1 OS=Homo sapiens PE=2 SV=1	12	26.1	174.39
B7Z5D8	B7Z5D8_HUMAN	18118.3	5.39	Triosephosphate isomerase OS=Homo sapiens GN=TPI1 PE=2 SV=1	7	47.9	145.24
B7Z5T4	B7Z5T4_HUMAN	35494.4	8.8	Four and a half LIM domains 1, isoform CRA_c OS=Homo sapiens GN=FHL1 PE=2 SV=1	30	76.7	1041.98
B7Z5V2	B7Z5V2_HUMAN	65642.7	5.69	cDNA FLJ54141, highly similar to Ezrin OS=Homo sapiens PE=2 SV=1	20	37.9	122.39
B7Z5V6	B7Z5V6_HUMAN	72490.6	5.9	cDNA FLJ57046, highly similar to Lysosomal alpha-glucosidase (EC 3.2.1.20) OS=Homo sapiens PE=2 SV=1	8	7.9	86.7
B7Z5W1	B7Z5W1_HUMAN	33122.7	9.03	cDNA FLJ54854, highly similar to Junctional adhesion molecule A OS=Homo sapiens PE=2 SV=1	17	42.2	586.13
B7Z5X1	B7Z5X1_HUMAN	54465.3	6.03	cDNA FLJ60843, highly similar to Serine/threonine-protein phosphatase 2A 56 kDa regulatory subunit epsilon isoform OS=Homo sapiens PE=2 SV=1	14	29.2	218.12
B7Z5Z2	B7Z5Z2_HUMAN	24408.2	5.74	cDNA FLJ61162, highly similar to Ras-related protein R-Ras2 OS=Homo sapiens PE=2 SV=1	15	28	252.01
B7Z601	B7Z601_HUMAN	56046.6	5.84	cDNA FLJ57187, highly similar to Glycerol-3-phosphate dehydrogenase, mitochondrial (EC 1.1.99.5) OS=Homo sapiens PE=2 SV=1	11	31.6	67.33
B7Z641	B7Z641_HUMAN	91239.4	6.37	cDNA FLJ54439, highly similar to Vacuolar proton translocating ATPase 116 kDa subunit a isoform 1 OS=Homo sapiens PE=2 SV=1	6	1.1	77.51
B7Z6F7	B7Z6F7_HUMAN	141898	5.82	cDNA FLJ61705, highly similar to Symplekin OS=Homo sapiens PE=2 SV=1	48	35.6	647.66
B7Z6G7	B7Z6G7_HUMAN	33885.1	9.63	cDNA FLJ53098, highly similar to Tryptophanyl-tRNA synthetase, mitochondrial (EC 6.1.1.2) OS=Homo sapiens PE=2 SV=1	11	7.8	76.23
B7Z6J7	B7Z6J7_HUMAN	76750.4	5.96	cDNA FLJ61662, highly similar to CCR4-NOT transcription complex subunit 3 OS=Homo sapiens PE=2 SV=1	16	19.2	241.43
B7Z6L7	B7Z6L7_HUMAN	20117.9	5.31	cDNA FLJ61737, moderately similar to Adrenodoxin-like protein OS=Homo sapiens PE=2 SV=1	7	36	155.63
B7Z6L8	B7Z6L8_HUMAN	47465.9	6.08	cDNA FLJ53923, highly similar to Lysosomal acid phosphatase (EC 3.1.3.2) OS=Homo sapiens PE=2 SV=1	10	15	78.44
B7Z6M0	B7Z6M0_HUMAN	47655.1	4.89	cDNA FLJ56370, highly similar to Homo sapiens FK506 binding protein 8, 38kDa (FKBP8), mRNA OS=Homo sapiens PE=2 SV=1	16	34	680.87
B7Z6N4	B7Z6N4_HUMAN	59891.6	4.87	cDNA FLJ56403, highly similar to CDK5 regulatory subunit-associated protein 3 OS=Homo sapiens PE=2 SV=1	14	24.1	198.76
B7Z6Q4	B7Z6Q4_HUMAN	37098	8.37	cDNA FLJ54837, highly similar to Inositol monophosphatase (EC 3.1.3.25) OS=Homo sapiens PE=2 SV=1	13	29.2	261.45
B7Z6Q5	B7Z6Q5_HUMAN	82207.9	7.98	Beta-galactosidase OS=Homo sapiens PE=2 SV=1	24	28.1	394.76
B7Z6Q6	B7Z6Q6_HUMAN	77789.4	8.34	cDNA FLJ54088, highly similar to Kinesin-like protein KIF2C OS=Homo sapiens PE=2 SV=1	24	35.7	136.42
B7Z768	B7Z768_HUMAN	15409.6	6.88	cDNA FLJ52138, highly similar to NADH dehydrogenase (ubiquinone) 1 alpha subcomplex subunit 8 (EC 1.6.5.3) OS=Homo sapiens PE=2 SV=1	3	24.2	53.66
B7Z7A9	B7Z7A9_HUMAN	41801.5	6.96	Phosphoglycerate kinase OS=Homo sapiens PE=2 SV=1	11	32.9	242.89
B7Z7B2	B7Z7B2_HUMAN	55206.8	_	cDNA FLJ60363, weakly similar to Probable peptidase YER078C (EC 3.4.-.-) OS=Homo sapiens PE=2 SV=1	15	0	193.56
B7Z7I6	B7Z7I6_HUMAN	27705.9	5.78	cDNA FLJ52027, highly similar to Homo sapiens ATP synthase mitochondrial F1 complex assembly factor 1 (ATPAF1), mRNA OS=Homo sapiens PE=2 SV=1	9	39.2	157.03
B7Z7L1	B7Z7L1_HUMAN	90340.5	8.5	cDNA FLJ56488, highly similar to Homo sapiens CCR4-NOT transcription complex, subunit 10 (CNOT10), mRNA OS=Homo sapiens PE=2 SV=1	14	19.7	224.32
B7Z7L3	B7Z7L3_HUMAN	38543.8	6.42	cDNA FLJ56301, highly similar to NADH-cytochrome b5 reductase (EC 1.6.2.2) OS=Homo sapiens PE=2 SV=1	62	80.5	4124.23
B7Z7Q6	B7Z7Q6_HUMAN	44361.8	5.85	cDNA FLJ57232, highly similar to Lysosomal Pro-X carboxypeptidase (EC3.4.16.2) OS=Homo sapiens PE=2 SV=1	17	28.1	700.45
B7Z7R3	B7Z7R3_HUMAN	46356.1	8.4	cDNA FLJ55165, highly similar to Particularly interesting new Cys-His protein OS=Homo sapiens PE=2 SV=1	26	42.9	601.7
B7Z7X8	B7Z7X8_HUMAN	65107.8	5.46	cDNA FLJ51152, highly similar to Homo sapiens ADP-ribosylation factor-like 6 interacting protein 2 (ARL6IP2), mRNA OS=Homo sapiens PE=2 SV=1	9	18.9	88.25
B7Z809	B7Z809_HUMAN	111226	8.78	cDNA FLJ56016, highly similar to C-1-tetrahydrofolate synthase, cytoplasmic OS=Homo sapiens PE=2 SV=1	14	11.5	91
B7Z815	B7Z815_HUMAN	127272	5.45	Ubiquitin carboxyl-terminal hydrolase OS=Homo sapiens PE=2 SV=1	91	54.4	1167.43
B7Z8G2	B7Z8G2_HUMAN	47785.7	5.68	cDNA FLJ58213, highly similar to FK506-binding protein 5 (EC 5.2.1.8) OS=Homo sapiens PE=2 SV=1	42	63.6	593.99
B7Z8T5	B7Z8T5_HUMAN	29696.6	4.71	cDNA FLJ53003, highly similar to Presenilin-1 (EC 3.4.23.-) OS=Homo sapiens PE=2 SV=1	4	1.3	418.13
B7Z8Y4	B7Z8Y4_HUMAN	139727	6.71	cDNA FLJ61698, highly similar to Golgi apparatus protein 1 OS=Homo sapiens PE=2 SV=1	69	0	1427.58
B7Z904	B7Z904_HUMAN	71623.6	7.16	Thioredoxin reductase 1 OS=Homo sapiens GN=TXNRD1 PE=2 SV=1	44	1.6	1858.13
B7Z992	B7Z992_HUMAN	79067.8	5.77	cDNA FLJ53698, highly similar to Gelsolin OS=Homo sapiens PE=2 SV=1	24	31.7	478.83
B7Z9I1	B7Z9I1_HUMAN	42741.6	6.1	cDNA, FLJ78845, highly similar to Medium-chain specific acyl-CoA dehydrogenase, mitochondrial (EC 1.3.99.3) OS=Homo sapiens PE=2 SV=1	26	59.2	662.24
B7Z9I3	B7Z9I3_HUMAN	35589.6	6.99	cDNA, FLJ78847, highly similar to Renin receptor OS=Homo sapiens PE=2 SV=1	26	3.7	587.5
B7ZAC0	B7ZAC0_HUMAN	96105.4	6.44	cDNA, FLJ79134, highly similar to Dynamin-1 (EC 3.6.5.5) OS=Homo sapiens PE=2 SV=1	38	34.4	189.96
B7ZB41	B7ZB41_HUMAN	53576.5	6.22	cDNA, FLJ79405, highly similar to Homo sapiens solute carrier family 25, member 24, transcript variant 1, mRNA OS=Homo sapiens PE=2 SV=1	54	13.4	1690.01
B7ZB78	B7ZB78_HUMAN	13673	8.83	Uncharacterized protein OS=Homo sapiens GN=RAP1B PE=4 SV=1	2	16.4	54.27
B7ZBA6	B7ZBA6_HUMAN	66116.9	9.44	Chromosome 22 open reading frame 30 (Fragment) OS=Homo sapiens GN=C22orf30 PE=4 SV=1	10	14.5	82.53
B7ZC39	B7ZC39_HUMAN	41870.5	5.71	SH3-domain GRB2-like endophilin B2 OS=Homo sapiens GN=SH3GLB2 PE=4 SV=1	17	34.2	85.91
B7ZKK7	B7ZKK7_HUMAN	61928.4	8.48	EIF2AK2 protein OS=Homo sapiens GN=EIF2AK2 PE=2 SV=1	29	0	496.55
B7ZKL8	B7ZKL8_HUMAN	106119	6.54	TUBGCP2 protein OS=Homo sapiens GN=TUBGCP2 PE=2 SV=1	19	2.1	187.2
B7ZKM8	B7ZKM8_HUMAN	141530	6.09	SEC24B protein OS=Homo sapiens GN=SEC24B PE=2 SV=1	21	16	199.36
B7ZKS7	B7ZKS7_HUMAN	122559	5.79	USP48 protein OS=Homo sapiens GN=USP48 PE=2 SV=1	33	29.3	498.42
B7ZKT9	B7ZKT9_HUMAN	137456	7.1	KIAA1033 protein OS=Homo sapiens GN=KIAA1033 PE=2 SV=1	14	12.3	129.81
B7ZKU7	B7ZKU7_HUMAN	100798	6.17	Breast carcinoma amplified sequence 3 OS=Homo sapiens GN=BCAS3 PE=2 SV=1	11	1.9	90.13
B7ZL00	B7ZL00_HUMAN	128445	7.03	SEC31A protein OS=Homo sapiens GN=SEC31A PE=2 SV=1	15	11.7	100.19
B7ZLM8	B7ZLM8_HUMAN	8606.42	8.93	GCHFR protein OS=Homo sapiens GN=GCHFR PE=4 SV=1	3	56.2	212.83
B7ZLQ5	B7ZLQ5_HUMAN	124932	8.57	SMARCA1 protein OS=Homo sapiens GN=SMARCA1 PE=2 SV=1	45	29.9	174.21
B7ZLV9	B7ZLV9_HUMAN	159695	5.42	ERBB2IP protein OS=Homo sapiens GN=ERBB2IP PE=2 SV=1	17	14.7	64.54
B7ZLW8	B7ZLW8_HUMAN	141821	5.37	5-methyltetrahydrofolate-homocysteine methyltransferase OS=Homo sapiens GN=MTR PE=2 SV=1	19	1.2	140.61
B7ZM99	B7ZM99_HUMAN	106735	8.32	MTHFD1L protein OS=Homo sapiens GN=MTHFD1L PE=2 SV=1	29	26.3	310.72
B7ZMB4	B7ZMB4_HUMAN	65916.4	_	Paxillin OS=Homo sapiens GN=PXN PE=2 SV=1	10	0	170.78
B7ZMD7	B7ZMD7_HUMAN	58401.2	6.47	Amylase, alpha 1A (Salivary) OS=Homo sapiens GN=AMY1A PE=2 SV=1	15	1.4	125.27
B7ZW38	B7ZW38_HUMAN	32180.8	5.48	LOC649330 protein OS=Homo sapiens GN=LOC649330 PE=2 SV=1	8	29.4	125.87
B7ZW70	B7ZW70_HUMAN	21165.1	8.87	LOC727761 protein OS=Homo sapiens GN=LOC727761 PE=2 SV=1	41	85.6	1508.79
B8XYC5	B8XYC5_HUMAN	12285.5	9.48	Cytochrome c oxidase assembly factor isoform 1 OS=Homo sapiens PE=4 SV=1	10	50	125.83
B8YCP3	B8YCP3_HUMAN	14542.5	8.71	Putative uncharacterized protein FLJ38101 OS=Homo sapiens GN=FLJ38101 PE=2 SV=1	6	20	380.64
B8ZZ87	B8ZZ87_HUMAN	22438.6	10.17	Uncharacterized protein OS=Homo sapiens GN=MZT2B PE=4 SV=1	12	26.4	690.29
B8ZZ99	B8ZZ99_HUMAN	19158.1	9.82	Putative uncharacterized protein CCDC115 OS=Homo sapiens GN=CCDC115 PE=4 SV=1	4	38.3	201.4
B8ZZI4	B8ZZI4_HUMAN	69081	9.17	Putative uncharacterized protein CCDC150 OS=Homo sapiens GN=CCDC150 PE=4 SV=1	10	15	43.5
B8ZZN6	B8ZZN6_HUMAN	16691.4	5.83	Uncharacterized protein OS=Homo sapiens GN=SUMO1 PE=4 SV=1	7	25.8	268.01
B8ZZQ6	B8ZZQ6_HUMAN	11751.8	3.71	Uncharacterized protein OS=Homo sapiens GN=PTMA PE=4 SV=1	14	27.8	4693.18
B8ZZU8	B8ZZU8_HUMAN	12633.3	4.84	Transcription elongation factor B (SIII), polypeptide 2 (18kDa, elongin B), isoform CRA_b OS=Homo sapiens GN=TCEB2 PE=4 SV=1	5	33.6	195.3
B8ZZV5	B8ZZV5_HUMAN	12041.4	9.88	Uncharacterized protein OS=Homo sapiens GN=MRPL30 PE=4 SV=1	9	43.6	84.63
B9A6L2	B9A6L2_HUMAN	122915	5.15	RAB GTPase activating protein 1, isoform CRA_b OS=Homo sapiens GN=TBC1D11 PE=2 SV=1	32	2.6	570.78
B9A6M5	B9A6M5_HUMAN	77307.6	5.22	TBC1 domain family, member 23 OS=Homo sapiens GN=TBC1D23 PE=2 SV=1	8	11.7	73.6
B9DI73	B9DI73_HUMAN	15159.3	4.53	ASF1 anti-silencing function 1 homolog A (S. cerevisiae) OS=Homo sapiens GN=ASF1A PE=4 SV=1	1	5.5	174.08
B9EG90	B9EG90_HUMAN	91099.1	9.34	Topoisomerase (DNA) I OS=Homo sapiens GN=TOP1 PE=2 SV=1	52	6.2	651.12
B9EGA3	B9EGA3_HUMAN	56050	9.61	SMARCD2 protein OS=Homo sapiens GN=SMARCD2 PE=2 SV=1	20	50.4	126.46
B9EGJ8	B9EGJ8_HUMAN	47122.8	5.11	TBC1 domain family, member 13 OS=Homo sapiens GN=TBC1D13 PE=2 SV=1	4	0	100.73
B9EGQ8	B9EGQ8_HUMAN	189843	8.31	SMARCA4 protein OS=Homo sapiens GN=SMARCA4 PE=2 SV=1	51	1.7	267.67
B9EJE3	B9EJE3_HUMAN	17553.8	10.21	Putative uncharacterized protein OS=Homo sapiens PE=2 SV=1	3	19.9	90.98
B9EK47	B9EK47_HUMAN	226813	6.77	HEAT repeat containing 5B OS=Homo sapiens GN=HEATR5B PE=2 SV=1	19	0.6	75.4
B9ZVU1	B9ZVU1_HUMAN	31016.5	_	Putative uncharacterized protein HNRNPD OS=Homo sapiens GN=HNRNPD PE=4 SV=1	18	0	357.7
Q9Y520	BA2L2_HUMAN	317473	_	Protein BAT2-like 2 OS=Homo sapiens GN=BAT2L2 PE=1 SV=2	66	0	128.79
Q6PJG6	BAAT1_HUMAN	89773.6	_	BRCA1-associated protein required for ATM activation protein 1 OS=Homo sapiens GN=BAAT1 PE=1 SV=2	9	0	160.31
O00154	BACH_HUMAN	42453.6	8.85	Cytosolic acyl coenzyme A thioester hydrolase OS=Homo sapiens GN=ACOT7 PE=1 SV=3	27	48.4	968.27
O75531	BAF_HUMAN	10280.1	5.81	Barrier-to-autointegration factor OS=Homo sapiens GN=BANF1 PE=1 SV=1	19	71.9	642.6
O95816	BAG2_HUMAN	23928.3	6.25	BAG family molecular chaperone regulator 2 OS=Homo sapiens GN=BAG2 PE=1 SV=1	18	72	240.81
O95817	BAG3_HUMAN	61727.9	6.46	BAG family molecular chaperone regulator 3 OS=Homo sapiens GN=BAG3 PE=1 SV=3	18	28.9	107.54
Q16611	BAK_HUMAN	23507.9	5.66	Bcl-2 homologous antagonist/killer OS=Homo sapiens GN=BAK1 PE=1 SV=1	4	28	116.84
P35613	BASI_HUMAN	42573.2	5.39	Basigin OS=Homo sapiens GN=BSG PE=1 SV=2	19	33.5	649.39
P80723	BASP1_HUMAN	22680	4.64	Brain acid soluble protein 1 OS=Homo sapiens GN=BASP1 PE=1 SV=2	24	75.8	1017.39
P48634	BAT2_HUMAN	229180	_	Large proline-rich protein BAT2 OS=Homo sapiens GN=BAT2 PE=1 SV=3	36	0	137.3
P46379	BAT3_HUMAN	119790	_	Large proline-rich protein BAT3 OS=Homo sapiens GN=BAT3 PE=1 SV=2	46	0	759.93
Q07812	BAX_HUMAN	21284.8	5.08	Apoptosis regulator BAX OS=Homo sapiens GN=BAX PE=1 SV=1	39	60.4	2761.94
Q8TDM0	BCAS4_HUMAN	22971.8	5.59	Breast carcinoma-amplified sequence 4 OS=Homo sapiens GN=BCAS4 PE=2 SV=1	4	19	72.36
O15382	BCAT2_HUMAN	44658.2	8.88	Branched-chain-amino-acid aminotransferase, mitochondrial OS=Homo sapiens GN=BCAT2 PE=1 SV=2	22	40.1	776.38
Q9P287	BCCIP_HUMAN	36298.8	4.51	BRCA2 and CDKN1A-interacting protein OS=Homo sapiens GN=BCCIP PE=1 SV=1	10	31.5	521.86
Q9Y276	BCS1_HUMAN	47675.5	8.63	Mitochondrial chaperone BCS1 OS=Homo sapiens GN=BCS1L PE=1 SV=1	22	41.5	449.65
Q9BUT1	BDH2_HUMAN	27048.8	7.56	3-hydroxybutyrate dehydrogenase type 2 OS=Homo sapiens GN=BDH2 PE=1 SV=2	9	46.5	295.25
O15155	BET1_HUMAN	13394.9	9.14	BET1 homolog OS=Homo sapiens GN=BET1 PE=1 SV=1	9	31.4	508.15
P08236	BGLR_HUMAN	75026.8	6.54	Beta-glucuronidase OS=Homo sapiens GN=GUSB PE=1 SV=2	8	14.6	107.74
Q9UHR4	BI2L1_HUMAN	57189.2	8.82	Brain-specific angiogenesis inhibitor 1-associated protein 2-like protein 1 OS=Homo sapiens GN=BAIAP2L1 PE=1 SV=2	20	37	245.14
Q8TD16	BICD2_HUMAN	93704.1	5.35	Protein bicaudal D homolog 2 OS=Homo sapiens GN=BICD2 PE=1 SV=1	21	22.5	186.51
P53004	BIEA_HUMAN	33692.4	6.06	Biliverdin reductase A OS=Homo sapiens GN=BLVRA PE=1 SV=2	25	51.7	858.1
Q9Y6D6	BIG1_HUMAN	210858	5.58	Brefeldin A-inhibited guanine nucleotide-exchange protein 1 OS=Homo sapiens GN=ARFGEF1 PE=1 SV=2	33	19.9	131.84
Q9Y6D5	BIG2_HUMAN	204418	5.93	Brefeldin A-inhibited guanine nucleotide-exchange protein 2 OS=Homo sapiens GN=ARFGEF2 PE=1 SV=3	27	19.3	106.94
Q96LW7	BINCA_HUMAN	26029.2	9.43	Bcl10-interacting CARD protein OS=Homo sapiens GN=C9orf89 PE=1 SV=1	8	16.7	65.47
P78537	BL1S1_HUMAN	17308.9	9.37	Biogenesis of lysosome-related organelles complex 1 subunit 1 OS=Homo sapiens GN=BLOC1S1 PE=1 SV=2	13	60.1	397.59
Q6QNY1	BL1S2_HUMAN	16008.1	4.78	Biogenesis of lysosome-related organelles complex 1 subunit 2 OS=Homo sapiens GN=BLOC1S2 PE=1 SV=1	8	49.3	484.37
Q6QNY0	BL1S3_HUMAN	21356.9	5.08	Biogenesis of lysosome-related organelles complex 1 subunit 3 OS=Homo sapiens GN=BLOC1S3 PE=1 SV=1	7	31.2	84.86
Q13867	BLMH_HUMAN	53155.3	5.87	Bleomycin hydrolase OS=Homo sapiens GN=BLMH PE=1 SV=1	29	44.6	789.5
P30043	BLVRB_HUMAN	22219.5	7.13	Flavin reductase OS=Homo sapiens GN=BLVRB PE=1 SV=3	21	68.9	1288.35
Q8NFC6	BOD1L_HUMAN	332433	5	Biorientation of chromosomes in cell division protein 1-like OS=Homo sapiens GN=BOD1L PE=1 SV=2	44	15.7	188.1
Q9Y3E2	BOLA1_HUMAN	14451.5	7.82	BolA-like protein 1 OS=Homo sapiens GN=BOLA1 PE=1 SV=1	9	47.4	280.85
Q9H3K6	BOLA2_HUMAN	10281.2	6.07	BolA-like protein 2 OS=Homo sapiens GN=BOLA2 PE=1 SV=1	20	80.2	802.77
Q53S33	BOLA3_HUMAN	12163.4	9.66	BolA-like protein 3 OS=Homo sapiens GN=BOLA3 PE=2 SV=1	7	45.8	324.88
Q86WA6	BPHL_HUMAN	32693	9.2	Valacyclovir hydrolase OS=Homo sapiens GN=BPHL PE=1 SV=1	16	35.4	283.34
Q9Y5U8	BR44L_HUMAN	12510.3	9.67	Brain protein 44-like protein OS=Homo sapiens GN=BRP44L PE=1 SV=1	9	23.9	79.49
P25440	BRD2_HUMAN	88291.4	9.13	Bromodomain-containing protein 2 OS=Homo sapiens GN=BRD2 PE=1 SV=2	18	0.3	85.35
O60885	BRD4_HUMAN	152580	9.23	Bromodomain-containing protein 4 OS=Homo sapiens GN=BRD4 PE=1 SV=2	7	4	54.29
Q5VTR2	BRE1A_HUMAN	114220	5.73	E3 ubiquitin-protein ligase BRE1A OS=Homo sapiens GN=RNF20 PE=1 SV=2	25	20.6	111.44
O95415	BRI3_HUMAN	14092	8.69	Brain protein I3 OS=Homo sapiens GN=BRI3 PE=2 SV=1	3	20.8	65.6
Q8WY22	BRI3B_HUMAN	27931.9	9.47	BRI3-binding protein OS=Homo sapiens GN=BRI3BP PE=1 SV=1	13	34.3	677.19
Q8WUW1	BRK1_HUMAN	8796.49	5.35	Protein BRICK1 OS=Homo sapiens GN=BRK1 PE=1 SV=1	25	76	1390.43
Q5VW32	BROX_HUMAN	46959.8	7.55	BRO1 domain-containing protein BROX OS=Homo sapiens GN=BROX PE=1 SV=1	17	53.8	326.53
Q9BTY7	BRP16_HUMAN	42558.8	_	Brain protein 16 OS=Homo sapiens GN=BRP16 PE=1 SV=1	15	0	198.55
Q8TDN6	BRX1_HUMAN	41660.1	9.92	Ribosome biogenesis protein BRX1 homolog OS=Homo sapiens GN=BRIX1 PE=1 SV=2	30	64.9	375.05
P20290	BTF3_HUMAN	22211.4	9.41	Transcription factor BTF3 OS=Homo sapiens GN=BTF3 PE=1 SV=1	28	55.3	1542.61
O43684	BUB3_HUMAN	37587.3	6.36	Mitotic checkpoint protein BUB3 OS=Homo sapiens GN=BUB3 PE=1 SV=1	32	54.3	1363.96
P41223	BUD31_HUMAN	17558.8	9.1	Protein BUD31 homolog OS=Homo sapiens GN=BUD31 PE=1 SV=2	25	63.2	727.39
Q13895	BYST_HUMAN	49798.1	8.19	Bystin OS=Homo sapiens GN=BYSL PE=1 SV=3	38	66.6	469.93
Q9Y6E2	BZW2_HUMAN	48360.1	6.26	Basic leucine zipper and W2 domain-containing protein 2 OS=Homo sapiens GN=BZW2 PE=1 SV=1	28	48.2	392.32
C0IMW5	C0IMW5_HUMAN	38114	5.5	Smarce1 variant 4 OS=Homo sapiens PE=2 SV=1	15	29	229.6
Q99622	C10_HUMAN	13283.7	5.04	Protein C10 OS=Homo sapiens GN=C12orf57 PE=1 SV=1	13	81.7	823.66
Q8NE86	C109A_HUMAN	40126.9	8.83	Coiled-coil domain-containing protein 109A OS=Homo sapiens GN=CCDC109A PE=1 SV=1	14	45.6	373.5
C1KES8	C1KES8_HUMAN	40770.1	5.68	MHC class I antigen OS=Homo sapiens GN=HLA-B PE=3 SV=1	18	11.9	642.14
C1PHA2	C1PHA2_HUMAN	169283	6.22	Tyrosine-protein kinase receptor OS=Homo sapiens GN=KIF5B-ALK PE=2 SV=1	32	21.8	227.68
Q07021	C1QBP_HUMAN	31741.8	4.74	Complement component 1 Q subcomponent-binding protein, mitochondrial OS=Homo sapiens GN=C1QBP PE=1 SV=1	31	75.5	2721.15
P11586	C1TC_HUMAN	102180	6.89	C-1-tetrahydrofolate synthase, cytoplasmic OS=Homo sapiens GN=MTHFD1 PE=1 SV=3	97	68.7	2413.18
Q96HQ2	C2AIL_HUMAN	13244.5	4.87	CDKN2AIP N-terminal-like protein OS=Homo sapiens GN=CDKN2AIPNL PE=1 SV=1	14	40.5	1319.86
Q6P1N0	C2D1A_HUMAN	104397	8.22	Coiled-coil and C2 domain-containing protein 1A OS=Homo sapiens GN=CC2D1A PE=1 SV=1	25	23.3	300.36
Q5T0F9	C2D1B_HUMAN	94394.5	5.18	Coiled-coil and C2 domain-containing protein 1B OS=Homo sapiens GN=CC2D1B PE=1 SV=1	22	19.1	121.24
Q9NRR8	C42S1_HUMAN	9033.47	10.03	CDC42 small effector protein 1 OS=Homo sapiens GN=CDC42SE1 PE=1 SV=1	5	22.8	154.55
Q99643	C560_HUMAN	18825.9	9.74	Succinate dehydrogenase cytochrome b560 subunit, mitochondrial OS=Homo sapiens GN=SDHC PE=1 SV=1	9	22.8	260.11
C5H3H2	C5H3H2_HUMAN	11716.8	4.91	Chromosome 10 open reading frame 104, isoform CRA_a OS=Homo sapiens GN=C10orf104 PE=4 SV=1	5	35.5	80.14
C5IWY5	C5IWY5_HUMAN	41091.2	5.91	MHC class I antigen OS=Homo sapiens GN=HLA-A PE=3 SV=1	18	29.9	1139.4
C6GKU9	C6GKU9_HUMAN	16439.4	9.33	Putative mediator of RNA polymerase II transcription subunit 30 short OS=Homo sapiens GN=MED30S PE=2 SV=1	9	52.4	451.13
C7DJS2	C7DJS2_HUMAN	16770.7	4.89	Glutathione S-transferase pi (Fragment) OS=Homo sapiens GN=GSTP1 PE=2 SV=1	24	57	3708.58
C7U1K2	C7U1K2_HUMAN	31737.3	5.42	MHC class I antigen (Fragment) OS=Homo sapiens GN=HLA-A PE=3 SV=1	31	0.4	1332.33
C9D5R1	C9D5R1_HUMAN	51747.6	9.4	NADH-ubiquinone oxidoreductase chain 4 OS=Homo sapiens GN=ND4 PE=3 SV=1	11	16.6	81.27
C9IZA0	C9IZA0_HUMAN	14067.9	7.77	Putative uncharacterized protein HEBP2 OS=Homo sapiens GN=HEBP2 PE=4 SV=1	2	26	84.89
C9IZG4	C9IZG4_HUMAN	14676.4	5.33	Uncharacterized protein OS=Homo sapiens GN=CUTA PE=4 SV=1	4	22.2	249.41
C9J0J7	C9J0J7_HUMAN	9948.13	9.26	Uncharacterized protein OS=Homo sapiens GN=PFN2 PE=4 SV=1	18	42.1	1345.72
C9J212	C9J212_HUMAN	18892.6	8.24	Ubiquitin carrier protein OS=Homo sapiens GN=UBE2F PE=3 SV=1	10	18.8	147.16
C9J2U4	C9J2U4_HUMAN	38168.9	9.17	Chromosome 3 open reading frame 31, isoform CRA_f OS=Homo sapiens GN=C3orf31 PE=4 SV=1	10	22.8	233.91
C9J2Y9	C9J2Y9_HUMAN	134397	6.76	DNA-directed RNA polymerase OS=Homo sapiens GN=POLR2B PE=3 SV=2	61	3.8	461.06
C9J4D0	C9J4D0_HUMAN	163342	_	Putative uncharacterized protein GOLGA3 OS=Homo sapiens GN=GOLGA3 PE=4 SV=1	48	0	624.3
C9J4G0	C9J4G0_HUMAN	20062.3	5.46	HCG32827, isoform CRA_d OS=Homo sapiens GN=C17orf49 PE=4 SV=1	17	54.7	545.45
C9J4M5	C9J4M5_HUMAN	37171.7	_	L-lactate dehydrogenase OS=Homo sapiens GN=LDHA PE=3 SV=1	10	0	686.01
C9J4N8	C9J4N8_HUMAN	138316	5.39	Putative uncharacterized protein XPO5 OS=Homo sapiens GN=XPO5 PE=4 SV=1	75	62.6	1677.1
C9J4W5	C9J4W5_HUMAN	13040.6	6.41	Uncharacterized protein OS=Homo sapiens GN=EIF5A2 PE=4 SV=1	26	73	908.1
C9J4Z3	C9J4Z3_HUMAN	7847.02	10.04	Ribosomal protein L37a, isoform CRA_c OS=Homo sapiens GN=RPL37A PE=4 SV=1	16	70.6	517.15
C9J502	C9J502_HUMAN	20078.4	4.91	Putative uncharacterized protein TPD52 OS=Homo sapiens GN=TPD52 PE=4 SV=1	23	69.7	1031.66
C9J5N9	C9J5N9_HUMAN	29357.3	9.62	Putative uncharacterized protein APOOL OS=Homo sapiens GN=APOOL PE=4 SV=1	25	64.8	987.31
C9J754	C9J754_HUMAN	104037	_	Putative uncharacterized protein ERCC4 OS=Homo sapiens GN=ERCC4 PE=4 SV=1	11	0	69.85
C9J7T6	C9J7T6_HUMAN	18807.8	_	Putative uncharacterized protein RPL10 OS=Homo sapiens GN=RPL10 PE=4 SV=1	51	0	1521.61
C9J8K2	C9J8K2_HUMAN	18273.3	9.02	Ubiquitin carrier protein OS=Homo sapiens GN=UBE2E1 PE=3 SV=1	7	31.9	195.73
C9J8X2	C9J8X2_HUMAN	138409	_	Bromodomain and WD repeat domain containing 2, isoform CRA_c OS=Homo sapiens GN=WDR11 PE=4 SV=1	18	0	252.68
C9J9K3	C9J9K3_HUMAN	29601	5.15	Putative uncharacterized protein RPSA OS=Homo sapiens GN=RPSA PE=3 SV=1	61	24.8	4628.73
C9JA93	C9JA93_HUMAN	32287.5	8.93	Putative uncharacterized protein TBC1D15 OS=Homo sapiens GN=TBC1D15 PE=4 SV=1	18	53.6	268.96
C9JAG1	C9JAG1_HUMAN	20714.5	6.02	Putative uncharacterized protein EPT1 OS=Homo sapiens GN=EPT1 PE=4 SV=1	4	0.6	202.36
C9JBR1	C9JBR1_HUMAN	273629	_	Putative uncharacterized protein RIF1 OS=Homo sapiens GN=RIF1 PE=4 SV=2	27	0	157.6
C9JBV1	C9JBV1_HUMAN	10072.4	10.05	DnaJ (Hsp40) homolog, subfamily C, member 19, isoform CRA_a OS=Homo sapiens GN=DNAJC19 PE=4 SV=1	21	70.3	372.8
C9JC37	C9JC37_HUMAN	131495	_	Putative uncharacterized protein DHX30 OS=Homo sapiens GN=DHX30 PE=4 SV=1	90	0	1094.78
C9JCC6	C9JCC6_HUMAN	23304.4	5.13	Putative uncharacterized protein DRAP1 OS=Homo sapiens GN=DRAP1 PE=4 SV=1	16	54.2	325.35
C9JCL6	C9JCL6_HUMAN	52815.9	_	Serine/threonine-protein phosphatase OS=Homo sapiens GN=PPP5C PE=3 SV=1	12	0	247.07
C9JD32	C9JD32_HUMAN	9777.43	11.49	Uncharacterized protein OS=Homo sapiens GN=RPL23 PE=3 SV=1	4	41.8	332.39
C9JDZ2	C9JDZ2_HUMAN	14708.4	5.95	Uncharacterized protein OS=Homo sapiens GN=FAIM PE=4 SV=1	8	27.5	106.29
C9JEJ2	C9JEJ2_HUMAN	43578.9	8.69	Putative uncharacterized protein PCYT1A OS=Homo sapiens GN=PCYT1A PE=4 SV=1	20	0	407.17
C9JGA8	C9JGA8_HUMAN	409780	5.54	Ubiquitin carboxyl-terminal hydrolase OS=Homo sapiens GN=USP34 PE=3 SV=1	30	10.2	74.05
C9JGC2	C9JGC2_HUMAN	52495.9	6	Putative uncharacterized protein CPSF6 OS=Homo sapiens GN=CPSF6 PE=4 SV=1	9	20.7	158.01
C9JHZ3	C9JHZ3_HUMAN	82467.2	9.82	Putative uncharacterized protein RRP1B OS=Homo sapiens GN=RRP1B PE=4 SV=1	20	3.7	87.8
C9JI13	C9JI13_HUMAN	66466.8	8.81	Putative uncharacterized protein CCNK OS=Homo sapiens GN=CCNK PE=3 SV=1	8	2.7	107.73
C9JI18	C9JI18_HUMAN	40169.5	_	Putative uncharacterized protein MAP2K3 OS=Homo sapiens GN=MAP2K3 PE=4 SV=1	17	0	509.66
C9JIU8	C9JIU8_HUMAN	35940.2	8.68	Uncharacterized protein OS=Homo sapiens GN=RNASET2 PE=3 SV=2	9	12.7	90.72
C9JJ95	C9JJ95_HUMAN	17615.1	8.69	Putative uncharacterized protein MTX3 OS=Homo sapiens GN=MTX3 PE=4 SV=1	12	53.8	153.85
C9JK10	C9JK10_HUMAN	122786	7.16	Putative uncharacterized protein ITGA6 OS=Homo sapiens GN=ITGA6 PE=3 SV=1	23	18.3	281.29
C9JKA2	C9JKA2_HUMAN	48027	_	Putative uncharacterized protein TRNT1 OS=Homo sapiens GN=TRNT1 PE=3 SV=1	13	0	203.2
C9JM50	C9JM50_HUMAN	20830.5	5.32	Putative uncharacterized protein KRT19 OS=Homo sapiens GN=KRT19 PE=4 SV=1	33	81.6	1334.18
C9JPP2	C9JPP2_HUMAN	21578	8.53	Putative uncharacterized protein NKIRAS2 OS=Homo sapiens GN=NKIRAS2 PE=4 SV=1	13	24.7	133.98
C9JQE1	C9JQE1_HUMAN	18287.6	9.35	Uncharacterized protein OS=Homo sapiens GN=IMMP2L PE=3 SV=1	7	23.6	63.22
C9JQV0	C9JQV0_HUMAN	21926.7	9.65	Putative uncharacterized protein C7orf50 OS=Homo sapiens GN=C7orf50 PE=4 SV=1	13	47.4	412.79
C9JRJ5	C9JRJ5_HUMAN	66918.6	7.44	Putative uncharacterized protein LIMD1 OS=Homo sapiens GN=LIMD1 PE=4 SV=1	4	2	50.55
C9JRZ6	C9JRZ6_HUMAN	26962.7	8.68	Putative uncharacterized protein CHCHD3 OS=Homo sapiens GN=CHCHD3 PE=4 SV=1	30	51.3	1390.58
C9JT23	C9JT23_HUMAN	23851.9	9.13	Uncharacterized protein OS=Homo sapiens GN=NDUFA11 PE=4 SV=1	4	26.8	99.39
C9JTN7	C9JTN7_HUMAN	31889.4	8.5	Putative uncharacterized protein TIA1 OS=Homo sapiens GN=TIA1 PE=4 SV=1	19	57.5	215.93
C9JTZ6	C9JTZ6_HUMAN	61649	7.29	Putative uncharacterized protein NT5DC2 OS=Homo sapiens GN=NT5DC2 PE=4 SV=1	43	59.6	1489.51
C9JUD6	C9JUD6_HUMAN	77123.3	4.34	Putative uncharacterized protein PJA2 OS=Homo sapiens GN=PJA2 PE=4 SV=1	5	0	65
C9JUN6	C9JUN6_HUMAN	24240.5	8.44	Putative uncharacterized protein TMED4 OS=Homo sapiens GN=TMED4 PE=3 SV=1	22	50.2	652.55
C9JV86	C9JV86_HUMAN	26246.3	8.33	Putative uncharacterized protein CD63 OS=Homo sapiens GN=CD63 PE=4 SV=1	8	15.2	81
C9JXG8	C9JXG8_HUMAN	29160.6	8.7	Putative uncharacterized protein RANBP1 OS=Homo sapiens GN=RANBP1 PE=4 SV=1	12	75.2	468.78
C9JYA5	C9JYA5_HUMAN	40887.8	_	Putative uncharacterized protein MRPL39 OS=Homo sapiens GN=MRPL39 PE=4 SV=1	41	0	978.77
C9JZG9	C9JZG9_HUMAN	11595.1	10.14	Uncharacterized protein OS=Homo sapiens GN=UBE2H PE=4 SV=1	7	61.2	257.57
C9K0H8	C9K0H8_HUMAN	135447	6.81	Putative uncharacterized protein CDAN1 OS=Homo sapiens GN=CDAN1 PE=4 SV=1	9	9.1	64.56
Q5JTJ3	CA031_HUMAN	14449	8.54	Uncharacterized protein C1orf31 OS=Homo sapiens GN=C1orf31 PE=2 SV=1	14	40.8	747.73
Q9BV19	CA050_HUMAN	22034	5.54	Uncharacterized protein C1orf50 OS=Homo sapiens GN=C1orf50 PE=2 SV=2	4	16.1	112.83
Q6ZSJ8	CA122_HUMAN	11520.8	6.29	Uncharacterized protein C1orf122 OS=Homo sapiens GN=C1orf122 PE=2 SV=2	7	53.6	448.68
Q9GZP4	CA128_HUMAN	24390.8	_	UPF0424 protein C1orf128 OS=Homo sapiens GN=C1orf128 PE=1 SV=1	21	0	641.36
Q96BR5	CA163_HUMAN	26433.3	_	Hcp beta-lactamase-like protein C1orf163 OS=Homo sapiens GN=C1orf163 PE=1 SV=2	8	0	79.18
Q9Y376	CAB39_HUMAN	40014.8	6.43	Calcium-binding protein 39 OS=Homo sapiens GN=CAB39 PE=1 SV=1	35	16.8	833.93
Q9BRK5	CAB45_HUMAN	41894.5	4.76	45 kDa calcium-binding protein OS=Homo sapiens GN=SDF4 PE=1 SV=1	12	27.9	106.06
P43155	CACP_HUMAN	71268.5	8.63	Carnitine O-acetyltransferase OS=Homo sapiens GN=CRAT PE=1 SV=5	14	22.2	72.47
Q13112	CAF1B_HUMAN	61910.4	7.18	Chromatin assembly factor 1 subunit B OS=Homo sapiens GN=CHAF1B PE=1 SV=1	13	22.4	377.58
P00918	CAH2_HUMAN	29284.9	6.87	Carbonic anhydrase 2 OS=Homo sapiens GN=CA2 PE=1 SV=2	19	53.5	781.03
P35219	CAH8_HUMAN	33237.6	4.78	Carbonic anhydrase-related protein OS=Homo sapiens GN=CA8 PE=1 SV=3	13	43.1	340.52
P27482	CALL3_HUMAN	16937	4.3	Calmodulin-like protein 3 OS=Homo sapiens GN=CALML3 PE=1 SV=2	12	32.9	64.33
P27797	CALR_HUMAN	48282.9	4.29	Calreticulin OS=Homo sapiens GN=CALR PE=1 SV=1	45	63.1	5379.47
P27824	CALX_HUMAN	67982	4.47	Calnexin OS=Homo sapiens GN=CANX PE=1 SV=2	79	56.3	2601.43
P49069	CAMLG_HUMAN	33216.8	8.2	Calcium signal-modulating cyclophilin ligand OS=Homo sapiens GN=CAMLG PE=1 SV=1	6	27	153.27
P07384	CAN1_HUMAN	82465.4	5.49	Calpain-1 catalytic subunit OS=Homo sapiens GN=CAPN1 PE=1 SV=1	43	48.2	889.25
Q86VP6	CAND1_HUMAN	137999	5.52	Cullin-associated NEDD8-dissociated protein 1 OS=Homo sapiens GN=CAND1 PE=1 SV=2	106	55	3350.34
O75155	CAND2_HUMAN	136653	5.44	Cullin-associated NEDD8-dissociated protein 2 OS=Homo sapiens GN=CAND2 PE=1 SV=3	13	14.5	206.16
Q8WVQ1	CANT1_HUMAN	44925.7	5.71	Soluble calcium-activated nucleotidase 1 OS=Homo sapiens GN=CANT1 PE=1 SV=1	9	33.4	72.86
P40121	CAPG_HUMAN	38778.6	5.82	Macrophage-capping protein OS=Homo sapiens GN=CAPG PE=1 SV=1	12	36.8	312.74
Q14444	CAPR1_HUMAN	78489.1	5.14	Caprin-1 OS=Homo sapiens GN=CAPRIN1 PE=1 SV=2	19	27.4	486.77
P55212	CASP6_HUMAN	33858.7	6.46	Caspase-6 OS=Homo sapiens GN=CASP6 PE=1 SV=2	13	35.2	258.91
P55210	CASP7_HUMAN	34882	5.72	Caspase-7 OS=Homo sapiens GN=CASP7 PE=1 SV=1	21	0	895.46
Q14790	CASP8_HUMAN	56096.9	5	Caspase-8 OS=Homo sapiens GN=CASP8 PE=1 SV=1	7	16.7	171.7
P04040	CATA_HUMAN	59946.8	6.9	Catalase OS=Homo sapiens GN=CAT PE=1 SV=3	26	46.5	238.74
P07858	CATB_HUMAN	38766.2	5.88	Cathepsin B OS=Homo sapiens GN=CTSB PE=1 SV=3	21	41	858.94
P53634	CATC_HUMAN	52618.6	6.54	Dipeptidyl peptidase 1 OS=Homo sapiens GN=CTSC PE=1 SV=2	27	30	1128.8
P07339	CATD_HUMAN	45036.8	6.1	Cathepsin D OS=Homo sapiens GN=CTSD PE=1 SV=1	40	44.4	2365.15
O60911	CATL2_HUMAN	37818.3	8.98	Cathepsin L2 OS=Homo sapiens GN=CTSL2 PE=1 SV=2	10	10.3	88.23
Q9UBR2	CATZ_HUMAN	34530.5	6.7	Cathepsin Z OS=Homo sapiens GN=CTSZ PE=1 SV=1	24	42.9	1070.96
P52907	CAZA1_HUMAN	33073.4	5.45	F-actin-capping protein subunit alpha-1 OS=Homo sapiens GN=CAPZA1 PE=1 SV=3	45	84.3	2616.25
Q9UKZ1	CB029_HUMAN	55522.4	5.99	UPF0760 protein C2orf29 OS=Homo sapiens GN=C2orf29 PE=1 SV=1	8	24.3	154.06
Q8WWC4	CB047_HUMAN	32923.1	9.31	Uncharacterized protein C2orf47, mitochondrial OS=Homo sapiens GN=C2orf47 PE=1 SV=1	9	24.4	228.62
Q8N8R5	CB069_HUMAN	43933.8	8.31	UPF0565 protein C2orf69 OS=Homo sapiens GN=C2orf69 PE=2 SV=1	3	12.2	84.97
Q9UPW5	CBPC1_HUMAN	139786	5.78	Cytosolic carboxypeptidase 1 OS=Homo sapiens GN=AGTPBP1 PE=1 SV=3	10	7.7	64.94
O75976	CBPD_HUMAN	153919	5.68	Carboxypeptidase D OS=Homo sapiens GN=CPD PE=1 SV=2	45	25	938.97
P16152	CBR1_HUMAN	30641	8.55	Carbonyl reductase [NADPH] 1 OS=Homo sapiens GN=CBR1 PE=1 SV=3	51	79.1	3444.17
O75828	CBR3_HUMAN	31229.9	5.82	Carbonyl reductase [NADPH] 3 OS=Homo sapiens GN=CBR3 PE=1 SV=3	27	78.7	764.18
Q8N4T8	CBR4_HUMAN	25456.5	9.4	Carbonyl reductase family member 4 OS=Homo sapiens GN=CBR4 PE=1 SV=3	7	27.4	200.81
Q8IUF1	CBWD2_HUMAN	44348.8	4.79	COBW domain-containing protein 2 OS=Homo sapiens GN=CBWD2 PE=1 SV=1	4	13.2	51.59
Q13185	CBX3_HUMAN	20969.4	5.23	Chromobox protein homolog 3 OS=Homo sapiens GN=CBX3 PE=1 SV=4	22	56.3	3002.11
P45973	CBX5_HUMAN	22382.1	5.71	Chromobox protein homolog 5 OS=Homo sapiens GN=CBX5 PE=1 SV=1	20	70.2	1191.9
Q9NPL8	CC001_HUMAN	32328.8	8.65	Transmembrane protein C3orf1 OS=Homo sapiens GN=C3orf1 PE=1 SV=2	8	20.4	316.32
Q8NBI6	CC021_HUMAN	44234.6	8.35	Uncharacterized protein C3orf21 OS=Homo sapiens GN=C3orf21 PE=2 SV=1	10	0	149.38
Q96FZ2	CC037_HUMAN	41119.4	8.43	UPF0361 protein C3orf37 OS=Homo sapiens GN=C3orf37 PE=1 SV=1	14	44.6	108.38
Q8WVI0	CC078_HUMAN	8690.61	10.87	UPF0640 protein C3orf78 OS=Homo sapiens GN=C3orf78 PE=2 SV=2	3	20	130.61
Q96G28	CC104_HUMAN	39592.9	4.93	Coiled-coil domain-containing protein 104 OS=Homo sapiens GN=CCDC104 PE=1 SV=2	16	15.1	304.5
Q96CT7	CC124_HUMAN	25819.6	9.54	Coiled-coil domain-containing protein 124 OS=Homo sapiens GN=CCDC124 PE=1 SV=1	25	52.9	669.13
Q96BQ5	CC127_HUMAN	30986.1	9.26	Coiled-coil domain-containing protein 127 OS=Homo sapiens GN=CCDC127 PE=1 SV=1	15	29.6	107.14
Q9H6E4	CC134_HUMAN	26601	8.89	Coiled-coil domain-containing protein 134 OS=Homo sapiens GN=CCDC134 PE=1 SV=1	12	46.7	174.64
Q6PK04	CC137_HUMAN	33268.1	10.94	Coiled-coil domain-containing protein 137 OS=Homo sapiens GN=CCDC137 PE=1 SV=1	16	41.5	110.79
Q96AQ8	CC90A_HUMAN	40011.2	9.67	Coiled-coil domain-containing protein 90A, mitochondrial OS=Homo sapiens GN=CCDC90A PE=2 SV=1	12	35.1	190.4
Q9GZT6	CC90B_HUMAN	29544.2	6.99	Coiled-coil domain-containing protein 90B, mitochondrial OS=Homo sapiens GN=CCDC90B PE=1 SV=2	7	29.1	57.8
Q8IX12	CCAR1_HUMAN	133423	5.57	Cell division cycle and apoptosis regulator protein 1 OS=Homo sapiens GN=CCAR1 PE=1 SV=2	61	37.7	704.5
Q8WUD4	CCD12_HUMAN	19226.3	6.81	Coiled-coil domain-containing protein 12 OS=Homo sapiens GN=CCDC12 PE=1 SV=1	19	69.9	118.16
O60826	CCD22_HUMAN	71054.3	6.3	Coiled-coil domain-containing protein 22 OS=Homo sapiens GN=CCDC22 PE=1 SV=1	13	19.3	71.43
Q8N300	CCD23_HUMAN	7860.01	9.21	Coiled-coil domain-containing protein 23 OS=Homo sapiens GN=CCDC23 PE=2 SV=1	1	22.7	168.56
Q86WR0	CCD25_HUMAN	24634.2	6.34	Coiled-coil domain-containing protein 25 OS=Homo sapiens GN=CCDC25 PE=1 SV=2	16	51	310.29
Q96MW1	CCD43_HUMAN	25290	4.84	Coiled-coil domain-containing protein 43 OS=Homo sapiens GN=CCDC43 PE=1 SV=2	10	35.3	235.04
Q96A33	CCD47_HUMAN	56123.4	4.76	Coiled-coil domain-containing protein 47 OS=Homo sapiens GN=CCDC47 PE=1 SV=1	49	0	1600.64
Q8IVM0	CCD50_HUMAN	35914	6.2	Coiled-coil domain-containing protein 50 OS=Homo sapiens GN=CCDC50 PE=1 SV=1	14	52.3	281.69
Q96ER9	CCD51_HUMAN	46010.9	8.3	Coiled-coil domain-containing protein 51 OS=Homo sapiens GN=CCDC51 PE=1 SV=2	21	49.4	502.43
Q9Y3C0	CCD53_HUMAN	21216.6	4.35	WASH complex subunit CCDC53 OS=Homo sapiens GN=CCDC53 PE=1 SV=1	9	46.9	177.03
Q9Y2R0	CCD56_HUMAN	11724.1	9.59	Coiled-coil domain-containing protein 56 OS=Homo sapiens GN=CCDC56 PE=1 SV=1	23	53.8	594.47
Q4VC31	CCD58_HUMAN	16837.6	7.67	Coiled-coil domain-containing protein 58 OS=Homo sapiens GN=CCDC58 PE=1 SV=1	23	66.7	967.86
Q9Y2S6	CCD72_HUMAN	7061.93	10	Coiled-coil domain-containing protein 72 OS=Homo sapiens GN=CCDC72 PE=1 SV=1	12	37.5	279.2
P53701	CCHL_HUMAN	30981	6.25	Cytochrome c-type heme lyase OS=Homo sapiens GN=HCCS PE=1 SV=1	18	42.2	448
P51946	CCNH_HUMAN	38075.4	6.73	Cyclin-H OS=Homo sapiens GN=CCNH PE=1 SV=1	10	30	302.97
Q8WVX3	CD003_HUMAN	7598.86	5.07	Uncharacterized protein C4orf3 OS=Homo sapiens GN=C4orf3 PE=2 SV=2	6	50	108.1
Q9NWY4	CD027_HUMAN	39810.2	6.34	UPF0609 protein C4orf27 OS=Homo sapiens GN=C4orf27 PE=1 SV=2	17	43.4	201.31
Q96EY4	CD043_HUMAN	24077.5	9.33	UPF0534 protein C4orf43 OS=Homo sapiens GN=C4orf43 PE=1 SV=2	13	28	295.04
Q8N5G0	CD052_HUMAN	18391.5	10.99	Uncharacterized protein C4orf52 OS=Homo sapiens GN=C4orf52 PE=1 SV=2	6	33.9	212.28
O75794	CD123_HUMAN	39566.3	4.64	Cell division cycle protein 123 homolog OS=Homo sapiens GN=CDC123 PE=1 SV=1	8	17	315.67
P42771	CD2A1_HUMAN	16579.4	5.52	Cyclin-dependent kinase inhibitor 2A, isoforms 1/2/3 OS=Homo sapiens GN=CDKN2A PE=1 SV=2	22	78.2	879.55
Q9Y5K6	CD2AP_HUMAN	71635.4	6.07	CD2-associated protein OS=Homo sapiens GN=CD2AP PE=1 SV=1	28	33.8	223.67
O95400	CD2B2_HUMAN	37737.3	4.49	CD2 antigen cytoplasmic tail-binding protein 2 OS=Homo sapiens GN=CD2BP2 PE=1 SV=1	19	40.2	371.69
P16070	CD44_HUMAN	82016.6	5.13	CD44 antigen OS=Homo sapiens GN=CD44 PE=1 SV=2	5	10.2	188.95
P60033	CD81_HUMAN	26476.4	5.09	CD81 antigen OS=Homo sapiens GN=CD81 PE=1 SV=1	5	28	281.49
P14209	CD99_HUMAN	18893.3	4.58	CD99 antigen OS=Homo sapiens GN=CD99 PE=1 SV=1	3	3.1	124.9
Q12834	CDC20_HUMAN	55087.8	9.33	Cell division cycle protein 20 homolog OS=Homo sapiens GN=CDC20 PE=1 SV=2	15	0	69.84
Q9UJX2	CDC23_HUMAN	69588.3	6.59	Cell division cycle protein 23 homolog OS=Homo sapiens GN=CDC23 PE=1 SV=3	19	0	179.6
Q16543	CDC37_HUMAN	44953.2	5.17	Hsp90 co-chaperone Cdc37 OS=Homo sapiens GN=CDC37 PE=1 SV=1	29	43.7	494.66
Q99459	CDC5L_HUMAN	92421.8	8.22	Cell division cycle 5-like protein OS=Homo sapiens GN=CDC5L PE=1 SV=2	38	6.2	801.91
Q6P1J9	CDC73_HUMAN	60653.1	9.63	Parafibromin OS=Homo sapiens GN=CDC73 PE=1 SV=1	22	36	660.35
O14735	CDIPT_HUMAN	23865.3	8.23	CDP-diacylglycerol--inositol 3-phosphatidyltransferase OS=Homo sapiens GN=CDIPT PE=1 SV=1	6	16.4	135.44
P06493	CDK1_HUMAN	34116.9	8.37	Cell division protein kinase 1 OS=Homo sapiens GN=CDK1 PE=1 SV=2	52	81.8	2236.01
P24941	CDK2_HUMAN	34079.1	8.8	Cell division protein kinase 2 OS=Homo sapiens GN=CDK2 PE=1 SV=2	30	66.4	527.71
Q00535	CDK5_HUMAN	33739.4	7.57	Cell division protein kinase 5 OS=Homo sapiens GN=CDK5 PE=1 SV=3	23	62.3	449.56
P50613	CDK7_HUMAN	39298.6	8.66	Cell division protein kinase 7 OS=Homo sapiens GN=CDK7 PE=1 SV=1	12	31.2	65.04
O14519	CDKA1_HUMAN	12414.3	9.41	Cyclin-dependent kinase 2-associated protein 1 OS=Homo sapiens GN=CDK2AP1 PE=1 SV=1	5	70.4	130.39
Q5VV42	CDKAL_HUMAN	65754.4	7.2	CDK5 regulatory subunit-associated protein 1-like 1 OS=Homo sapiens GN=CDKAL1 PE=1 SV=1	9	18.7	161.05
Q16878	CDO1_HUMAN	23185.3	6.11	Cysteine dioxygenase type 1 OS=Homo sapiens GN=CDO1 PE=1 SV=2	9	29	272.65
Q9UKY7	CDV3_HUMAN	27318.4	6.06	Protein CDV3 homolog OS=Homo sapiens GN=CDV3 PE=1 SV=1	18	64.3	201.69
Q49AR2	CE022_HUMAN	50505.7	4.65	UPF0489 protein C5orf22 OS=Homo sapiens GN=C5orf22 PE=1 SV=2	14	34.4	442.37
Q9H1C7	CE032_HUMAN	10965.9	4.2	UPF0467 protein C5orf32 OS=Homo sapiens GN=C5orf32 PE=2 SV=1	3	11.3	143.97
Q4G0N4	CE033_HUMAN	49972.4	8.46	UPF0465 protein C5orf33 OS=Homo sapiens GN=C5orf33 PE=1 SV=2	35	55.9	766.49
A6NDU8	CE051_HUMAN	34225.9	5.15	UPF0600 protein C5orf51 OS=Homo sapiens GN=C5orf51 PE=1 SV=1	13	55.4	455.7
Q9BXW7	CECR5_HUMAN	46748	8.38	Cat eye syndrome critical region protein 5 OS=Homo sapiens GN=CECR5 PE=1 SV=1	28	52.7	870.6
P49454	CENPF_HUMAN	370844	5.03	Centromere protein F OS=Homo sapiens GN=CENPF PE=1 SV=2	55	18.2	139.22
Q9H3R5	CENPH_HUMAN	28519.9	5.23	Centromere protein H OS=Homo sapiens GN=CENPH PE=1 SV=1	12	56.7	251.86
Q9NSP4	CENPM_HUMAN	20009.5	6.7	Centromere protein M OS=Homo sapiens GN=CENPM PE=1 SV=1	8	27.2	280.97
Q7Z7K6	CENPV_HUMAN	30383.3	9.78	Centromere protein V OS=Homo sapiens GN=CENPV PE=1 SV=1	18	54.9	509.65
P41208	CETN2_HUMAN	19725.9	4.91	Centrin-2 OS=Homo sapiens GN=CETN2 PE=1 SV=1	17	86.6	887.4
Q9NWH2	CF035_HUMAN	14805.6	9.17	UPF0463 transmembrane protein C6orf35 OS=Homo sapiens GN=C6orf35 PE=2 SV=1	3	21.3	124.87
Q9P1F3	CF115_HUMAN	9107.88	5.86	Costars family protein C6orf115 OS=Homo sapiens GN=C6orf115 PE=1 SV=1	10	46.9	396.01
Q9BRT2	CF125_HUMAN	14979.5	6.85	Uncharacterized protein C6orf125 OS=Homo sapiens GN=C6orf125 PE=1 SV=1	16	59.5	766.82
Q9Y530	CF130_HUMAN	17298.8	8.55	Uncharacterized protein C6orf130 OS=Homo sapiens GN=C6orf130 PE=1 SV=2	15	52.2	513.65
Q5TGL8	CF145_HUMAN	26714.4	4.94	PX domain-containing protein C6orf145 OS=Homo sapiens GN=C6orf145 PE=2 SV=3	4	16.5	125.28
Q6ZRQ5	CF167_HUMAN	144110	_	Uncharacterized protein C6orf167 OS=Homo sapiens GN=C6orf167 PE=1 SV=3	13	0	112.87
Q9P0P8	CF203_HUMAN	28037.8	9.31	Uncharacterized protein C6orf203 OS=Homo sapiens GN=C6orf203 PE=1 SV=1	8	18.3	280.38
Q9H993	CF211_HUMAN	51539	5.48	UPF0364 protein C6orf211 OS=Homo sapiens GN=C6orf211 PE=1 SV=1	24	39	725.2
O95766	CG028_HUMAN	56286.4	_	UPF0550 protein C7orf28 OS=Homo sapiens GN=C7orf28A PE=1 SV=1	6	0	119.63
Q96EH3	CG030_HUMAN	26495.2	5.32	Uncharacterized protein C7orf30 OS=Homo sapiens GN=C7orf30 PE=2 SV=1	4	7.1	163.54
Q8N3F0	CG041_HUMAN	15200.9	4.03	UPF0452 protein C7orf41 OS=Homo sapiens GN=C7orf41 PE=2 SV=2	7	28.2	171.75
Q96HJ9	CG055_HUMAN	12854.8	10.08	UPF0562 protein C7orf55 OS=Homo sapiens GN=C7orf55 PE=1 SV=2	14	54	272.6
Q0VGL1	CG059_HUMAN	10791.6	6.07	UPF0539 protein C7orf59 OS=Homo sapiens GN=C7orf59 PE=1 SV=1	12	31.3	305.41
Q9UFW8	CGBP1_HUMAN	19093.7	9.14	CGG triplet repeat-binding protein 1 OS=Homo sapiens GN=CGGBP1 PE=1 SV=2	19	67.7	632.71
Q16880	CGT_HUMAN	61626.6	9.54	2-hydroxyacylsphingosine 1-beta-galactosyltransferase OS=Homo sapiens GN=UGT8 PE=2 SV=2	8	12.9	294.42
Q8WUY1	CH055_HUMAN	24135	9.71	UPF0670 protein C8orf55 OS=Homo sapiens GN=C8orf55 PE=1 SV=2	21	54.3	429.29
Q6P1X6	CH082_HUMAN	24273.2	9.37	UPF0598 protein C8orf82 OS=Homo sapiens GN=C8orf82 PE=1 SV=2	12	47.2	358.34
P61604	CH10_HUMAN	10924.9	8.89	10 kDa heat shock protein, mitochondrial OS=Homo sapiens GN=HSPE1 PE=1 SV=2	50	86.3	3447.11
P10809	CH60_HUMAN	61187.4	5.7	60 kDa heat shock protein, mitochondrial OS=Homo sapiens GN=HSPD1 PE=1 SV=2	150	83.2	21693.7
Q8WUX2	CHAC2_HUMAN	21032.7	5.31	Cation transport regulator-like protein 2 OS=Homo sapiens GN=CHAC2 PE=2 SV=1	19	52.2	759.57
Q96BP2	CHCH1_HUMAN	13694.1	10.24	Coiled-coil-helix-coiled-coil-helix domain-containing protein 1 OS=Homo sapiens GN=CHCHD1 PE=1 SV=1	9	57.6	284.54
Q9Y6H1	CHCH2_HUMAN	15730.8	9.43	Coiled-coil-helix-coiled-coil-helix domain-containing protein 2, mitochondrial OS=Homo sapiens GN=CHCHD2 PE=1 SV=1	8	33.8	488.79
Q9BSY4	CHCH5_HUMAN	12843.1	6.28	Coiled-coil-helix-coiled-coil-helix domain-containing protein 5 OS=Homo sapiens GN=CHCHD5 PE=2 SV=1	9	75.5	474.04
Q9BUK0	CHCH7_HUMAN	10317	9.1	Coiled-coil-helix-coiled-coil-helix domain-containing protein 7 OS=Homo sapiens GN=CHCHD7 PE=2 SV=1	6	40	245.23
Q9NYJ1	CHCH8_HUMAN	10355.7	5.65	Coiled-coil-helix-coiled-coil-helix domain-containing protein 8 OS=Homo sapiens GN=CHCHD8 PE=1 SV=2	8	70.1	385.79
Q86WJ1	CHD1L_HUMAN	101507	6.45	Chromodomain-helicase-DNA-binding protein 1-like OS=Homo sapiens GN=CHD1L PE=1 SV=1	15	17.7	57.72
Q14839	CHD4_HUMAN	219393	5.62	Chromodomain-helicase-DNA-binding protein 4 OS=Homo sapiens GN=CHD4 PE=1 SV=1	130	51	1723.13
Q8IWX8	CHERP_HUMAN	104150	9.15	Calcium homeostasis endoplasmic reticulum protein OS=Homo sapiens GN=CHERP PE=1 SV=3	27	27.7	115.36
Q9BWS9	CHID1_HUMAN	45083.4	8.74	Chitinase domain-containing protein 1 OS=Homo sapiens GN=CHID1 PE=1 SV=1	38	61.6	927.31
Q9UNE7	CHIP_HUMAN	35290.4	5.61	E3 ubiquitin-protein ligase CHIP OS=Homo sapiens GN=STUB1 PE=1 SV=2	29	55.1	707.37
O43633	CHM2A_HUMAN	25087.9	5.88	Charged multivesicular body protein 2a OS=Homo sapiens GN=CHMP2A PE=1 SV=1	38	54.5	1610.15
Q9UQN3	CHM2B_HUMAN	23948.2	8.8	Charged multivesicular body protein 2b OS=Homo sapiens GN=CHMP2B PE=1 SV=1	16	23.6	123.61
Q9BY43	CHM4A_HUMAN	25082.8	4.65	Charged multivesicular body protein 4a OS=Homo sapiens GN=CHMP4A PE=1 SV=3	13	45	445.54
Q9H444	CHM4B_HUMAN	24934.6	4.76	Charged multivesicular body protein 4b OS=Homo sapiens GN=CHMP4B PE=1 SV=1	22	55.4	1094.6
Q96CF2	CHM4C_HUMAN	26394.3	5.83	Charged multivesicular body protein 4c OS=Homo sapiens GN=CHMP4C PE=1 SV=1	9	27.5	69.49
Q9Y3E7	CHMP3_HUMAN	25113.8	5.1	Charged multivesicular body protein 3 OS=Homo sapiens GN=VPS24 PE=1 SV=3	11	42.8	122.6
Q9NZZ3	CHMP5_HUMAN	24612.4	4.68	Charged multivesicular body protein 5 OS=Homo sapiens GN=CHMP5 PE=1 SV=1	22	56.2	1094.83
Q96FZ7	CHMP6_HUMAN	23527.3	5.28	Charged multivesicular body protein 6 OS=Homo sapiens GN=CHMP6 PE=1 SV=3	2	11.4	120.1
Q99653	CHP1_HUMAN	22442.3	4.98	Calcium-binding protein p22 OS=Homo sapiens GN=CHP PE=1 SV=3	17	59.5	360.98
Q9NRG0	CHRC1_HUMAN	14758.5	4.99	Chromatin accessibility complex protein 1 OS=Homo sapiens GN=CHRAC1 PE=1 SV=1	3	19.8	100.1
Q9UHD1	CHRD1_HUMAN	38263.9	8.1	Cysteine and histidine-rich domain-containing protein 1 OS=Homo sapiens GN=CHORDC1 PE=1 SV=2	38	76.2	1435.15
Q9Y2V2	CHSP1_HUMAN	16110.1	8.41	Calcium-regulated heat stable protein 1 OS=Homo sapiens GN=CARHSP1 PE=1 SV=2	12	49.7	1097.22
Q8WUH1	CHUR_HUMAN	13391.1	4.73	Protein Churchill OS=Homo sapiens GN=CHURC1 PE=1 SV=1	6	46.4	130.82
Q9H330	CI005_HUMAN	101508	9.03	Transmembrane protein C9orf5 OS=Homo sapiens GN=C9orf5 PE=1 SV=2	8	1	83.82
Q9NX38	CI006_HUMAN	20764.5	8.12	UPF0436 protein C9orf6 OS=Homo sapiens GN=C9orf6 PE=1 SV=1	4	25.4	167.31
Q8N5L8	CI023_HUMAN	17791.2	10.32	Alba-like protein C9orf23 OS=Homo sapiens GN=C9orf23 PE=1 SV=1	10	46.6	155.2
Q9HBL7	CI046_HUMAN	17190	9.58	Transmembrane protein C9orf46 OS=Homo sapiens GN=C9orf46 PE=2 SV=1	21	48.3	614.06
Q5T6V5	CI064_HUMAN	39459.9	5.61	UPF0553 protein C9orf64 OS=Homo sapiens GN=C9orf64 PE=1 SV=1	25	45.2	1151.99
Q9NZ63	CI078_HUMAN	33724.2	6.33	Uncharacterized protein C9orf78 OS=Homo sapiens GN=C9orf78 PE=1 SV=1	4	18	189.18
Q96GE9	CI123_HUMAN	12363.3	9.8	Transmembrane protein C9orf123 OS=Homo sapiens GN=C9orf123 PE=2 SV=1	6	49.1	202.46
Q9BUH6	CI142_HUMAN	21968.1	5.39	Uncharacterized protein C9orf142 OS=Homo sapiens GN=C9orf142 PE=1 SV=2	25	64.7	1410.03
O76071	CIAO1_HUMAN	38842.2	4.81	Probable cytosolic iron-sulfur protein assembly protein CIAO1 OS=Homo sapiens GN=CIAO1 PE=1 SV=1	15	54.3	620.31
Q99828	CIB1_HUMAN	21861	4.65	Calcium and integrin-binding protein 1 OS=Homo sapiens GN=CIB1 PE=1 SV=4	5	34	75.05
Q15642	CIP4_HUMAN	68538.3	5.55	Cdc42-interacting protein 4 OS=Homo sapiens GN=TRIP10 PE=1 SV=3	10	22.6	119.01
Q9NZ45	CISD1_HUMAN	12362.3	9.19	CDGSH iron-sulfur domain-containing protein 1 OS=Homo sapiens GN=CISD1 PE=1 SV=1	20	64.8	1248.31
Q8N5K1	CISD2_HUMAN	15496.5	9.66	CDGSH iron-sulfur domain-containing protein 2 OS=Homo sapiens GN=CISD2 PE=1 SV=1	21	57.8	700.83
O75390	CISY_HUMAN	51907.6	8.45	Citrate synthase, mitochondrial OS=Homo sapiens GN=CS PE=1 SV=2	45	58.6	1291.99
Q96B45	CJ032_HUMAN	11614	6.27	UPF0693 protein C10orf32 OS=Homo sapiens GN=C10orf32 PE=1 SV=1	7	76.2	290.87
Q96D05	CJ035_HUMAN	13230	11.58	Uncharacterized protein C10orf35 OS=Homo sapiens GN=C10orf35 PE=1 SV=1	6	22.3	638.02
Q86Y37	CJ046_HUMAN	41322.6	5.08	Uncharacterized protein C10orf46 OS=Homo sapiens GN=C10orf46 PE=2 SV=1	6	31.2	173.3
Q5T2E6	CJ076_HUMAN	79514.7	6.13	UPF0668 protein C10orf76 OS=Homo sapiens GN=C10orf76 PE=2 SV=1	9	19.2	109.55
Q9BTE3	CJ119_HUMAN	73789.1	_	UPF0557 protein C10orf119 OS=Homo sapiens GN=C10orf119 PE=1 SV=2	24	0	347.55
P61165	CK010_HUMAN	9072.79	5.58	UPF0197 transmembrane protein C11orf10 OS=Homo sapiens GN=C11orf10 PE=1 SV=1	8	20.6	836.51
Q9H0W9	CK054_HUMAN	35607.8	6.23	Ester hydrolase C11orf54 OS=Homo sapiens GN=C11orf54 PE=1 SV=1	20	16.1	434.13
Q9H7C9	CK067_HUMAN	13437.8	8.59	UPF0366 protein C11orf67 OS=Homo sapiens GN=C11orf67 PE=1 SV=1	14	67.2	673.24
Q9H3H3	CK068_HUMAN	27536.8	5.28	UPF0696 protein C11orf68 OS=Homo sapiens GN=C11orf68 PE=1 SV=1	4	13.1	79.19
Q53FT3	CK073_HUMAN	21670.7	5.27	Uncharacterized protein C11orf73 OS=Homo sapiens GN=C11orf73 PE=1 SV=2	15	27.9	577.75
Q9BUA3	CK084_HUMAN	41296.5	4.92	Uncharacterized protein C11orf84 OS=Homo sapiens GN=C11orf84 PE=1 SV=3	5	24.7	131.5
Q7Z7L8	CK096_HUMAN	46769.6	10.04	Uncharacterized protein C11orf96 OS=Homo sapiens GN=C11orf96 PE=1 SV=3	9	22.3	131.01
Q96JB5	CK5P3_HUMAN	57227.1	4.68	CDK5 regulatory subunit-associated protein 3 OS=Homo sapiens GN=CDK5RAP3 PE=1 SV=2	19	29.8	412.71
Q07065	CKAP4_HUMAN	66096.8	5.63	Cytoskeleton-associated protein 4 OS=Homo sapiens GN=CKAP4 PE=1 SV=2	92	72.8	5805.45
Q14008	CKAP5_HUMAN	227062	7.95	Cytoskeleton-associated protein 5 OS=Homo sapiens GN=CKAP5 PE=1 SV=3	218	60.6	3835.22
P61024	CKS1_HUMAN	9653.94	8.89	Cyclin-dependent kinases regulatory subunit 1 OS=Homo sapiens GN=CKS1B PE=1 SV=1	6	40.5	82.53
Q8WUH6	CL023_HUMAN	11741.1	9.3	UPF0444 transmembrane protein C12orf23 OS=Homo sapiens GN=C12orf23 PE=1 SV=1	7	44	558.26
Q8N999	CL029_HUMAN	38093.2	6.6	Uncharacterized protein C12orf29 OS=Homo sapiens GN=C12orf29 PE=1 SV=2	11	42.5	70.15
Q8N5I9	CL045_HUMAN	20509.2	5.1	Uncharacterized protein C12orf45 OS=Homo sapiens GN=C12orf45 PE=1 SV=1	10	49.2	183.86
Q69YU5	CL073_HUMAN	8074.26	9.21	Uncharacterized protein C12orf73 OS=Homo sapiens GN=C12orf73 PE=2 SV=2	7	53.5	104.41
P09496	CLCA_HUMAN	27174.1	4.43	Clathrin light chain A OS=Homo sapiens GN=CLTA PE=1 SV=1	18	28.6	120.29
P09497	CLCB_HUMAN	25289.2	4.57	Clathrin light chain B OS=Homo sapiens GN=CLTB PE=1 SV=1	21	33.2	74.31
Q96S66	CLCC1_HUMAN	62667.3	5.36	Chloride channel CLIC-like protein 1 OS=Homo sapiens GN=CLCC1 PE=1 SV=1	10	25	71.09
Q9Y696	CLIC4_HUMAN	28981.8	5.45	Chloride intracellular channel protein 4 OS=Homo sapiens GN=CLIC4 PE=1 SV=4	60	87.7	2527.45
P30622	CLIP1_HUMAN	162888	5.29	CAP-Gly domain-containing linker protein 1 OS=Homo sapiens GN=CLIP1 PE=1 SV=2	51	33.7	225.03
Q5W111	CLLD6_HUMAN	22107.8	_	Chronic lymphocytic leukemia deletion region gene 6 protein OS=Homo sapiens GN=CLLD6 PE=1 SV=2	8	0	91.33
Q96KA5	CLP1L_HUMAN	62531.1	8.71	Cleft lip and palate transmembrane protein 1-like protein OS=Homo sapiens GN=CLPTM1L PE=1 SV=1	20	32	281.09
Q9H078	CLPB_HUMAN	79193.2	9.13	Caseinolytic peptidase B protein homolog OS=Homo sapiens GN=CLPB PE=1 SV=1	33	44.7	672.21
Q16740	CLPP_HUMAN	30445.7	8.26	Putative ATP-dependent Clp protease proteolytic subunit, mitochondrial OS=Homo sapiens GN=CLPP PE=1 SV=1	24	43	1293.56
O76031	CLPX_HUMAN	69922	7.51	ATP-dependent Clp protease ATP-binding subunit clpX-like, mitochondrial OS=Homo sapiens GN=CLPX PE=1 SV=2	16	30.8	177.62
P10909	CLUS_HUMAN	53031.2	5.89	Clusterin OS=Homo sapiens GN=CLU PE=1 SV=1	7	20.5	95.66
P0C221	CN038_HUMAN	97809.2	5.8	Uncharacterized protein C14orf38 OS=Homo sapiens GN=C14orf38 PE=2 SV=1	16	20.2	56.96
Q9NWQ9	CN119_HUMAN	16112.9	4.89	Uncharacterized protein C14orf119 OS=Homo sapiens GN=C14orf119 PE=2 SV=1	1	8.6	59.09
Q9BXV9	CN142_HUMAN	10909.1	4.08	Uncharacterized protein C14orf142 OS=Homo sapiens GN=C14orf142 PE=2 SV=2	6	57	461.69
Q9Y224	CN166_HUMAN	28164.8	6.19	UPF0568 protein C14orf166 OS=Homo sapiens GN=C14orf166 PE=1 SV=1	37	33.2	1846.19
P09543	CN37_HUMAN	47947.8	9.17	2',3'-cyclic-nucleotide 3'-phosphodiesterase OS=Homo sapiens GN=CNP PE=1 SV=2	19	34.7	201.63
Q15003	CND2_HUMAN	83309.6	4.92	Condensin complex subunit 2 OS=Homo sapiens GN=NCAPH PE=1 SV=3	26	36.8	741.72
Q9BPX3	CND3_HUMAN	115345	5.44	Condensin complex subunit 3 OS=Homo sapiens GN=NCAPG PE=1 SV=1	32	25.9	1194.32
P42695	CNDD3_HUMAN	170950	7.38	Condensin-2 complex subunit D3 OS=Homo sapiens GN=NCAPD3 PE=1 SV=2	27	20	204.32
Q96KP4	CNDP2_HUMAN	53187	5.66	Cytosolic non-specific dipeptidase OS=Homo sapiens GN=CNDP2 PE=1 SV=2	34	63.8	892.06
Q15417	CNN3_HUMAN	36561.8	5.69	Calponin-3 OS=Homo sapiens GN=CNN3 PE=1 SV=1	44	73.9	1521.71
Q9NUP1	CNO_HUMAN	23507.5	4.9	Protein cappuccino homolog OS=Homo sapiens GN=CNO PE=1 SV=1	10	54.4	282.25
A5YKK6	CNOT1_HUMAN	269106	6.65	CCR4-NOT transcription complex subunit 1 OS=Homo sapiens GN=CNOT1 PE=1 SV=2	70	23.4	1185.73
Q9UIV1	CNOT7_HUMAN	33066.1	4.77	CCR4-NOT transcription complex subunit 7 OS=Homo sapiens GN=CNOT7 PE=1 SV=3	6	0	79.95
Q9Y2B0	CNPY2_HUMAN	20981.3	4.81	Protein canopy homolog 2 OS=Homo sapiens GN=CNPY2 PE=1 SV=1	30	59.9	1013.29
Q9BT09	CNPY3_HUMAN	31127.8	5.36	Protein canopy homolog 3 OS=Homo sapiens GN=CNPY3 PE=1 SV=1	12	37.8	319.9
Q8N129	CNPY4_HUMAN	28634.1	4.6	Protein canopy homolog 4 OS=Homo sapiens GN=CNPY4 PE=2 SV=1	5	31	85.13
Q9NPA0	CO024_HUMAN	26453.5	9.24	UPF0480 protein C15orf24 OS=Homo sapiens GN=C15orf24 PE=1 SV=1	19	53.3	268.17
Q7Z6K5	CO038_HUMAN	25041.5	5.57	UPF0552 protein C15orf38 OS=Homo sapiens GN=C15orf38 PE=1 SV=1	19	52.7	700.67
Q8WUR7	CO040_HUMAN	13427.4	9.46	UPF0235 protein C15orf40 OS=Homo sapiens GN=C15orf40 PE=1 SV=1	4	31	65.01
P12109	CO6A1_HUMAN	109602	5.26	Collagen alpha-1(VI) chain OS=Homo sapiens GN=COL6A1 PE=1 SV=3	40	37.4	977.31
P12110	CO6A2_HUMAN	109709	5.85	Collagen alpha-2(VI) chain OS=Homo sapiens GN=COL6A2 PE=1 SV=4	13	12.4	130.54
Q96CD2	COAC_HUMAN	22722.7	5.72	Phosphopantothenoylcysteine decarboxylase OS=Homo sapiens GN=PPCDC PE=1 SV=2	4	35.3	68.17
Q13057	COASY_HUMAN	62632.1	6.51	Bifunctional coenzyme A synthase OS=Homo sapiens GN=COASY PE=1 SV=4	18	40.1	438.96
P23528	COF1_HUMAN	18718.7	8.22	Cofilin-1 OS=Homo sapiens GN=CFL1 PE=1 SV=3	63	88	9385.25
P83436	COG7_HUMAN	86973.2	5.27	Conserved oligomeric Golgi complex subunit 7 OS=Homo sapiens GN=COG7 PE=1 SV=1	7	9.4	87.58
P39060	COIA1_HUMAN	179389	5.67	Collagen alpha-1(XVIII) chain OS=Homo sapiens GN=COL18A1 PE=1 SV=5	7	4.8	79.55
Q86X83	COMD2_HUMAN	22788.1	6.24	COMM domain-containing protein 2 OS=Homo sapiens GN=COMMD2 PE=1 SV=2	6	26.1	101.89
Q9UBI1	COMD3_HUMAN	22365.2	5.63	COMM domain-containing protein 3 OS=Homo sapiens GN=COMMD3 PE=1 SV=1	20	59.5	649.24
Q9H0A8	COMD4_HUMAN	22092.4	6.89	COMM domain-containing protein 4 OS=Homo sapiens GN=COMMD4 PE=1 SV=1	15	67.8	607.58
Q9GZQ3	COMD5_HUMAN	24826	6.52	COMM domain-containing protein 5 OS=Homo sapiens GN=COMMD5 PE=1 SV=1	11	0	291.76
Q7Z4G1	COMD6_HUMAN	9745.82	5.69	COMM domain-containing protein 6 OS=Homo sapiens GN=COMMD6 PE=1 SV=1	5	40	227.96
Q86VX2	COMD7_HUMAN	22696.7	5.69	COMM domain-containing protein 7 OS=Homo sapiens GN=COMMD7 PE=1 SV=2	4	19	46.29
Q9NX08	COMD8_HUMAN	21191	5.29	COMM domain-containing protein 8 OS=Homo sapiens GN=COMMD8 PE=1 SV=1	13	49.2	112.18
Q9Y6G5	COMDA_HUMAN	23009.1	6.09	COMM domain-containing protein 10 OS=Homo sapiens GN=COMMD10 PE=1 SV=1	3	13.4	87.97
P21964	COMT_HUMAN	30473.8	5.26	Catechol O-methyltransferase OS=Homo sapiens GN=COMT PE=1 SV=2	36	70.5	1483.42
P53621	COPA_HUMAN	139797	7.7	Coatomer subunit alpha OS=Homo sapiens GN=COPA PE=1 SV=2	97	59.7	2198.19
P53618	COPB_HUMAN	108214	5.72	Coatomer subunit beta OS=Homo sapiens GN=COPB1 PE=1 SV=3	74	52.7	2334.49
P35606	COPB2_HUMAN	103278	5.15	Coatomer subunit beta' OS=Homo sapiens GN=COPB2 PE=1 SV=2	47	44.3	995.85
O14579	COPE_HUMAN	34688.4	4.97	Coatomer subunit epsilon OS=Homo sapiens GN=COPE PE=1 SV=3	48	73.7	2356.2
Q9UBF2	COPG2_HUMAN	98700	5.56	Coatomer subunit gamma-2 OS=Homo sapiens GN=COPG2 PE=1 SV=1	44	49	1041.12
Q9NQ92	COPR5_HUMAN	20225	4.06	Cooperator of PRMT5 OS=Homo sapiens GN=COPR5 PE=1 SV=3	4	20.7	59.52
Q9NZJ6	COQ3_HUMAN	41485.2	7.1	Hexaprenyldihydroxybenzoate methyltransferase, mitochondrial OS=Homo sapiens GN=COQ3 PE=1 SV=2	7	19	217.6
Q99807	COQ7_HUMAN	24432.6	8.77	Ubiquinone biosynthesis protein COQ7 homolog OS=Homo sapiens GN=COQ7 PE=1 SV=3	5	24	86.04
O75208	COQ9_HUMAN	35657.7	5.61	Ubiquinone biosynthesis protein COQ9, mitochondrial OS=Homo sapiens GN=COQ9 PE=1 SV=1	12	38.4	274.82
Q9BR76	COR1B_HUMAN	54884.5	5.61	Coronin-1B OS=Homo sapiens GN=CORO1B PE=1 SV=1	15	26.4	144.78
P57737	CORO7_HUMAN	101626	5.51	Coronin-7 OS=Homo sapiens GN=CORO7 PE=1 SV=2	32	36.8	472.63
Q14019	COTL1_HUMAN	16049.1	5.54	Coactosin-like protein OS=Homo sapiens GN=COTL1 PE=1 SV=3	21	62.7	208.46
Q9Y6N1	COX11_HUMAN	31752	9.21	Cytochrome c oxidase assembly protein COX11, mitochondrial OS=Homo sapiens GN=COX11 PE=1 SV=3	15	0	219.53
Q14061	COX17_HUMAN	7252.51	6.81	Cytochrome c oxidase copper chaperone OS=Homo sapiens GN=COX17 PE=1 SV=2	18	96.8	628.71
Q49B96	COX19_HUMAN	10615.2	8.94	Cytochrome c oxidase assembly protein COX19 OS=Homo sapiens GN=COX19 PE=1 SV=1	8	68.9	93.72
P13073	COX41_HUMAN	19621.1	9.52	Cytochrome c oxidase subunit 4 isoform 1, mitochondrial OS=Homo sapiens GN=COX4I1 PE=1 SV=1	54	58.6	1888.51
P20674	COX5A_HUMAN	16922.8	6.3	Cytochrome c oxidase subunit 5A, mitochondrial OS=Homo sapiens GN=COX5A PE=1 SV=2	29	38	1475.91
P09669	COX6C_HUMAN	8775.69	10.38	Cytochrome c oxidase subunit 6C OS=Homo sapiens GN=COX6C PE=1 SV=2	45	54.7	843.73
O14548	COX7R_HUMAN	12663.5	9.43	Cytochrome c oxidase subunit 7A-related protein, mitochondrial OS=Homo sapiens GN=COX7A2L PE=1 SV=2	7	51.6	422.62
Q7Z7K0	COXAM_HUMAN	12823.4	8.89	COX assembly mitochondrial protein homolog OS=Homo sapiens GN=CMC1 PE=1 SV=1	5	21.7	128.01
Q9NRP2	CP061_HUMAN	9681.81	7.74	Uncharacterized protein C16orf61 OS=Homo sapiens GN=C16orf61 PE=1 SV=1	15	82.3	353.13
Q9Y6A4	CP080_HUMAN	22931.1	9.78	UPF0468 protein C16orf80 OS=Homo sapiens GN=C16orf80 PE=1 SV=1	23	43.5	863.17
Q6PH81	CP087_HUMAN	18073.5	10.09	UPF0547 protein C16orf87 OS=Homo sapiens GN=C16orf87 PE=2 SV=1	6	36.4	132.5
Q16850	CP51A_HUMAN	57168.6	8.72	Lanosterol 14-alpha demethylase OS=Homo sapiens GN=CYP51A1 PE=1 SV=3	22	7.2	707.69
Q6FI81	CPIN1_HUMAN	34131.3	5.44	Anamorsin OS=Homo sapiens GN=CIAPIN1 PE=1 SV=2	34	79.2	1024.39
Q99829	CPNE1_HUMAN	59648.8	5.52	Copine-1 OS=Homo sapiens GN=CPNE1 PE=1 SV=1	37	46.9	1120.65
O75131	CPNE3_HUMAN	60947.4	5.6	Copine-3 OS=Homo sapiens GN=CPNE3 PE=1 SV=1	41	51.4	1330.36
Q86YQ8	CPNE8_HUMAN	63637.9	5.66	Copine-8 OS=Homo sapiens GN=CPNE8 PE=1 SV=2	10	17.7	212.05
P04632	CPNS1_HUMAN	28468.8	5.05	Calpain small subunit 1 OS=Homo sapiens GN=CAPNS1 PE=1 SV=1	45	86.2	2142.22
Q9BRF8	CPPED_HUMAN	35896	5.78	Calcineurin-like phosphoesterase domain-containing protein 1 OS=Homo sapiens GN=CPPED1 PE=1 SV=2	13	38.5	305.19
Q9P2I0	CPSF2_HUMAN	89286	4.98	Cleavage and polyadenylation specificity factor subunit 2 OS=Homo sapiens GN=CPSF2 PE=1 SV=2	19	23.5	217.36
Q9UKF6	CPSF3_HUMAN	78120.4	5.37	Cleavage and polyadenylation specificity factor subunit 3 OS=Homo sapiens GN=CPSF3 PE=1 SV=1	23	43.3	331.71
Q16630	CPSF6_HUMAN	59344.5	6.66	Cleavage and polyadenylation specificity factor subunit 6 OS=Homo sapiens GN=CPSF6 PE=1 SV=2	26	34.8	1022.31
Q8N684	CPSF7_HUMAN	52189.3	7.82	Cleavage and polyadenylation specificity factor subunit 7 OS=Homo sapiens GN=CPSF7 PE=1 SV=1	14	5.8	368.31
P50416	CPT1A_HUMAN	88995	8.85	Carnitine O-palmitoyltransferase 1, liver isoform OS=Homo sapiens GN=CPT1A PE=1 SV=2	24	24.5	120.54
P23786	CPT2_HUMAN	74243.6	8.38	Carnitine O-palmitoyltransferase 2, mitochondrial OS=Homo sapiens GN=CPT2 PE=1 SV=2	47	46	1469.18
Q8IV36	CQ028_HUMAN	89315.8	5.69	UPF0663 transmembrane protein C17orf28 OS=Homo sapiens GN=C17orf28 PE=1 SV=1	10	10.9	68.25
Q9BRT3	CQ037_HUMAN	12566.2	4.4	Protein C17orf37 OS=Homo sapiens GN=C17orf37 PE=1 SV=1	11	45.2	371.38
Q8N2U0	CQ061_HUMAN	11848.2	9.1	UPF0451 protein C17orf61 OS=Homo sapiens GN=C17orf61 PE=2 SV=1	5	49.6	175.39
Q9BQA9	CQ062_HUMAN	20874.8	6.3	Uncharacterized protein C17orf62 OS=Homo sapiens GN=C17orf62 PE=1 SV=1	5	12	141.96
A1L188	CQ089_HUMAN	8035.95	9.56	Uncharacterized protein C17orf89 OS=Homo sapiens GN=C17orf89 PE=1 SV=1	3	36.5	72.82
Q96ND0	CR019_HUMAN	30928.4	9.77	Uncharacterized protein C18orf19 OS=Homo sapiens GN=C18orf19 PE=2 SV=2	9	29.8	703.59
O75629	CREG1_HUMAN	24173.4	7.05	Protein CREG1 OS=Homo sapiens GN=CREG1 PE=1 SV=1	5	31.4	66.77
Q96HD1	CREL1_HUMAN	47632.7	4.81	Cysteine-rich with EGF-like domain protein 1 OS=Homo sapiens GN=CRELD1 PE=1 SV=3	4	8.8	410.27
P07320	CRGD_HUMAN	21067	7	Gamma-crystallin D OS=Homo sapiens GN=CRYGD PE=1 SV=3	10	44.8	298.19
Q9P021	CRIPT_HUMAN	11664.7	9.57	Cysteine-rich PDZ-binding protein OS=Homo sapiens GN=CRIPT PE=1 SV=1	11	54.5	118.2
P46109	CRKL_HUMAN	33870	6.26	Crk-like protein OS=Homo sapiens GN=CRKL PE=1 SV=1	24	58.1	658.23
O75462	CRLF1_HUMAN	46956.9	9.3	Cytokine receptor-like factor 1 OS=Homo sapiens GN=CRLF1 PE=1 SV=1	3	10	59.56
Q8IUI8	CRLF3_HUMAN	50305.1	5.01	Cytokine receptor-like factor 3 OS=Homo sapiens GN=CRLF3 PE=1 SV=2	9	25.6	141.17
O75718	CRTAP_HUMAN	47159.2	5.5	Cartilage-associated protein OS=Homo sapiens GN=CRTAP PE=1 SV=1	29	47.9	814.16
Q9Y2S2	CRYL1_HUMAN	35909.2	5.81	Lambda-crystallin homolog OS=Homo sapiens GN=CRYL1 PE=1 SV=3	7	20.7	70.99
Q969H8	CS010_HUMAN	18897.4	6.2	UPF0556 protein C19orf10 OS=Homo sapiens GN=C19orf10 PE=1 SV=1	12	27.2	642.56
Q9UFG5	CS025_HUMAN	12926.6	5.03	UPF0449 protein C19orf25 OS=Homo sapiens GN=C19orf25 PE=1 SV=2	5	35.6	112.68
Q9BQ61	CS043_HUMAN	18465.3	9.46	Uncharacterized protein C19orf43 OS=Homo sapiens GN=C19orf43 PE=1 SV=1	17	42.6	336.08
P19784	CSK22_HUMAN	41358.2	8.65	Casein kinase II subunit alpha' OS=Homo sapiens GN=CSNK2A2 PE=1 SV=1	31	52.6	536.59
P67870	CSK2B_HUMAN	25268.1	5.33	Casein kinase II subunit beta OS=Homo sapiens GN=CSNK2B PE=1 SV=1	22	22.5	788.6
O14936	CSKP_HUMAN	105968	5.98	Peripheral plasma membrane protein CASK OS=Homo sapiens GN=CASK PE=1 SV=3	29	26.3	139.28
Q13098	CSN1_HUMAN	56071.4	6.3	COP9 signalosome complex subunit 1 OS=Homo sapiens GN=GPS1 PE=1 SV=4	27	41.3	262.93
P61201	CSN2_HUMAN	51849.2	5.36	COP9 signalosome complex subunit 2 OS=Homo sapiens GN=COPS2 PE=1 SV=1	29	49.9	528.61
Q9UNS2	CSN3_HUMAN	48412.2	6.19	COP9 signalosome complex subunit 3 OS=Homo sapiens GN=COPS3 PE=1 SV=3	30	57.2	1195.93
Q9BT78	CSN4_HUMAN	46524.8	5.57	COP9 signalosome complex subunit 4 OS=Homo sapiens GN=COPS4 PE=1 SV=1	50	85	2149.77
Q92905	CSN5_HUMAN	37782.8	6.1	COP9 signalosome complex subunit 5 OS=Homo sapiens GN=COPS5 PE=1 SV=4	29	39.8	612.67
Q7L5N1	CSN6_HUMAN	36482.3	5.47	COP9 signalosome complex subunit 6 OS=Homo sapiens GN=COPS6 PE=1 SV=1	32	20.5	1484.31
Q9H9Q2	CSN7B_HUMAN	29888.5	5.83	COP9 signalosome complex subunit 7b OS=Homo sapiens GN=COPS7B PE=1 SV=1	15	45.8	837.26
Q16527	CSRP2_HUMAN	21852.2	8.95	Cysteine and glycine-rich protein 2 OS=Homo sapiens GN=CSRP2 PE=1 SV=3	23	77.7	1308.7
P33240	CSTF2_HUMAN	61034.5	6.36	Cleavage stimulation factor subunit 2 OS=Homo sapiens GN=CSTF2 PE=1 SV=1	42	54.4	827.53
Q9Y312	CT004_HUMAN	43843.2	5.66	Uncharacterized protein C20orf4 OS=Homo sapiens GN=C20orf4 PE=1 SV=2	5	16.1	76.11
Q5TEU4	CT007_HUMAN	39121.7	6.14	Probable methyltransferase C20orf7, mitochondrial OS=Homo sapiens GN=C20orf7 PE=1 SV=1	13	30.1	358.7
Q9NWU2	CT011_HUMAN	26788.7	4.92	Protein C20orf11 OS=Homo sapiens GN=C20orf11 PE=1 SV=1	30	82.5	1366.57
Q9GZN8	CT027_HUMAN	19506.8	6.34	UPF0687 protein C20orf27 OS=Homo sapiens GN=C20orf27 PE=1 SV=3	12	65.5	280.91
Q96A57	CT030_HUMAN	13180.1	9.3	UPF0414 transmembrane protein C20orf30 OS=Homo sapiens GN=C20orf30 PE=1 SV=1	8	45.8	119.22
Q9BQP7	CT072_HUMAN	39795.1	7.57	Uncharacterized protein C20orf72 OS=Homo sapiens GN=C20orf72 PE=1 SV=1	14	0	397.33
Q96KR6	CT108_HUMAN	20582.3	10.45	Transmembrane protein C20orf108 OS=Homo sapiens GN=C20orf108 PE=1 SV=2	10	35.9	153.9
P49711	CTCF_HUMAN	84272	6.51	Transcriptional repressor CTCF OS=Homo sapiens GN=CTCF PE=1 SV=1	13	17.9	134.81
P35221	CTNA1_HUMAN	100693	5.95	Catenin alpha-1 OS=Homo sapiens GN=CTNNA1 PE=1 SV=1	92	69.8	2886.14
O60716	CTND1_HUMAN	108674	5.86	Catenin delta-1 OS=Homo sapiens GN=CTNND1 PE=1 SV=1	42	41.4	1063.53
P30825	CTR1_HUMAN	68449.5	5.29	High affinity cationic amino acid transporter 1 OS=Homo sapiens GN=SLC7A1 PE=1 SV=1	3	4.3	88.14
P57076	CU059_HUMAN	33374.3	6.99	Uncharacterized protein C21orf59 OS=Homo sapiens GN=C21orf59 PE=1 SV=1	11	41.4	113.6
Q13616	CUL1_HUMAN	90306.2	8.19	Cullin-1 OS=Homo sapiens GN=CUL1 PE=1 SV=2	46	44.5	1319.47
Q13617	CUL2_HUMAN	87554	6.45	Cullin-2 OS=Homo sapiens GN=CUL2 PE=1 SV=2	26	28.3	227.74
Q13620	CUL4B_HUMAN	104486	7.01	Cullin-4B OS=Homo sapiens GN=CUL4B PE=1 SV=4	74	48.4	1724.06
Q93034	CUL5_HUMAN	91467.6	8.08	Cullin-5 OS=Homo sapiens GN=CUL5 PE=1 SV=4	52	52.4	665.64
Q9Y3I0	CV028_HUMAN	55688.1	_	UPF0027 protein C22orf28 OS=Homo sapiens GN=C22orf28 PE=1 SV=1	42	0	1089.59
Q9P013	CWC15_HUMAN	26665.3	5.55	Protein CWC15 homolog OS=Homo sapiens GN=CWC15 PE=1 SV=2	16	39.7	117.25
Q9BVG4	CX026_HUMAN	26154.7	4.72	UPF0368 protein Cxorf26 OS=Homo sapiens GN=CXorf26 PE=1 SV=1	24	76.8	571.08
Q8TB03	CX038_HUMAN	37444.6	5.92	Uncharacterized protein CXorf38 OS=Homo sapiens GN=CXorf38 PE=1 SV=1	19	17.5	267.75
Q8TE69	CX04A_HUMAN	18050.5	6.43	Protein CXorf40A OS=Homo sapiens GN=CXorf40A PE=1 SV=1	6	14.4	258.98
Q9H5V9	CX056_HUMAN	26007.2	8.94	UPF0428 protein CXorf56 OS=Homo sapiens GN=CXorf56 PE=1 SV=1	3	0	139.7
P14854	CX6B1_HUMAN	10413.8	6.54	Cytochrome c oxidase subunit 6B1 OS=Homo sapiens GN=COX6B1 PE=1 SV=2	16	76.7	910.63
P08574	CY1_HUMAN	35709.1	9.15	Cytochrome c1, heme protein, mitochondrial OS=Homo sapiens GN=CYC1 PE=1 SV=2	29	64	850.7
P00167	CYB5_HUMAN	15320.5	4.88	Cytochrome b5 OS=Homo sapiens GN=CYB5A PE=1 SV=2	13	60.4	332.78
O43169	CYB5B_HUMAN	16436	4.88	Cytochrome b5 type B OS=Homo sapiens GN=CYB5B PE=1 SV=2	15	63.7	1611.9
P99999	CYC_HUMAN	11855.2	9.59	Cytochrome c OS=Homo sapiens GN=CYCS PE=1 SV=2	26	78.1	857.39
Q7L576	CYFP1_HUMAN	146742	6.46	Cytoplasmic FMR1-interacting protein 1 OS=Homo sapiens GN=CYFIP1 PE=1 SV=1	71	34.7	1222.66
Q6ZMK1	CYHR1_HUMAN	41702.9	6.88	Cysteine and histidine-rich protein 1 OS=Homo sapiens GN=CYHR1 PE=2 SV=2	6	16.3	191.77
P01034	CYTC_HUMAN	16017.2	9	Cystatin-C OS=Homo sapiens GN=CST3 PE=1 SV=1	5	30.8	130.44
P01037	CYTN_HUMAN	16579.4	6.73	Cystatin-SN OS=Homo sapiens GN=CST1 PE=1 SV=2	3	23.4	245.22
P01036	CYTS_HUMAN	16489.1	4.95	Cystatin-S OS=Homo sapiens GN=CST4 PE=1 SV=3	3	36.9	56.71
D0PNI1	D0PNI1_HUMAN	27898.8	4.73	Tyrosine 3-monooxygenase/tryptophan 5-monooxygenase activation protein zeta polypeptide OS=Homo sapiens GN=YWHAZ PE=3 SV=1	70	82.4	4768.82
D2D4A3	D2D4A3_HUMAN	56349.9	8.53	Mitochondrial aldehyde dehydrogenase 4 family member A1 transcript variant ALDH4A1_v6 OS=Homo sapiens GN=ALDH4A1 PE=2 SV=1	21	30.7	451.03
D2K8Q1	D2K8Q1_HUMAN	66291.2	9.26	AAA domain containing 3A protein OS=Homo sapiens GN=ATAD3A PE=2 SV=1	51	49.1	1489.59
D2T2J5	D2T2J5_HUMAN	35461.6	10.08	Solute carrier family 25, member 42 OS=Homo sapiens GN=SLC25A42 PE=2 SV=1	10	36.8	50.14
Q9NRG7	D39U1_HUMAN	34840.3	9.79	Epimerase family protein SDR39U1 OS=Homo sapiens GN=SDR39U1 PE=2 SV=2	9	25.1	218.54
P42126	D3D2_HUMAN	33080.3	_	3,2-trans-enoyl-CoA isomerase, mitochondrial OS=Homo sapiens GN=DCI PE=1 SV=1	33	0	1957.17
D3DN47	D3DN47_HUMAN	30987.7	_	Nitrilase family, member 2, isoform CRA_a OS=Homo sapiens GN=NIT2 PE=4 SV=1	29	0	1700.05
D3DN52	D3DN52_HUMAN	20878.5	7.88	PEST proteolytic signal containing nuclear protein, isoform CRA_a OS=Homo sapiens GN=PCNP PE=4 SV=1	24	60.8	475.06
D3DN63	D3DN63_HUMAN	34252.9	_	Abhydrolase domain containing 10, isoform CRA_a OS=Homo sapiens GN=ABHD10 PE=2 SV=1	36	0	1129.64
D3DN75	D3DN75_HUMAN	68659.6	_	ATPase, H+ transporting, lysosomal 70kDa, V1 subunit A, isoform CRA_a OS=Homo sapiens GN=ATP6V1A PE=3 SV=1	55	0	1575.2
D3DN95	D3DN95_HUMAN	60297.4	_	Protein disulfide isomerase family A, member 5, isoform CRA_a OS=Homo sapiens GN=PDIA5 PE=4 SV=1	7	0	94.85
D3DNB6	D3DNB6_HUMAN	68640.9	_	Ribophorin I, isoform CRA_a OS=Homo sapiens GN=RPN1 PE=4 SV=1	67	0	2880.02
D3DNC1	D3DNC1_HUMAN	20704	_	Zinc finger protein 9 (A cellular retroviral nucleic acid binding protein), isoform CRA_c OS=Homo sapiens GN=ZNF9 PE=4 SV=1	22	0	975.52
D3DND1	D3DND1_HUMAN	28581.5	9.43	CDV3 homolog (Mouse), isoform CRA_a OS=Homo sapiens GN=CDV3 PE=4 SV=1	13	51.9	236.14
D3DNI9	D3DNI9_HUMAN	65505.4	_	Eukaryotic translation initiation factor 2A, 65kDa, isoform CRA_a OS=Homo sapiens GN=EIF2A PE=4 SV=1	15	0	158.19
D3DNM2	D3DNM2_HUMAN	58363.8	_	Karyopherin alpha 4 (Importin alpha 3), isoform CRA_b OS=Homo sapiens GN=KPNA4 PE=4 SV=1	24	0	1059.58
D3DNM7	D3DNM7_HUMAN	58762.4	_	NMD3 homolog (S. cerevisiae), isoform CRA_a OS=Homo sapiens GN=NMD3 PE=4 SV=1	12	0	146.2
D3DNQ4	D3DNQ4_HUMAN	69187.7	_	Protein kinase C, iota, isoform CRA_a OS=Homo sapiens GN=PRKCI PE=4 SV=1	11	0	163.93
D3DNR6	D3DNR6_HUMAN	84904.5	_	Mitofusin 1, isoform CRA_a OS=Homo sapiens GN=MFN1 PE=4 SV=1	25	0	311.99
D3DNS1	D3DNS1_HUMAN	21788.6	9.16	NADH dehydrogenase (Ubiquinone) 1 beta subcomplex, 5, 16kDa, isoform CRA_e (Fragment) OS=Homo sapiens GN=NDUFB5 PE=4 SV=1	18	19.3	364.96
D3DNS2	D3DNS2_HUMAN	98006.3	_	Ubiquitin carboxyl-terminal hydrolase OS=Homo sapiens GN=USP13 PE=3 SV=1	18	0	179.94
D3DNT5	D3DNT5_HUMAN	167257	_	Eukaryotic translation initiation factor 4 gamma, 1, isoform CRA_g OS=Homo sapiens GN=EIF4G1 PE=4 SV=1	143	0	3406.13
D3DNV2	D3DNV2_HUMAN	40170.1	_	Replication factor C (Activator 1) 4, 37kDa, isoform CRA_a OS=Homo sapiens GN=RFC4 PE=4 SV=1	24	0	623.27
D3DP46	D3DP46_HUMAN	20356.6	9.01	Signal peptidase complex subunit 3 homolog (S. cerevisiae), isoform CRA_a OS=Homo sapiens GN=SPCS3 PE=4 SV=1	12	30.6	253.98
D3DP47	D3DP47_HUMAN	37797.5	_	Aspartylglucosaminidase, isoform CRA_c OS=Homo sapiens GN=AGA PE=4 SV=1	5	0	500.74
D3DP53	D3DP53_HUMAN	32043.7	_	Caspase 3, apoptosis-related cysteine peptidase, isoform CRA_a OS=Homo sapiens GN=CASP3 PE=3 SV=1	20	0	364.59
D3DP59	D3DP59_HUMAN	33271.3	_	Solute carrier family 25 (Mitochondrial carrier; adenine nucleotide translocator), member 4, isoform CRA_a OS=Homo sapiens GN=SLC25A4 PE=3 SV=1	40	0	1500.8
D3DP77	D3DP77_HUMAN	57499.2	_	Aspartyl-tRNA synthetase, isoform CRA_a OS=Homo sapiens GN=DARS PE=3 SV=1	63	0	1834.41
D3DPI4	D3DPI4_HUMAN	43766.5	_	3-hydroxyisobutyryl-Coenzyme A hydrolase, isoform CRA_a OS=Homo sapiens GN=HIBCH PE=4 SV=1	44	0	1006.03
D3DPJ2	D3DPJ2_HUMAN	99222	_	Epidermal growth factor receptor pathway substrate 15, isoform CRA_b OS=Homo sapiens GN=EPS15 PE=4 SV=1	26	0	311.94
D3DPK5	D3DPK5_HUMAN	27202	8.72	SH3 domain binding glutamic acid-rich protein like 3, isoform CRA_a (Fragment) OS=Homo sapiens GN=SH3BGRL3 PE=4 SV=1	13	21.8	464.06
D3DPM0	D3DPM0_HUMAN	29823.4	_	DnaJ (Hsp40) homolog, subfamily C, member 8, isoform CRA_a OS=Homo sapiens GN=DNAJC8 PE=4 SV=1	22	0	381.96
D3DPM1	D3DPM1_HUMAN	23761	_	Mediator of RNA polymerase II transcription, subunit 18 homolog (Yeast), isoform CRA_a OS=Homo sapiens GN=MED18 PE=4 SV=1	12	0	57.4
D3DPM8	D3DPM8_HUMAN	62466.7	_	YTH domain family, member 2, isoform CRA_a OS=Homo sapiens GN=YTHDF2 PE=4 SV=1	26	0	364.67
D3DPP3	D3DPP3_HUMAN	48311.2	_	KH domain containing, RNA binding, signal transduction associated 1, isoform CRA_c OS=Homo sapiens GN=KHDRBS1 PE=4 SV=1	26	0	670.72
D3DPP5	D3DPP5_HUMAN	60732.7	_	Karyopherin alpha 6 (Importin alpha 7), isoform CRA_a OS=Homo sapiens GN=KPNA6 PE=4 SV=1	21	0	471.24
D3DPP6	D3DPP6_HUMAN	62195.4	_	Taxilin alpha, isoform CRA_a OS=Homo sapiens GN=TXLNA PE=2 SV=1	49	0	737.12
D3DPQ0	D3DPQ0_HUMAN	19574.2	_	MARCKS-like 1, isoform CRA_b OS=Homo sapiens GN=MARCKSL1 PE=4 SV=1	14	0	256.35
D3DPQ3	D3DPQ3_HUMAN	47911.2	_	Retinoblastoma binding protein 4, isoform CRA_a OS=Homo sapiens GN=RBBP4 PE=4 SV=1	38	0	1144.67
D3DPQ4	D3DPQ4_HUMAN	59448.2	_	Tyrosyl-tRNA synthetase, isoform CRA_a OS=Homo sapiens GN=YARS PE=4 SV=1	87	0	1953.62
D3DPR9	D3DPR9_HUMAN	80239.2	_	Neurochondrin, isoform CRA_a OS=Homo sapiens GN=NCDN PE=4 SV=1	24	0	779.67
D3DPS5	D3DPS5_HUMAN	108686	_	Thyroid hormone receptor associated protein 3, isoform CRA_a OS=Homo sapiens GN=THRAP3 PE=4 SV=1	28	0	118.15
D3DPU2	D3DPU2_HUMAN	51925.8	8.07	Adenylyl cyclase-associated protein OS=Homo sapiens GN=CAP1 PE=3 SV=1	74	77.1	2286.45
D3DPY4	D3DPY4_HUMAN	109323	_	Importin 13, isoform CRA_a OS=Homo sapiens GN=IPO13 PE=4 SV=1	10	0	87.93
D3DPZ2	D3DPZ2_HUMAN	50949.2	_	Eukaryotic translation initiation factor 2B, subunit 3 gamma, 58kDa, isoform CRA_c OS=Homo sapiens GN=EIF2B3 PE=4 SV=1	31	0	661.33
D3DPZ8	D3DPZ8_HUMAN	22324.4	_	Peroxiredoxin 1, isoform CRA_a OS=Homo sapiens GN=PRDX1 PE=4 SV=1	82	0	6584.51
D3DQ04	D3DQ04_HUMAN	36892	_	Aldo-keto reductase family 1, member A1 (Aldehyde reductase), isoform CRA_a OS=Homo sapiens GN=AKR1A1 PE=4 SV=1	37	0	1031.35
D3DQ38	D3DQ38_HUMAN	14880	4.65	Chromosome 1 open reading frame 123, isoform CRA_a OS=Homo sapiens GN=C1orf123 PE=4 SV=1	20	68.5	312.87
D3DQ62	D3DQ62_HUMAN	25366.2	_	HCG2031840, isoform CRA_a OS=Homo sapiens GN=hCG_2031840 PE=3 SV=1	30	0	574.15
D3DQ75	D3DQ75_HUMAN	37739.1	_	Zinc finger protein 265, isoform CRA_b OS=Homo sapiens GN=ZNF265 PE=4 SV=1	14	0	130.04
D3DQ76	D3DQ76_HUMAN	35355.6	_	Crystallin, zeta (Quinone reductase), isoform CRA_b OS=Homo sapiens GN=CRYZ PE=4 SV=1	35	0	1217.15
D3DQA4	D3DQA4_HUMAN	22509.5	_	SAR1 gene homolog B (S. cerevisiae), isoform CRA_a OS=Homo sapiens GN=SAR1B PE=2 SV=1	17	0	298.65
D3DQC0	D3DQC0_HUMAN	23966.5	9.26	Receptor accessory protein 2, isoform CRA_b OS=Homo sapiens GN=REEP2 PE=4 SV=1	4	10.5	152.89
D3DQC1	D3DQC1_HUMAN	49228.2	_	Eukaryotic translation termination factor 1, isoform CRA_a OS=Homo sapiens GN=ETF1 PE=4 SV=1	53	0	1878.97
D3DQG1	D3DQG1_HUMAN	42195.5	_	Casein kinase 1, alpha 1, isoform CRA_a OS=Homo sapiens GN=CSNK1A1 PE=4 SV=1	26	0	201.26
D3DQH0	D3DQH0_HUMAN	53215.9	_	Dynactin 4 (P62), isoform CRA_b OS=Homo sapiens GN=DCTN4 PE=4 SV=1	15	0	410.79
D3DQI8	D3DQI8_HUMAN	33803.6	_	CCR4-NOT transcription complex, subunit 8, isoform CRA_a OS=Homo sapiens GN=CNOT8 PE=4 SV=1	3	0	132.28
D3DQJ3	D3DQJ3_HUMAN	147461	_	Cytoplasmic FMR1 interacting protein 2, isoform CRA_b OS=Homo sapiens GN=CYFIP2 PE=2 SV=1	88	0	1556.4
D3DQJ7	D3DQJ7_HUMAN	36838.2	_	Ubiquitin-like domain containing CTD phosphatase 1, isoform CRA_a OS=Homo sapiens GN=UBLCP1 PE=4 SV=1	21	0	515.65
D3DQM3	D3DQM3_HUMAN	31264.4	_	BCL2/adenovirus E1B 19kDa interacting protein 1, isoform CRA_d OS=Homo sapiens GN=BNIP1 PE=4 SV=1	12	0	234.34
D3DQN2	D3DQN2_HUMAN	35881.4	_	Sideroflexin 1, isoform CRA_a OS=Homo sapiens GN=SFXN1 PE=4 SV=1	62	0	2819.86
D3DQQ6	D3DQQ6_HUMAN	50461.2	_	Rho GTPase activating protein 1, isoform CRA_b OS=Homo sapiens GN=ARHGAP1 PE=4 SV=1	23	0	230.63
D3DQQ9	D3DQQ9_HUMAN	57027.3	_	Zinc finger protein 289, ID1 regulated, isoform CRA_a OS=Homo sapiens GN=ZNF289 PE=2 SV=1	15	0	262.01
D3DQS0	D3DQS0_HUMAN	52429	_	CUG triplet repeat, RNA binding protein 1, isoform CRA_d OS=Homo sapiens GN=CUGBP1 PE=4 SV=1	17	0	932.69
D3DQT5	D3DQT5_HUMAN	37946.4	_	ADP-ribosylation factor interacting protein 2 (Arfaptin 2), isoform CRA_a OS=Homo sapiens GN=ARFIP2 PE=4 SV=1	17	0	424.1
D3DQU2	D3DQU2_HUMAN	62735.3	6.17	Tripeptidyl peptidase I, isoform CRA_a OS=Homo sapiens GN=TPP1 PE=4 SV=1	18	22.9	869.53
D3DQX5	D3DQX5_HUMAN	50305.4	5.03	Nucleobindin 2, isoform CRA_a OS=Homo sapiens GN=NUCB2 PE=4 SV=1	25	46	354.16
D3DQY5	D3DQY5_HUMAN	36826.3	_	L-lactate dehydrogenase OS=Homo sapiens GN=LDHAL6A PE=3 SV=1	7	0	155.5
D3DQY8	D3DQY8_HUMAN	27329.1	_	HIV-1 Tat interactive protein 2, 30kDa, isoform CRA_b OS=Homo sapiens GN=HTATIP2 PE=4 SV=1	16	0	147.02
D3DR04	D3DR04_HUMAN	83324.9	_	Cleavage stimulation factor, 3' pre-RNA, subunit 3, 77kDa, isoform CRA_a OS=Homo sapiens GN=CSTF3 PE=4 SV=1	51	0	816.87
D3DR11	D3DR11_HUMAN	54316.9	_	Pyruvate dehydrogenase complex, component X, isoform CRA_a OS=Homo sapiens GN=PDHX PE=3 SV=1	27	0	550.61
D3DR21	D3DR21_HUMAN	57076.9	_	Apoptosis inhibitor 5, isoform CRA_a OS=Homo sapiens GN=API5 PE=4 SV=1	40	0	1275.6
D3DR23	D3DR23_HUMAN	34442.3	_	Hydroxysteroid (17-beta) dehydrogenase 12, isoform CRA_b OS=Homo sapiens GN=HSD17B12 PE=3 SV=1	42	0	1653.87
D3DR31	D3DR31_HUMAN	52079.8	8.55	Interferon-induced protein with tetratricopeptide repeats 1, isoform CRA_b OS=Homo sapiens GN=IFIT1 PE=4 SV=1	22	46.1	480.33
D3DR35	D3DR35_HUMAN	118692	_	Insulin-degrading enzyme, isoform CRA_a OS=Homo sapiens GN=IDE PE=3 SV=1	39	0	412.57
D3DR44	D3DR44_HUMAN	87988.8	_	Aldehyde dehydrogenase 18 family, member A1, isoform CRA_a OS=Homo sapiens GN=ALDH18A1 PE=2 SV=1	84	0	2952.96
D3DR69	D3DR69_HUMAN	40405	_	Hypoxia-inducible factor 1, alpha subunit inhibitor, isoform CRA_a OS=Homo sapiens GN=HIF1AN PE=4 SV=1	12	0	305.95
D3DR88	D3DR88_HUMAN	32046.1	_	CUE domain containing 2, isoform CRA_a OS=Homo sapiens GN=CUEDC2 PE=2 SV=1	3	0	54.33
D3DRA0	D3DRA0_HUMAN	143234	_	STE20-like kinase (Yeast), isoform CRA_a OS=Homo sapiens GN=SLK PE=4 SV=1	39	0	353.03
D3DRF0	D3DRF0_HUMAN	48846.3	_	Ornithine aminotransferase (Gyrate atrophy), isoform CRA_a OS=Homo sapiens GN=OAT PE=3 SV=1	65	0	2864.1
D3DRG2	D3DRG2_HUMAN	37693.3	_	Thioredoxin-like 2, isoform CRA_a OS=Homo sapiens GN=TXNL2 PE=4 SV=1	35	0	1265.24
D3DRI2	D3DRI2_HUMAN	41272.7	_	RNA terminal phosphate cyclase-like 1, isoform CRA_a OS=Homo sapiens GN=RCL1 PE=4 SV=1	7	0	84.5
D3DRI9	D3DRI9_HUMAN	60180.7	_	PC4 and SFRS1 interacting protein 1, isoform CRA_c OS=Homo sapiens GN=PSIP1 PE=4 SV=1	28	0	366.35
D3DRJ9	D3DRJ9_HUMAN	202097	_	KIAA1797, isoform CRA_a OS=Homo sapiens GN=KIAA1797 PE=4 SV=1	16	0	87.26
D3DRK7	D3DRK7_HUMAN	98849.8	_	Aconitase 1, soluble, isoform CRA_a OS=Homo sapiens GN=ACO1 PE=4 SV=1	49	0	1213.64
D3DRN3	D3DRN3_HUMAN	38624.2	_	Stomatin (EPB72)-like 2, isoform CRA_b OS=Homo sapiens GN=STOML2 PE=4 SV=1	49	0	3093.97
D3DRP5	D3DRP5_HUMAN	38274.2	10.85	Chromosome 9 open reading frame 19, isoform CRA_a (Fragment) OS=Homo sapiens GN=C9orf19 PE=4 SV=1	19	46.2	514.36
D3DRS9	D3DRS9_HUMAN	43395.8	5.64	Selenophosphate synthetase 1 major variant OS=Homo sapiens GN=SEPHS1 PE=2 SV=1	28	15.4	1193.33
D3DRU4	D3DRU4_HUMAN	53676.1	_	Vimentin, isoform CRA_a OS=Homo sapiens GN=VIM PE=3 SV=1	52	0	1842.09
D3DRX6	D3DRX6_HUMAN	110331	6.12	Kinesin family member 5B, isoform CRA_a OS=Homo sapiens GN=KIF5B PE=3 SV=1	74	5.9	1476.43
D3DRX9	D3DRX9_HUMAN	91664.3	_	Integrin beta OS=Homo sapiens GN=ITGB1 PE=3 SV=1	40	0	750.76
D3DS07	D3DS07_HUMAN	39606.5	_	NDRG family member 2, isoform CRA_a OS=Homo sapiens GN=NDRG2 PE=4 SV=1	2	0	143.55
D3DS34	D3DS34_HUMAN	42829.2	_	Chromosome 14 open reading frame 94, isoform CRA_a OS=Homo sapiens GN=C14orf94 PE=4 SV=1	16	0	245.1
D3DS43	D3DS43_HUMAN	28633.3	_	Proteasome subunit beta type OS=Homo sapiens GN=PSMB5 PE=3 SV=1	63	0	4189.54
D3DS49	D3DS49_HUMAN	32843	_	Poly(A) binding protein, nuclear 1, isoform CRA_a OS=Homo sapiens GN=PABPN1 PE=4 SV=1	10	0	236.61
D3DS50	D3DS50_HUMAN	25721.1	_	Thiamine-triphosphatase OS=Homo sapiens GN=THTPA PE=3 SV=1	6	0	55.9
D3DS86	D3DS86_HUMAN	292209	5.21	HECT domain containing 1, isoform CRA_a OS=Homo sapiens GN=HECTD1 PE=4 SV=1	59	20.5	348.11
D3DSF3	D3DSF3_HUMAN	108953	_	Phosphoribosylglycinamide formyltransferase, phosphoribosylglycinamide synthetase, phosphoribosylaminoimidazole synthetase, isoform CRA_b OS=Homo sapiens GN=GART PE=3 SV=1	55	0	1559.15
D3DSK4	D3DSK4_HUMAN	61175.4	_	Cystathionine-beta-synthase, isoform CRA_b OS=Homo sapiens GN=CBS PE=4 SV=1	19	0	197
D3DSL9	D3DSL9_HUMAN	21108.5	_	Pituitary tumor-transforming 1 interacting protein, isoform CRA_a OS=Homo sapiens GN=PTTG1IP PE=4 SV=1	5	0	149.51
D3DSQ1	D3DSQ1_HUMAN	61442.3	9.05	N-acylsphingosine amidohydrolase (Acid ceramidase) 1, isoform CRA_c OS=Homo sapiens GN=ASAH1 PE=4 SV=1	22	28.6	412.14
D3DSR4	D3DSR4_HUMAN	54918.5	_	Solute carrier family 39 (Zinc transporter), member 14, isoform CRA_c OS=Homo sapiens GN=SLC39A14 PE=4 SV=1	2	0	56.23
D3DSS1	D3DSS1_HUMAN	51164.4	_	CHMP family, member 7, isoform CRA_b OS=Homo sapiens GN=CHMP7 PE=4 SV=1	14	0	251.71
D3DST2	D3DST2_HUMAN	36404.1	_	PDZ binding kinase, isoform CRA_a OS=Homo sapiens GN=PBK PE=4 SV=1	33	0	1716.34
D3DSU3	D3DSU3_HUMAN	175946	5.65	Kinesin family member 13B, isoform CRA_a OS=Homo sapiens GN=KIF13B PE=3 SV=1	13	8.5	81.94
D3DSV3	D3DSV3_HUMAN	56791.2	_	Glutathione reductase, isoform CRA_b OS=Homo sapiens GN=GSR PE=3 SV=1	42	0	1076.89
D3DSV4	D3DSV4_HUMAN	36122.5	_	Serine/threonine-protein phosphatase OS=Homo sapiens GN=PPP2CB PE=3 SV=1	42	0	2849.26
D3DSV7	D3DSV7_HUMAN	57377.3	_	Chromosome 8 open reading frame 41, isoform CRA_a OS=Homo sapiens GN=C8orf41 PE=2 SV=1	9	0	275.7
D3DSW3	D3DSW3_HUMAN	34362.6	8.69	Proline synthetase co-transcribed homolog (Bacterial), isoform CRA_b OS=Homo sapiens GN=PROSC PE=3 SV=1	15	34.2	249.02
D3DSW9	D3DSW9_HUMAN	69306.7	_	Ash2 (Absent, small, or homeotic)-like (Drosophila), isoform CRA_a OS=Homo sapiens GN=ASH2L PE=4 SV=1	16	0	311.38
D3DSY8	D3DSY8_HUMAN	83473.6	_	Hook homolog 3 (Drosophila), isoform CRA_b OS=Homo sapiens GN=HOOK3 PE=4 SV=1	16	0	53.28
D3DT22	D3DT22_HUMAN	42139.5	_	Heparan sulfate 2-O-sulfotransferase 1, isoform CRA_b OS=Homo sapiens GN=HS2ST1 PE=4 SV=1	11	0	373.97
D3DT24	D3DT24_HUMAN	112820	_	Protein kinase N2, isoform CRA_a OS=Homo sapiens GN=PKN2 PE=4 SV=1	56	0	1326.67
D3DT45	D3DT45_HUMAN	31049.9	_	Glutamate-cysteine ligase, modifier subunit, isoform CRA_b OS=Homo sapiens GN=GCLM PE=4 SV=1	20	0	701.05
D3DT83	D3DT83_HUMAN	49712.6	_	CD55 antigen, decay accelerating factor for complement (Cromer blood group), isoform CRA_a OS=Homo sapiens GN=CD55 PE=4 SV=1	12	0	202.57
D3DTA9	D3DTA9_HUMAN	33713.3	_	3'(2'), 5'-bisphosphate nucleotidase 1, isoform CRA_a OS=Homo sapiens GN=BPNT1 PE=4 SV=1	40	0	1725.67
D3DTC0	D3DTC0_HUMAN	48862.6	_	Thyroid hormone receptor interactor 13, isoform CRA_a OS=Homo sapiens GN=TRIP13 PE=3 SV=1	36	0	1461.3
D3DTC7	D3DTC7_HUMAN	28372.3	_	Similar to mouse 2310016A09Rik OS=Homo sapiens GN=LOC134147 PE=4 SV=1	31	0	420.24
D3DTD3	D3DTD3_HUMAN	40636.2	_	Family with sequence similarity 105, member B, isoform CRA_b OS=Homo sapiens GN=FAM105B PE=4 SV=1	16	0	73.97
D3DTG3	D3DTG3_HUMAN	42404.4	_	PHD finger protein 6, isoform CRA_b OS=Homo sapiens GN=PHF6 PE=2 SV=1	21	0	663.91
D3DTH2	D3DTH2_HUMAN	48760.8	_	Nucleoredoxin, isoform CRA_b OS=Homo sapiens GN=NXN PE=4 SV=1	13	0	392.74
D3DTH5	D3DTH5_HUMAN	29326.5	_	Tyrosine 3-monooxygenase/tryptophan 5-monooxygenase activation protein, epsilon polypeptide, isoform CRA_b OS=Homo sapiens GN=YWHAE PE=3 SV=1	94	0	6388.41
D3DTH6	D3DTH6_HUMAN	33867	_	V-crk sarcoma virus CT10 oncogene homolog (Avian), isoform CRA_a OS=Homo sapiens GN=CRK PE=4 SV=1	16	0	557.9
D3DTX8	D3DTX8_HUMAN	35308	_	Leucine rich repeat containing 59, isoform CRA_a OS=Homo sapiens GN=LRRC59 PE=4 SV=1	35	0	1758.78
D3DU00	D3DU00_HUMAN	193260	_	Clathrin, heavy polypeptide (Hc), isoform CRA_b OS=Homo sapiens GN=CLTC PE=4 SV=1	192	0	8507.69
D3DU01	D3DU01_HUMAN	47922.7	6.2	Transmembrane protein 49, isoform CRA_b OS=Homo sapiens GN=TMEM49 PE=4 SV=1	5	15.3	87.78
D3DU14	D3DU14_HUMAN	39528.3	_	WD repeat domain 68, isoform CRA_a OS=Homo sapiens GN=WDR68 PE=4 SV=1	26	0	990.11
D3DU32	D3DU32_HUMAN	69617.9	_	DEAD (Asp-Glu-Ala-Asp) box polypeptide 5, isoform CRA_a OS=Homo sapiens GN=DDX5 PE=3 SV=1	86	0	2293.85
D3DU73	D3DU73_HUMAN	92458.5	_	KIAA0683 gene product, isoform CRA_a OS=Homo sapiens GN=KIAA0683 PE=4 SV=1	31	0	396.9
D3DU80	D3DU80_HUMAN	29206	_	Nucleotide binding protein 2 (MinD homolog, E. coli), isoform CRA_a OS=Homo sapiens GN=NUBP2 PE=4 SV=1	16	0	411.14
D3DU82	D3DU82_HUMAN	31589.7	_	Ribosomal protein S2, isoform CRA_a OS=Homo sapiens GN=RPS2 PE=3 SV=1	60	0	4015.4
D3DU96	D3DU96_HUMAN	26475.2	_	Potassium channel tetramerisation domain containing 5, isoform CRA_b OS=Homo sapiens GN=KCTD5 PE=4 SV=1	10	0	320.02
D3DUE7	D3DUE7_HUMAN	62773.1	9.49	Cytokine-like nuclear factor n-pac, isoform CRA_a OS=Homo sapiens GN=N-PAC PE=4 SV=1	9	3.4	91.37
D3DUI3	D3DUI3_HUMAN	28103.3	_	VAMP (Vesicle-associated membrane protein)-associated protein A, 33kDa, isoform CRA_b OS=Homo sapiens GN=VAPA PE=4 SV=1	35	0	889.29
D3DUR4	D3DUR4_HUMAN	158509	_	Condensin complex subunit 1 OS=Homo sapiens GN=CNAP1 PE=3 SV=1	78	0	1677.73
D3DUS8	D3DUS8_HUMAN	94103.7	_	Ubiquitin carboxyl-terminal hydrolase OS=Homo sapiens GN=USP5 PE=3 SV=1	64	0	1529.2
D3DUV5	D3DUV5_HUMAN	31486.6	_	Mannose-6-phosphate receptor (Cation dependent), isoform CRA_a OS=Homo sapiens GN=M6PR PE=4 SV=1	9	0	514.64
D3DUW8	D3DUW8_HUMAN	53393.8	_	Tyrosyl-tRNA synthetase 2 (Mitochondrial), isoform CRA_a OS=Homo sapiens GN=YARS2 PE=3 SV=1	23	0	950.41
D3DUY2	D3DUY2_HUMAN	80220.1	_	Acyl-CoA synthetase long-chain family member 4, isoform CRA_a OS=Homo sapiens GN=ACSL4 PE=4 SV=1	34	0	469.24
D3DV06	D3DV06_HUMAN	44961.4	_	LAG1 longevity assurance homolog 2 (S. cerevisiae), isoform CRA_a OS=Homo sapiens GN=LASS2 PE=3 SV=1	11	0	81.03
D3DV55	D3DV55_HUMAN	26508.4	_	Chromosome 1 open reading frame 77, isoform CRA_a OS=Homo sapiens GN=C1orf77 PE=4 SV=1	15	0	228.96
D3DV71	D3DV71_HUMAN	29242.8	_	Tropomyosin 3, isoform CRA_c OS=Homo sapiens GN=TPM3 PE=3 SV=1	89	0	3699.98
D3DVC9	D3DVC9_HUMAN	26885.9	_	Hepatoma-derived growth factor (High-mobility group protein 1-like), isoform CRA_a OS=Homo sapiens GN=HDGF PE=4 SV=1	37	0	1261.03
D3DVE7	D3DVE7_HUMAN	33070.7	_	Peroxisomal biogenesis factor 19, isoform CRA_b OS=Homo sapiens GN=PEX19 PE=4 SV=1	27	0	1059.32
D3DVF4	D3DVF4_HUMAN	32579.2	_	Nitrilase 1, isoform CRA_a OS=Homo sapiens GN=NIT1 PE=4 SV=1	33	0	1303.98
D3DVI4	D3DVI4_HUMAN	26688.5	_	Thioredoxin domain containing 9, isoform CRA_b OS=Homo sapiens GN=TXNDC9 PE=4 SV=1	10	0	150.98
D3DVL0	D3DVL0_HUMAN	117059	_	Oxoglutarate (Alpha-ketoglutarate) dehydrogenase (Lipoamide), isoform CRA_a OS=Homo sapiens GN=OGDH PE=4 SV=1	41	0	802.52
D3DVR4	D3DVR4_HUMAN	81303.9	_	Adducin 1 (Alpha), isoform CRA_b OS=Homo sapiens GN=ADD1 PE=4 SV=1	23	0	551.43
D3DVR9	D3DVR9_HUMAN	41440.9	_	Low density lipoprotein receptor-related protein associated protein 1, isoform CRA_a OS=Homo sapiens GN=LRPAP1 PE=2 SV=1	37	0	857.89
D3DVS4	D3DVS4_HUMAN	44063.1	_	Putative uncharacterized protein LYAR OS=Homo sapiens GN=LYAR PE=4 SV=1	24	0	523.32
D3DVU0	D3DVU0_HUMAN	38381.6	_	Ephrin-B1, isoform CRA_a OS=Homo sapiens GN=EFNB1 PE=3 SV=1	17	0	187.05
D3DVV8	D3DVV8_HUMAN	45228.8	_	Casein kinase 2, alpha 1 polypeptide, isoform CRA_a OS=Homo sapiens GN=CSNK2A1 PE=4 SV=1	45	0	1796.24
D3DW02	D3DW02_HUMAN	29092.4	_	Proliferating cell nuclear antigen OS=Homo sapiens GN=PCNA PE=3 SV=1	41	0	1805.74
D3DW04	D3DW04_HUMAN	51954.3	_	Phosphatidate cytidylyltransferase OS=Homo sapiens GN=CDS2 PE=3 SV=1	5	0	226.85
D3DW21	D3DW21_HUMAN	25470.1	_	Small nuclear ribonucleoprotein polypeptide B'', isoform CRA_a OS=Homo sapiens GN=SNRPB2 PE=4 SV=1	25	0	730.53
D3DW33	D3DW33_HUMAN	87392.9	_	Sec23 homolog B (S. cerevisiae), isoform CRA_a OS=Homo sapiens GN=SEC23B PE=4 SV=1	41	0	1075.35
D3DW57	D3DW57_HUMAN	40542.3	_	Ubiquitin-like 7 (Bone marrow stromal cell-derived), isoform CRA_b OS=Homo sapiens GN=UBL7 PE=4 SV=1	7	0	103.03
D3DW84	D3DW84_HUMAN	33730.8	_	WD repeat domain 61, isoform CRA_b OS=Homo sapiens GN=WDR61 PE=4 SV=1	27	0	1080.02
D3DW94	D3DW94_HUMAN	22009.3	_	Zinc finger, A20 domain containing 3, isoform CRA_b OS=Homo sapiens GN=ZA20D3 PE=4 SV=1	4	0	167.45
D3DW95	D3DW95_HUMAN	46743.4	_	Fumarylacetoacetate hydrolase (Fumarylacetoacetase), isoform CRA_a OS=Homo sapiens GN=FAH PE=4 SV=1	35	0	1259.54
D3DWB2	D3DWB2_HUMAN	20302.9	_	MID1 interacting protein 1 (Gastrulation specific G12-like (Zebrafish)), isoform CRA_a OS=Homo sapiens GN=MID1IP1 PE=4 SV=1	2	0	54.54
D3DWB6	D3DWB6_HUMAN	274331	5.64	Ubiquitin carboxyl-terminal hydrolase OS=Homo sapiens GN=USP9X PE=3 SV=1	17	7.1	96.35
D3DWF6	D3DWF6_HUMAN	31291.8	_	Non-SMC element 1 homolog (S. cerevisiae), isoform CRA_c OS=Homo sapiens GN=NSMCE1 PE=4 SV=1	3	0	152.94
D3DWK4	D3DWK4_HUMAN	30372.7	8.12	Pyrroline-5-carboxylate reductase OS=Homo sapiens GN=PYCRL PE=3 SV=1	16	51	706.6
D3DWL9	D3DWL9_HUMAN	153087	5.92	Cleavage and polyadenylation specific factor 1, 160kDa, isoform CRA_a OS=Homo sapiens GN=CPSF1 PE=4 SV=1	19	19.9	111.91
D3DWN2	D3DWN2_HUMAN	28235.4	_	Ribosomal protein L8, isoform CRA_b OS=Homo sapiens GN=RPL8 PE=4 SV=1	41	0	1432.83
D3DWQ2	D3DWQ2_HUMAN	49483.5	_	Heterogeneous nuclear ribonucleoprotein H1 (H), isoform CRA_a OS=Homo sapiens GN=HNRPH1 PE=4 SV=1	64	0	4367.61
D3DWQ8	D3DWQ8_HUMAN	48678.3	_	Mitogen-activated protein kinase 9, isoform CRA_a OS=Homo sapiens GN=MAPK9 PE=4 SV=1	21	0	245.73
D3DWS7	D3DWS7_HUMAN	141270	_	DEAH (Asp-Glu-Ala-His) box polypeptide 38, isoform CRA_a OS=Homo sapiens GN=DHX38 PE=4 SV=1	36	0	427.07
D3DWW6	D3DWW6_HUMAN	25017	_	Ribosomal protein L10, isoform CRA_b OS=Homo sapiens GN=RPL10 PE=4 SV=1	34	0	874.7
D3DWY7	D3DWY7_HUMAN	26689.6	9.1	von Hippel-Lindau binding protein 1, isoform CRA_b OS=Homo sapiens GN=VBP1 PE=4 SV=1	41	53.2	925.96
D3DX25	D3DX25_HUMAN	62852.2	_	HpaII tinys locus 9C, isoform CRA_b OS=Homo sapiens GN=HTF9C PE=4 SV=1	16	0	81.08
D3DX60	D3DX60_HUMAN	26647.4	_	Dephospho-CoA kinase domain containing, isoform CRA_a OS=Homo sapiens GN=DCAKD PE=3 SV=1	17	0	639.23
D3DXB0	D3DXB0_HUMAN	85274.1	_	Transferrin receptor (P90, CD71), isoform CRA_a OS=Homo sapiens GN=TFRC PE=4 SV=1	49	0	1342.86
D3DXB3	D3DXB3_HUMAN	55227.4	_	HCG22503, isoform CRA_a OS=Homo sapiens GN=hCG_22503 PE=4 SV=1	17	0	264.41
D3DXB9	D3DXB9_HUMAN	103543	_	Discs, large homolog 1 (Drosophila), isoform CRA_a OS=Homo sapiens GN=DLG1 PE=4 SV=1	25	0	112.15
D3DXC6	D3DXC6_HUMAN	44570.7	_	AlkB, alkylation repair homolog 5 (E. coli), isoform CRA_a OS=Homo sapiens GN=ALKBH5 PE=4 SV=1	14	0	311.23
D3DXF8	D3DXF8_HUMAN	25241.5	_	Williams-Beuren syndrome chromosome region 1, isoform CRA_b OS=Homo sapiens GN=WBSCR1 PE=4 SV=1	35	0	1253.97
D4YW75	D4YW75_HUMAN	97504.9	6.7	TRAFIP20 OS=Homo sapiens GN=TRAFIP20 PE=2 SV=1	8	15.3	76.73
D6MXU3	D6MXU3_HUMAN	15836.1	5.01	Proteasome maturation protein OS=Homo sapiens GN=POMP PE=2 SV=1	11	52.3	698.45
D6QS48	D6QS48_HUMAN	38168.9	4.41	Calumenin isoform 4 OS=Homo sapiens GN=CALU PE=2 SV=1	13	36.8	98.85
D6R9I3	D6R9I3_HUMAN	59792.7	_	Putative uncharacterized protein EPN3 OS=Homo sapiens GN=EPN3 PE=4 SV=1	12	0	106.77
D6R9R7	D6R9R7_HUMAN	29026.7	6.66	Putative uncharacterized protein SKP2 OS=Homo sapiens GN=SKP2 PE=4 SV=1	1	6.3	70.47
D6R9U0	D6R9U0_HUMAN	29084.8	9.51	Putative uncharacterized protein CHCHD6 OS=Homo sapiens GN=CHCHD6 PE=4 SV=1	21	58.6	420.21
D6RAK8	D6RAK8_HUMAN	56637.6	5.47	Putative uncharacterized protein C16orf13 OS=Homo sapiens GN=C16orf13 PE=4 SV=1	7	16	385.82
D6RAR4	D6RAR4_HUMAN	73660.3	6.69	Putative uncharacterized protein HGFAC OS=Homo sapiens GN=HGFAC PE=3 SV=1	2	0.5	69.65
D6RB01	D6RB01_HUMAN	68298.1	4.49	Putative uncharacterized protein FAM169A OS=Homo sapiens GN=FAM169A PE=4 SV=1	15	28.9	347.75
D6RBB0	D6RBB0_HUMAN	37415.8	10.1	Putative uncharacterized protein PEX10 OS=Homo sapiens GN=PEX10 PE=4 SV=1	6	21	54.6
D6RBB5	D6RBB5_HUMAN	8524.44	9.57	Uncharacterized protein OS=Homo sapiens GN=MGST2 PE=4 SV=1	4	14.2	77.99
D6RC04	D6RC04_HUMAN	15901.4	6.92	Putative uncharacterized protein COMMD10 OS=Homo sapiens GN=COMMD10 PE=4 SV=1	6	22.3	231.93
D6RCB9	D6RCB9_HUMAN	15497.3	9.46	Uncharacterized protein OS=Homo sapiens GN=NHP2 PE=4 SV=1	12	26.7	1012.69
D6RCQ6	D6RCQ6_HUMAN	28987.7	6.01	Putative uncharacterized protein EIF4E OS=Homo sapiens GN=EIF4E PE=3 SV=1	21	17.5	473.11
D6RD18	D6RD18_HUMAN	30569.1	7.68	Putative uncharacterized protein HNRNPAB OS=Homo sapiens GN=HNRNPAB PE=4 SV=1	47	58.3	1310.27
D6RDG3	D6RDG3_HUMAN	11795.1	5.61	Uncharacterized protein OS=Homo sapiens GN=BTF3 PE=4 SV=1	11	54.1	635.48
D6RDI3	D6RDI3_HUMAN	54872.9	5.26	Putative uncharacterized protein RIOK2 OS=Homo sapiens GN=RIOK2 PE=4 SV=1	20	27.6	171.25
D6RDN9	D6RDN9_HUMAN	29484.8	5.43	Putative uncharacterized protein PDK2 OS=Homo sapiens GN=PDK2 PE=4 SV=1	5	6.2	202.56
D6RDV3	D6RDV3_HUMAN	147041	_	Putative uncharacterized protein SPAG9 OS=Homo sapiens GN=SPAG9 PE=4 SV=1	71	0	1600.91
D6RE79	D6RE79_HUMAN	51025.8	9.78	Putative uncharacterized protein MFSD10 OS=Homo sapiens GN=MFSD10 PE=4 SV=1	5	15	64.85
D6REB4	D6REB4_HUMAN	40224.7	4.75	Putative uncharacterized protein PAIP1 OS=Homo sapiens GN=PAIP1 PE=4 SV=1	13	27.1	445.51
D6RER5	D6RER5_HUMAN	50119.5	6.24	Putative uncharacterized protein SEPT11 OS=Homo sapiens GN=SEPT11 PE=3 SV=1	46	65.7	1030.44
D6REX3	D6REX3_HUMAN	137110	6.5	Putative uncharacterized protein SEC31A OS=Homo sapiens GN=SEC31A PE=4 SV=1	53	2.5	725.91
D6RH22	D6RH22_HUMAN	19386.3	9.32	Uncharacterized protein OS=Homo sapiens GN=OSTC PE=4 SV=2	3	14	180.7
D6RI12	D6RI12_HUMAN	598557	6.05	Putative uncharacterized protein RNF213 OS=Homo sapiens GN=RNF213 PE=4 SV=1	65	14.8	58.78
D6RIY6	D6RIY6_HUMAN	47575.2	5.06	Exosome component 9, isoform CRA_f OS=Homo sapiens GN=EXOSC9 PE=4 SV=1	14	24.3	144.51
D6W4Y1	D6W4Y1_HUMAN	44032.2	_	Tumor suppressing subtransferable candidate 1, isoform CRA_a OS=Homo sapiens GN=TSSC1 PE=4 SV=1	6	0	79.96
D6W4Z5	D6W4Z5_HUMAN	28031.9	_	Tyrosine 3-monooxygenase/tryptophan 5-monooxygenase activation protein, theta polypeptide, isoform CRA_a OS=Homo sapiens GN=YWHAQ PE=4 SV=1	65	0	3435.85
D6W4Z6	D6W4Z6_HUMAN	51443.2	6.16	HCG23833, isoform CRA_b OS=Homo sapiens GN=hCG_23833 PE=4 SV=1	52	62.4	521.94
D6W558	D6W558_HUMAN	60377.3	_	Nuclear receptor binding protein 1, isoform CRA_a OS=Homo sapiens GN=NRBP1 PE=4 SV=1	4	0	74.86
D6W562	D6W562_HUMAN	43980	_	Brain and reproductive organ-expressed (TNFRSF1A modulator), isoform CRA_e OS=Homo sapiens GN=BRE PE=4 SV=1	6	0	124.57
D6W565	D6W565_HUMAN	37960.9	_	Protein phosphatase 1, catalytic subunit, beta isoform, isoform CRA_a OS=Homo sapiens GN=PPP1CB PE=4 SV=1	58	0	2853.04
D6W575	D6W575_HUMAN	34110.6	_	Chromosome 2 open reading frame 4, isoform CRA_a OS=Homo sapiens GN=C2orf4 PE=4 SV=1	14	0	393.67
D6W592	D6W592_HUMAN	60916.2	8.07	Heterogeneous nuclear ribonucleoprotein L-like, isoform CRA_d OS=Homo sapiens GN=HNRPLL PE=4 SV=1	24	8.2	355.72
D6W5A9	D6W5A9_HUMAN	16493.8	_	Multiple coagulation factor deficiency 2, isoform CRA_b OS=Homo sapiens GN=MCFD2 PE=4 SV=1	5	0	200.61
D6W5D0	D6W5D0_HUMAN	81836.7	_	Mitochondrial translational initiation factor 2, isoform CRA_b OS=Homo sapiens GN=MTIF2 PE=4 SV=1	22	0	312.15
D6W5E2	D6W5E2_HUMAN	124447	_	Exportin 1 (CRM1 homolog, yeast), isoform CRA_a OS=Homo sapiens GN=XPO1 PE=4 SV=1	105	0	4541.19
D6W5F4	D6W5F4_HUMAN	45017.3	_	ARP2 actin-related protein 2 homolog (Yeast), isoform CRA_a OS=Homo sapiens GN=ACTR2 PE=4 SV=1	58	0	1658.64
D6W5H2	D6W5H2_HUMAN	28315.9	_	Sepiapterin reductase (7,8-dihydrobiopterin:NADP+ oxidoreductase), isoform CRA_a OS=Homo sapiens GN=SPR PE=4 SV=1	21	0	1290.68
D6W5H3	D6W5H3_HUMAN	48564.4	_	SMYD family member 5, isoform CRA_a OS=Homo sapiens GN=SMYD5 PE=4 SV=1	13	0	100.85
D6W5H7	D6W5H7_HUMAN	48616.8	_	STAM binding protein, isoform CRA_b OS=Homo sapiens GN=STAMBP PE=4 SV=1	6	0	79.39
D6W5M1	D6W5M1_HUMAN	79184	_	FLJ20758 protein, isoform CRA_a OS=Homo sapiens GN=FLJ20758 PE=2 SV=1	38	0	855.36
D6W5S8	D6W5S8_HUMAN	31261	_	Cleavage and polyadenylation specific factor 4, 30kDa, isoform CRA_f OS=Homo sapiens GN=CPSF4 PE=4 SV=1	5	0	143.18
D6W5X9	D6W5X9_HUMAN	34074.4	_	Calponin 2, isoform CRA_c OS=Homo sapiens GN=CNN2 PE=4 SV=1	16	0	512.64
D6W5Y1	D6W5Y1_HUMAN	24709.8	_	Polymerase (RNA) II (DNA directed) polypeptide E, 25kDa, isoform CRA_b OS=Homo sapiens GN=POLR2E PE=4 SV=1	21	0	560.98
D6W618	D6W618_HUMAN	96246.3	_	Eukaryotic translation elongation factor 2, isoform CRA_a OS=Homo sapiens GN=EEF2 PE=4 SV=1	154	0	7748.79
D6W664	D6W664_HUMAN	51665.6	_	Translocase of inner mitochondrial membrane 44 homolog (Yeast), isoform CRA_a OS=Homo sapiens GN=TIMM44 PE=4 SV=1	40	0	1203.32
D6W671	D6W671_HUMAN	24587.5	_	RAB11B, member RAS oncogene family, isoform CRA_a OS=Homo sapiens GN=RAB11B PE=4 SV=1	29	0	1965.58
P98082	DAB2_HUMAN	82511	5.34	Disabled homolog 2 OS=Homo sapiens GN=DAB2 PE=1 SV=3	11	1.5	67.18
Q96EP5	DAZP1_HUMAN	43584.1	8.73	DAZ-associated protein 1 OS=Homo sapiens GN=DAZAP1 PE=1 SV=1	19	31	498.63
Q9NR28	DBLOH_HUMAN	27341.8	5.68	Diablo homolog, mitochondrial OS=Homo sapiens GN=DIABLO PE=1 SV=1	28	21.6	1588.18
Q9UJU6	DBNL_HUMAN	48462.7	5.02	Drebrin-like protein OS=Homo sapiens GN=DBNL PE=1 SV=1	26	50.2	611.13
P16989	DBPA_HUMAN	40066	9.77	DNA-binding protein A OS=Homo sapiens GN=CSDA PE=1 SV=4	16	33.3	1172.35
Q9UK59	DBR1_HUMAN	62143.5	5.25	Lariat debranching enzyme OS=Homo sapiens GN=DBR1 PE=1 SV=2	15	34.4	207.9
Q13409	DC1I2_HUMAN	71811.3	5.08	Cytoplasmic dynein 1 intermediate chain 2 OS=Homo sapiens GN=DYNC1I2 PE=1 SV=3	31	48.9	868.2
Q9Y6G9	DC1L1_HUMAN	56829.1	6.01	Cytoplasmic dynein 1 light intermediate chain 1 OS=Homo sapiens GN=DYNC1LI1 PE=1 SV=3	21	37.7	335.04
O43237	DC1L2_HUMAN	54350.7	5.97	Cytoplasmic dynein 1 light intermediate chain 2 OS=Homo sapiens GN=DYNC1LI2 PE=1 SV=1	29	40.4	788.84
Q8TCX1	DC2L1_HUMAN	39770.7	7.1	Cytoplasmic dynein 2 light intermediate chain 1 OS=Homo sapiens GN=DYNC2LI1 PE=2 SV=1	8	31.9	79.47
Q9NXF7	DCA16_HUMAN	24634.2	5.7	DDB1- and CUL4-associated factor 16 OS=Homo sapiens GN=DCAF16 PE=1 SV=1	6	15.4	109.58
P27707	DCK_HUMAN	30841.2	5.14	Deoxycytidine kinase OS=Homo sapiens GN=DCK PE=1 SV=1	10	30	391.07
O95822	DCMC_HUMAN	55367.9	9.11	Malonyl-CoA decarboxylase, mitochondrial OS=Homo sapiens GN=MLYCD PE=1 SV=3	7	15	87.28
Q96GG9	DCNL1_HUMAN	30333.1	5.18	DCN1-like protein 1 OS=Homo sapiens GN=DCUN1D1 PE=1 SV=1	13	31.3	602.07
Q9BTE7	DCNL5_HUMAN	27832.7	5.44	DCN1-like protein 5 OS=Homo sapiens GN=DCUN1D5 PE=1 SV=1	18	49.8	680.78
Q96C86	DCPS_HUMAN	38756.1	5.93	Scavenger mRNA-decapping enzyme DcpS OS=Homo sapiens GN=DCPS PE=1 SV=2	27	51.9	821.64
P32321	DCTD_HUMAN	20459	7.49	Deoxycytidylate deaminase OS=Homo sapiens GN=DCTD PE=1 SV=2	18	52.8	870.16
Q13561	DCTN2_HUMAN	44317.9	5.1	Dynactin subunit 2 OS=Homo sapiens GN=DCTN2 PE=1 SV=4	34	0	1338.4
O75935	DCTN3_HUMAN	21220.3	5.37	Dynactin subunit 3 OS=Homo sapiens GN=DCTN3 PE=1 SV=1	24	52.7	405.03
Q9BTE1	DCTN5_HUMAN	20683.5	8.32	Dynactin subunit 5 OS=Homo sapiens GN=DCTN5 PE=1 SV=1	11	29.1	366.2
O00399	DCTN6_HUMAN	21075.8	5.95	Dynactin subunit 6 OS=Homo sapiens GN=DCTN6 PE=1 SV=1	9	36.3	220
Q9H773	DCTP1_HUMAN	18783.4	4.93	dCTP pyrophosphatase 1 OS=Homo sapiens GN=DCTPP1 PE=1 SV=1	41	72.9	1270.54
P06132	DCUP_HUMAN	41103	5.77	Uroporphyrinogen decarboxylase OS=Homo sapiens GN=UROD PE=1 SV=2	37	72.8	782.27
Q7Z4W1	DCXR_HUMAN	26181.7	8.33	L-xylulose reductase OS=Homo sapiens GN=DCXR PE=1 SV=2	30	75.4	1819.1
Q9NUU7	DD19A_HUMAN	54397	6.19	ATP-dependent RNA helicase DDX19A OS=Homo sapiens GN=DDX19A PE=1 SV=1	35	47.7	1599.45
Q9BW61	DDA1_HUMAN	11885	8.74	DET1- and DDB1-associated protein 1 OS=Homo sapiens GN=DDA1 PE=1 SV=1	12	52.9	229.94
O95865	DDAH2_HUMAN	29910.6	5.66	N(G),N(G)-dimethylarginine dimethylaminohydrolase 2 OS=Homo sapiens GN=DDAH2 PE=1 SV=1	22	55.8	1347.48
Q16531	DDB1_HUMAN	128142	5.14	DNA damage-binding protein 1 OS=Homo sapiens GN=DDB1 PE=1 SV=1	52	38.7	1104.15
Q92466	DDB2_HUMAN	48460.6	9.56	DNA damage-binding protein 2 OS=Homo sapiens GN=DDB2 PE=1 SV=1	10	24.4	116.39
Q5TDH0	DDI2_HUMAN	44950.7	4.95	Protein DDI1 homolog 2 OS=Homo sapiens GN=DDI2 PE=1 SV=1	8	20.3	147.59
Q96HY6	DDRGK_HUMAN	35589.5	5.12	DDRGK domain-containing protein 1 OS=Homo sapiens GN=DDRGK1 PE=1 SV=2	9	21.7	487.72
Q9NVP1	DDX18_HUMAN	75701.6	9.52	ATP-dependent RNA helicase DDX18 OS=Homo sapiens GN=DDX18 PE=1 SV=2	32	36.4	264.18
Q9UHI6	DDX20_HUMAN	92980.8	6.49	Probable ATP-dependent RNA helicase DDX20 OS=Homo sapiens GN=DDX20 PE=1 SV=2	18	2.8	191.89
Q9NR30	DDX21_HUMAN	87803.6	9.32	Nucleolar RNA helicase 2 OS=Homo sapiens GN=DDX21 PE=1 SV=5	70	56.2	1726.13
Q9BUQ8	DDX23_HUMAN	95866	9.58	Probable ATP-dependent RNA helicase DDX23 OS=Homo sapiens GN=DDX23 PE=1 SV=3	50	41.8	513.89
O00148	DDX39_HUMAN	49611.2	_	ATP-dependent RNA helicase DDX39 OS=Homo sapiens GN=DDX39 PE=1 SV=2	46	0	1680.46
Q86XP3	DDX42_HUMAN	103197	6.54	ATP-dependent RNA helicase DDX42 OS=Homo sapiens GN=DDX42 PE=1 SV=1	70	52.6	1218.97
Q7L014	DDX46_HUMAN	117803	9.33	Probable ATP-dependent RNA helicase DDX46 OS=Homo sapiens GN=DDX46 PE=1 SV=2	33	29.9	153.95
Q9H0S4	DDX47_HUMAN	50899.8	9.18	Probable ATP-dependent RNA helicase DDX47 OS=Homo sapiens GN=DDX47 PE=1 SV=1	12	20.7	329.44
Q9Y6V7	DDX49_HUMAN	54819.2	9.21	Probable ATP-dependent RNA helicase DDX49 OS=Homo sapiens GN=DDX49 PE=1 SV=1	9	3.3	240.69
Q9BQ39	DDX50_HUMAN	83084.3	9.26	ATP-dependent RNA helicase DDX50 OS=Homo sapiens GN=DDX50 PE=1 SV=1	43	53.7	723.02
Q8NHQ9	DDX55_HUMAN	69073.4	9.32	ATP-dependent RNA helicase DDX55 OS=Homo sapiens GN=DDX55 PE=1 SV=3	11	25.5	58.33
P26196	DDX6_HUMAN	54781.5	8.85	Probable ATP-dependent RNA helicase DDX6 OS=Homo sapiens GN=DDX6 PE=1 SV=2	58	70	1770.12
Q9HBH1	DEFM_HUMAN	27452.2	9.48	Peptide deformylase, mitochondrial OS=Homo sapiens GN=PDF PE=1 SV=1	12	36.6	189.8
O15121	DEGS1_HUMAN	38012.2	6.97	Sphingolipid delta(4)-desaturase DES1 OS=Homo sapiens GN=DEGS1 PE=1 SV=1	7	17	255.97
P35659	DEK_HUMAN	42933	8.69	Protein DEK OS=Homo sapiens GN=DEK PE=1 SV=1	38	51.2	1156.31
O43583	DENR_HUMAN	22477.2	5.21	Density-regulated protein OS=Homo sapiens GN=DENR PE=1 SV=2	11	41.9	407.44
Q9Y315	DEOC_HUMAN	35493.6	9.08	Putative deoxyribose-phosphate aldolase OS=Homo sapiens GN=DERA PE=1 SV=2	21	62.9	786.42
P15924	DESP_HUMAN	334021	6.44	Desmoplakin OS=Homo sapiens GN=DSP PE=1 SV=3	121	37.3	1421.89
P60981	DEST_HUMAN	18949.7	8.06	Destrin OS=Homo sapiens GN=DSTN PE=1 SV=3	32	52.1	1155.68
Q3LXA3	DHAK_HUMAN	59282.2	7.12	Bifunctional ATP-dependent dihydroxyacetone kinase/FAD-AMP lyase (cyclizing) OS=Homo sapiens GN=DAK PE=1 SV=1	33	54.4	1780.11
P51659	DHB4_HUMAN	80092.5	8.96	Peroxisomal multifunctional enzyme type 2 OS=Homo sapiens GN=HSD17B4 PE=1 SV=3	43	52.9	2031.84
Q92506	DHB8_HUMAN	27298.9	6.09	Estradiol 17-beta-dehydrogenase 8 OS=Homo sapiens GN=HSD17B8 PE=1 SV=2	3	10.3	152.15
P09417	DHPR_HUMAN	26001.1	6.9	Dihydropteridine reductase OS=Homo sapiens GN=QDPR PE=1 SV=2	17	57	510.79
Q6UWP2	DHR11_HUMAN	28689.4	6.17	Dehydrogenase/reductase SDR family member 11 OS=Homo sapiens GN=DHRS11 PE=1 SV=1	6	28.5	131.99
Q9BTZ2	DHRS4_HUMAN	27782.4	8.81	Dehydrogenase/reductase SDR family member 4 OS=Homo sapiens GN=DHRS4 PE=1 SV=2	15	33.5	200.15
Q9Y394	DHRS7_HUMAN	38673.3	8.59	Dehydrogenase/reductase SDR family member 7 OS=Homo sapiens GN=DHRS7 PE=1 SV=1	22	52.2	634.33
P31040	DHSA_HUMAN	73671.7	7.06	Succinate dehydrogenase [ubiquinone] flavoprotein subunit, mitochondrial OS=Homo sapiens GN=SDHA PE=1 SV=2	45	59.5	1601.72
P21912	DHSB_HUMAN	32407.1	9.03	Succinate dehydrogenase [ubiquinone] iron-sulfur subunit, mitochondrial OS=Homo sapiens GN=SDHB PE=1 SV=3	50	83.9	1430.84
Q00796	DHSO_HUMAN	38927.1	8.23	Sorbitol dehydrogenase OS=Homo sapiens GN=SORD PE=1 SV=4	29	58.8	1259.82
O43143	DHX15_HUMAN	91673.5	7.12	Putative pre-mRNA-splicing factor ATP-dependent RNA helicase DHX15 OS=Homo sapiens GN=DHX15 PE=1 SV=2	53	51.2	1099.75
Q7Z478	DHX29_HUMAN	156222	8.3	ATP-dependent RNA helicase DHX29 OS=Homo sapiens GN=DHX29 PE=1 SV=2	38	30.1	400.3
Q9H2U1	DHX36_HUMAN	115673	7.58	Probable ATP-dependent RNA helicase DHX36 OS=Homo sapiens GN=DHX36 PE=1 SV=1	20	18.3	55.73
Q8IX18	DHX40_HUMAN	89815.2	8.93	Probable ATP-dependent RNA helicase DHX40 OS=Homo sapiens GN=DHX40 PE=1 SV=2	12	19.5	91.77
Q6P158	DHX57_HUMAN	157103	7.83	Putative ATP-dependent RNA helicase DHX57 OS=Homo sapiens GN=DHX57 PE=1 SV=2	22	12.8	100.52
Q08211	DHX9_HUMAN	142181	6.41	ATP-dependent RNA helicase A OS=Homo sapiens GN=DHX9 PE=1 SV=4	138	57.8	2869.54
P49366	DHYS_HUMAN	41172.7	5.22	Deoxyhypusine synthase OS=Homo sapiens GN=DHPS PE=1 SV=1	21	62.9	798.19
Q8IYB7	DI3L2_HUMAN	100243	5.74	DIS3-like exonuclease 2 OS=Homo sapiens GN=DIS3L2 PE=1 SV=4	18	24.4	70.05
Q9UBX3	DIC_HUMAN	31718.5	9.62	Mitochondrial dicarboxylate carrier OS=Homo sapiens GN=SLC25A10 PE=1 SV=2	31	70.7	1008.06
Q9UNQ2	DIMT1_HUMAN	35499.2	10.01	Probable dimethyladenosine transferase OS=Homo sapiens GN=DIMT1L PE=1 SV=1	24	63.9	207.46
Q9P265	DIP2B_HUMAN	173606	8.43	Disco-interacting protein 2 homolog B OS=Homo sapiens GN=DIP2B PE=1 SV=3	26	19.5	82.39
Q9UBS4	DJB11_HUMAN	40773.7	5.81	DnaJ homolog subfamily B member 11 OS=Homo sapiens GN=DNAJB11 PE=1 SV=1	26	41.6	1067.05
Q8IXB1	DJC10_HUMAN	92332.8	6.78	DnaJ homolog subfamily C member 10 OS=Homo sapiens GN=DNAJC10 PE=1 SV=2	17	23	159.94
Q9NVH1	DJC11_HUMAN	63523.8	8.54	DnaJ homolog subfamily C member 11 OS=Homo sapiens GN=DNAJC11 PE=1 SV=2	13	25.2	410.34
Q9NVM6	DJC17_HUMAN	34780.2	8.61	DnaJ homolog subfamily C member 17 OS=Homo sapiens GN=DNAJC17 PE=1 SV=1	7	31.3	77.23
Q5F1R6	DJC21_HUMAN	62445.4	5.34	DnaJ homolog subfamily C member 21 OS=Homo sapiens GN=DNAJC21 PE=1 SV=2	20	39	628.07
O60832	DKC1_HUMAN	58094	9.46	H/ACA ribonucleoprotein complex subunit 4 OS=Homo sapiens GN=DKC1 PE=1 SV=3	18	41.1	268.14
Q92796	DLG3_HUMAN	90827.8	6.56	Disks large homolog 3 OS=Homo sapiens GN=DLG3 PE=1 SV=2	20	0	128.39
Q4LDG9	DNAL1_HUMAN	21690.4	5.87	Dynein light chain 1, axonemal OS=Homo sapiens GN=DNAL1 PE=1 SV=1	4	14.7	77.58
O60884	DNJA2_HUMAN	46343.8	6.06	DnaJ homolog subfamily A member 2 OS=Homo sapiens GN=DNAJA2 PE=1 SV=1	33	69.9	799.82
Q13217	DNJC3_HUMAN	58000.3	5.83	DnaJ homolog subfamily C member 3 OS=Homo sapiens GN=DNAJC3 PE=1 SV=1	14	32.9	130.82
Q9H3Z4	DNJC5_HUMAN	22932.6	4.93	DnaJ homolog subfamily C member 5 OS=Homo sapiens GN=DNAJC5 PE=1 SV=1	8	58.6	132.63
Q99615	DNJC7_HUMAN	57203	6.56	DnaJ homolog subfamily C member 7 OS=Homo sapiens GN=DNAJC7 PE=1 SV=2	40	55.9	1460.34
P49916	DNLI3_HUMAN	114317	9.17	DNA ligase 3 OS=Homo sapiens GN=LIG3 PE=1 SV=2	31	27.6	208.68
O00429	DNM1L_HUMAN	82339.3	6.37	Dynamin-1-like protein OS=Homo sapiens GN=DNM1L PE=1 SV=2	86	77.6	3725.08
P26358	DNMT1_HUMAN	185388	7.99	DNA (cytosine-5)-methyltransferase 1 OS=Homo sapiens GN=DNMT1 PE=1 SV=2	66	35.8	507.86
Q9ULA0	DNPEP_HUMAN	53022.2	7.03	Aspartyl aminopeptidase OS=Homo sapiens GN=DNPEP PE=1 SV=1	30	53.7	268.48
O00115	DNS2A_HUMAN	40068.7	8.3	Deoxyribonuclease-2-alpha OS=Homo sapiens GN=DNASE2 PE=1 SV=2	6	1.4	130.25
Q96N67	DOCK7_HUMAN	244289	6.34	Dedicator of cytokinesis protein 7 OS=Homo sapiens GN=DOCK7 PE=1 SV=4	45	21.2	168.32
Q9BU89	DOHH_HUMAN	33282.6	4.74	Deoxyhypusine hydroxylase OS=Homo sapiens GN=DOHH PE=1 SV=1	15	64.2	231.76
P30046	DOPD_HUMAN	12817.7	6.71	D-dopachrome decarboxylase OS=Homo sapiens GN=DDT PE=1 SV=3	41	68.6	2631.2
Q86YN1	DOPP1_HUMAN	27127.3	9.48	Dolichyldiphosphatase 1 OS=Homo sapiens GN=DOLPP1 PE=1 SV=1	4	8.4	59.79
Q9UKG1	DP13A_HUMAN	80297.9	5.28	DCC-interacting protein 13-alpha OS=Homo sapiens GN=APPL1 PE=1 SV=1	18	34.7	121.96
Q9BVM2	DPCD_HUMAN	23396.1	9.11	Protein DPCD OS=Homo sapiens GN=DPCD PE=1 SV=2	3	14.8	162.73
Q9BQC3	DPH2_HUMAN	52677.1	5.36	Diphthamide biosynthesis protein 2 OS=Homo sapiens GN=DPH2 PE=1 SV=1	4	12.9	78.25
Q9H2P9	DPH5_HUMAN	31973.4	5.19	Diphthine synthase OS=Homo sapiens GN=DPH5 PE=1 SV=2	10	0	197.89
Q14181	DPOA2_HUMAN	66761.7	5.13	DNA polymerase alpha subunit B OS=Homo sapiens GN=POLA2 PE=1 SV=2	15	25.8	224.59
P28340	DPOD1_HUMAN	125035	6.64	DNA polymerase delta catalytic subunit OS=Homo sapiens GN=POLD1 PE=1 SV=2	69	49	1319.63
P49005	DPOD2_HUMAN	51884.2	5.35	DNA polymerase delta subunit 2 OS=Homo sapiens GN=POLD2 PE=1 SV=1	6	4.3	207.14
Q9NRF9	DPOE3_HUMAN	16906.3	4.68	DNA polymerase epsilon subunit 3 OS=Homo sapiens GN=POLE3 PE=1 SV=1	16	58.5	1313.08
Q9NR33	DPOE4_HUMAN	12315.3	4.87	DNA polymerase epsilon subunit 4 OS=Homo sapiens GN=POLE4 PE=1 SV=2	5	19.7	287.09
P09884	DPOLA_HUMAN	167575	5.61	DNA polymerase alpha catalytic subunit OS=Homo sapiens GN=POLA1 PE=1 SV=2	48	32.3	457.09
Q9NY33	DPP3_HUMAN	82879.9	5.02	Dipeptidyl peptidase 3 OS=Homo sapiens GN=DPP3 PE=1 SV=2	52	63.9	2461.66
Q9C005	DPY30_HUMAN	11242.8	4.84	Protein dpy-30 homolog OS=Homo sapiens GN=DPY30 PE=1 SV=1	13	67.7	783.42
Q16555	DPYL2_HUMAN	62710.7	5.95	Dihydropyrimidinase-related protein 2 OS=Homo sapiens GN=DPYSL2 PE=1 SV=1	33	55.9	1002.84
Q9BPU6	DPYL5_HUMAN	61952.4	6.73	Dihydropyrimidinase-related protein 5 OS=Homo sapiens GN=DPYSL5 PE=1 SV=1	36	52.3	535.13
Q9Y295	DRG1_HUMAN	40801.9	9	Developmentally-regulated GTP-binding protein 1 OS=Homo sapiens GN=DRG1 PE=1 SV=1	52	76.8	2207.66
Q6IAN0	DRS7B_HUMAN	35381.7	9.59	Dehydrogenase/reductase SDR family member 7B OS=Homo sapiens GN=DHRS7B PE=1 SV=2	12	34.5	490.97
Q14126	DSG2_HUMAN	123016	5.13	Desmoglein-2 OS=Homo sapiens GN=DSG2 PE=1 SV=2	25	28	294.46
Q8TEA8	DTD1_HUMAN	23580	8.35	D-tyrosyl-tRNA(Tyr) deacylase 1 OS=Homo sapiens GN=DTD1 PE=1 SV=2	21	50.7	369.61
Q6P1R4	DUS1L_HUMAN	54336.5	8.65	tRNA-dihydrouridine synthase 1-like OS=Homo sapiens GN=DUS1L PE=1 SV=1	4	14.4	61.66
P33316	DUT_HUMAN	26974.8	9.65	Deoxyuridine 5'-triphosphate nucleotidohydrolase, mitochondrial OS=Homo sapiens GN=DUT PE=1 SV=3	28	56	2744.54
Q9P225	DYH2_HUMAN	510796	5.98	Dynein heavy chain 2, axonemal OS=Homo sapiens GN=DNAH2 PE=1 SV=3	35	9.5	47.16
Q14204	DYHC1_HUMAN	534809	6.01	Cytoplasmic dynein 1 heavy chain 1 OS=Homo sapiens GN=DYNC1H1 PE=1 SV=5	424	59.7	9823.4
Q96FJ2	DYL2_HUMAN	10457.1	6.81	Dynein light chain 2, cytoplasmic OS=Homo sapiens GN=DYNLL2 PE=1 SV=1	21	75.3	2026.37
P63172	DYLT1_HUMAN	12672.1	5	Dynein light chain Tctex-type 1 OS=Homo sapiens GN=DYNLT1 PE=1 SV=1	4	42.5	208.9
P51808	DYLT3_HUMAN	13395.3	5.37	Dynein light chain Tctex-type 3 OS=Homo sapiens GN=DYNLT3 PE=1 SV=1	1	14.7	60.42
P50570	DYN2_HUMAN	98345.3	7.04	Dynamin-2 OS=Homo sapiens GN=DNM2 PE=1 SV=2	58	51.1	1113.03
E1ARN8	E1ARN8_9ADEN	21312.8	6.45	Small T-antigen OS=Human adenovirus 57 GN=E1B PE=4 SV=1	36	67.8	2437.16
E1ARP3	E1ARP3_9ADEN	14463.4	6.15	14.5 kDa protein OS=Human adenovirus 57 GN=IX PE=4 SV=1	1	13.6	66.09
E1P538	E1P538_HUMAN	12949.8	9.23	Cytochrome c oxidase subunit VIIa polypeptide 2 (Liver), isoform CRA_a OS=Homo sapiens GN=COX7A2 PE=4 SV=1	7	37.4	603.85
E2DRY6	E2DRY6_HUMAN	36873.8	6.17	Enolase OS=Homo sapiens PE=2 SV=1	6	14.2	71.3
O43491	E41L2_HUMAN	113032	5.34	Band 4.1-like protein 2 OS=Homo sapiens GN=EPB41L2 PE=1 SV=1	91	55.7	1001.7
E5E079	E5E079_HUMAN	25715.2	4.76	Cytochrome c oxidase subunit 2 OS=Homo sapiens GN=COX2 PE=3 SV=1	22	32.2	741.86
E5FWN9	E5FWN9_HUMAN	24750.8	10.09	ATP synthase subunit a OS=Homo sapiens GN=ATP6 PE=3 SV=1	13	13.7	51.15
E5RGS7	E5RGS7_HUMAN	14710.1	6.89	Uncharacterized protein OS=Homo sapiens PE=4 SV=1	6	8	133.55
E5RHG8	E5RHG8_HUMAN	10067.8	5.32	Uncharacterized protein OS=Homo sapiens GN=TCEB1 PE=4 SV=1	26	80.2	1488.34
E5RJF8	E5RJF8_HUMAN	22466.5	4.7	Uncharacterized protein OS=Homo sapiens GN=CETN3 PE=4 SV=1	13	53.9	263.88
E7DVW5	E7DVW5_HUMAN	15496.7	6.6	Fatty acid binding protein 5 (Psoriasis-associated) OS=Homo sapiens GN=FABP5 PE=3 SV=1	39	59.8	2987.89
E7EM77	E7EM77_HUMAN	23076.3	8.37	Uncharacterized protein OS=Homo sapiens GN=TMEM222 PE=4 SV=1	4	41	87.11
E7EPC6	E7EPC6_HUMAN	78981.3	5.22	Uncharacterized protein OS=Homo sapiens GN=CD44 PE=4 SV=2	5	6	164.88
E7EPK6	E7EPK6_HUMAN	32866.1	10.17	Uncharacterized protein OS=Homo sapiens GN=RPS24 PE=4 SV=1	31	31.5	1408.22
E7EQ69	E7EQ69_HUMAN	19527.1	8.96	Uncharacterized protein OS=Homo sapiens GN=NAA50 PE=4 SV=1	39	70.2	2052.13
E7ESL0	E7ESL0_HUMAN	24481.1	9.95	Uncharacterized protein OS=Homo sapiens GN=MRPL22 PE=3 SV=1	37	56.1	2452.19
E7ETI0	E7ETI0_HUMAN	72699.2	5.59	Uncharacterized protein OS=Homo sapiens GN=ARPC4-TTLL3 PE=4 SV=1	18	20.5	381.88
E7EUT5	E7EUT5_HUMAN	28024.1	6.45	Glyceraldehyde-3-phosphate dehydrogenase OS=Homo sapiens GN=GAPDH PE=3 SV=1	10	30	411
E7EVA0	E7EVA0_HUMAN	246546	5.91	Microtubule-associated protein OS=Homo sapiens GN=MAP4 PE=4 SV=1	20	9.5	117.35
E9KL28	E9KL28_HUMAN	8404.95	9.58	Epididymis tissue protein Li 175 OS=Homo sapiens PE=4 SV=1	8	84.9	274.55
E9LAD9	E9LAD9_HUMAN	13190	4.45	NADH-ubiquinone oxidoreductase chain 3 OS=Homo sapiens GN=ND3 PE=3 SV=1	4	15.9	459.6
E9PBQ3	E9PBQ3_HUMAN	32413.4	10.8	Uncharacterized protein OS=Homo sapiens GN=TMEM199 PE=4 SV=1	8	18.7	106.57
E9PF49	E9PF49_HUMAN	26910.2	9.04	Uncharacterized protein OS=Homo sapiens GN=NDUFB9 PE=4 SV=1	3	12.2	113.89
E9PGR1	E9PGR1_HUMAN	54870.1	9.56	Uncharacterized protein OS=Homo sapiens GN=HPSE PE=4 SV=1	8	14.4	56.11
E9PIB1	E9PIB1_HUMAN	15875	9	Uncharacterized protein OS=Homo sapiens GN=HLA-DQB1 PE=4 SV=1	6	8.1	44.78
E9PIC0	E9PIC0_HUMAN	12834.7	8.76	Uncharacterized protein OS=Homo sapiens GN=SDHD PE=4 SV=1	6	15.2	189.21
E9PL57	E9PL57_HUMAN	19581.3	6.85	Uncharacterized protein OS=Homo sapiens GN=NEDD8-MDP1 PE=4 SV=1	11	40	72.43
E9PLD0	E9PLD0_HUMAN	18642.5	5.6	Uncharacterized protein OS=Homo sapiens GN=RAB1B PE=3 SV=1	8	50.3	72.66
E9PLD3	E9PLD3_HUMAN	11649.8	12.24	Uncharacterized protein OS=Homo sapiens PE=4 SV=1	5	31.3	162.65
E9PN81	E9PN81_HUMAN	26571.4	6	Uncharacterized protein OS=Homo sapiens GN=RNASEH2C PE=4 SV=1	20	51.4	466.87
E9PNW4	E9PNW4_HUMAN	12603.8	5.46	Uncharacterized protein OS=Homo sapiens GN=CD59 PE=4 SV=1	9	18.1	372.32
E9PPJ5	E9PPJ5_HUMAN	14934.5	9.64	Uncharacterized protein OS=Homo sapiens GN=MDK PE=4 SV=1	11	21.6	266.13
E9PR30	E9PR30_HUMAN	10898	11.56	Uncharacterized protein OS=Homo sapiens GN=FAU PE=4 SV=1	14	44.9	126.02
E9PRJ8	E9PRJ8_HUMAN	22957.8	5.73	Uncharacterized protein OS=Homo sapiens GN=CD81 PE=4 SV=1	10	42.1	533.48
E9PRY8	E9PRY8_HUMAN	77150.1	6.61	Uncharacterized protein OS=Homo sapiens GN=EEF1D PE=3 SV=1	13	13.3	153.06
Q9H1B7	EAP1_HUMAN	83576.3	_	Enhanced at puberty protein 1 OS=Homo sapiens GN=EAP1 PE=1 SV=1	15	0	217.89
Q15125	EBP_HUMAN	26563.8	7.77	3-beta-hydroxysteroid-Delta(8),Delta(7)-isomerase OS=Homo sapiens GN=EBP PE=1 SV=3	9	17.4	390.66
Q13011	ECH1_HUMAN	36135.5	8.16	Delta(3,5)-Delta(2,4)-dienoyl-CoA isomerase, mitochondrial OS=Homo sapiens GN=ECH1 PE=1 SV=2	28	49.7	1426.39
P40939	ECHA_HUMAN	83688.1	9.16	Trifunctional enzyme subunit alpha, mitochondrial OS=Homo sapiens GN=HADHA PE=1 SV=2	78	63.8	3220.15
P55084	ECHB_HUMAN	51546.6	9.45	Trifunctional enzyme subunit beta, mitochondrial OS=Homo sapiens GN=HADHB PE=1 SV=3	50	61.8	1608.16
Q9NTX5	ECHD1_HUMAN	33847.6	8.31	Enoyl-CoA hydratase domain-containing protein 1 OS=Homo sapiens GN=ECHDC1 PE=1 SV=2	18	46.9	665.6
P30084	ECHM_HUMAN	31823.3	8.34	Enoyl-CoA hydratase, mitochondrial OS=Homo sapiens GN=ECHS1 PE=1 SV=4	44	61.7	2965.15
Q5VYK3	ECM29_HUMAN	205985	6.74	Proteasome-associated protein ECM29 homolog OS=Homo sapiens GN=ECM29 PE=1 SV=2	81	41	1159.87
Q9BQ95	ECSIT_HUMAN	49459	5.89	Evolutionarily conserved signaling intermediate in Toll pathway, mitochondrial OS=Homo sapiens GN=ECSIT PE=1 SV=1	8	22	172.54
Q96F86	EDC3_HUMAN	56783.6	6.65	Enhancer of mRNA-decapping protein 3 OS=Homo sapiens GN=EDC3 PE=1 SV=1	16	0	424.14
Q6P2E9	EDC4_HUMAN	152992	5.55	Enhancer of mRNA-decapping protein 4 OS=Homo sapiens GN=EDC4 PE=1 SV=1	55	35.9	988.13
O60869	EDF1_HUMAN	16358.9	9.95	Endothelial differentiation-related factor 1 OS=Homo sapiens GN=EDF1 PE=1 SV=1	22	62.8	1449.34
Q3B7T1	EDRF1_HUMAN	139809	5.93	Erythroid differentiation-related factor 1 OS=Homo sapiens GN=EDRF1 PE=1 SV=1	18	13.7	128.8
Q15075	EEA1_HUMAN	163337	5.55	Early endosome antigen 1 OS=Homo sapiens GN=EEA1 PE=1 SV=2	111	56.7	2327.66
Q05639	EF1A2_HUMAN	50780.4	9.11	Elongation factor 1-alpha 2 OS=Homo sapiens GN=EEF1A2 PE=1 SV=1	47	76.7	9479.64
P24534	EF1B_HUMAN	24919.3	4.5	Elongation factor 1-beta OS=Homo sapiens GN=EEF1B2 PE=1 SV=3	27	68.4	1980.69
P29692	EF1D_HUMAN	31216.8	4.9	Elongation factor 1-delta OS=Homo sapiens GN=EEF1D PE=1 SV=5	56	87.2	3024.67
Q96RP9	EFGM_HUMAN	84102.7	6.58	Elongation factor G, mitochondrial OS=Homo sapiens GN=GFM1 PE=1 SV=2	25	39	95.32
Q8N7U6	EFHB_HUMAN	94523.9	7.51	EF-hand domain-containing family member B OS=Homo sapiens GN=EFHB PE=2 SV=3	9	8	56.25
Q96C19	EFHD2_HUMAN	26794.5	5.15	EF-hand domain-containing protein D2 OS=Homo sapiens GN=EFHD2 PE=1 SV=1	12	43.8	121.92
P43897	EFTS_HUMAN	35710.4	8.62	Elongation factor Ts, mitochondrial OS=Homo sapiens GN=TSFM PE=1 SV=2	35	61.2	672.68
P49411	EFTU_HUMAN	49852.3	7.26	Elongation factor Tu, mitochondrial OS=Homo sapiens GN=TUFM PE=1 SV=2	84	77	3385.12
Q9H4M9	EHD1_HUMAN	60645.7	6.35	EH domain-containing protein 1 OS=Homo sapiens GN=EHD1 PE=1 SV=2	48	72.8	987.31
Q9H223	EHD4_HUMAN	61364.6	6.33	EH domain-containing protein 4 OS=Homo sapiens GN=EHD4 PE=1 SV=1	35	44.7	779.37
Q96KQ7	EHMT2_HUMAN	134682	5.3	Histone-lysine N-methyltransferase, H3 lysine-9 specific 3 OS=Homo sapiens GN=EHMT2 PE=1 SV=3	18	1.5	60.42
O14681	EI24_HUMAN	39224.8	9.75	Etoposide-induced protein 2.4 homolog OS=Homo sapiens GN=EI24 PE=1 SV=4	6	11.5	86.83
Q14232	EI2BA_HUMAN	33975.9	6.9	Translation initiation factor eIF-2B subunit alpha OS=Homo sapiens GN=EIF2B1 PE=1 SV=1	42	68.2	864.75
P49770	EI2BB_HUMAN	39193	5.77	Translation initiation factor eIF-2B subunit beta OS=Homo sapiens GN=EIF2B2 PE=1 SV=3	29	48.1	588.64
Q9UI10	EI2BD_HUMAN	58034.5	9.45	Translation initiation factor eIF-2B subunit delta OS=Homo sapiens GN=EIF2B4 PE=1 SV=2	18	32.3	457.82
Q13144	EI2BE_HUMAN	81070.6	4.98	Translation initiation factor eIF-2B subunit epsilon OS=Homo sapiens GN=EIF2B5 PE=1 SV=3	15	24.5	256.22
Q8N140	EID3_HUMAN	38486	5.03	EP300-interacting inhibitor of differentiation 3 OS=Homo sapiens GN=EID3 PE=1 SV=1	9	24.6	112.29
P41567	EIF1_HUMAN	12838.6	6.89	Eukaryotic translation initiation factor 1 OS=Homo sapiens GN=EIF1 PE=1 SV=1	22	67.3	1336.32
Q8N9N8	EIF1A_HUMAN	19098.5	5.14	Probable RNA-binding protein EIF1AD OS=Homo sapiens GN=EIF1AD PE=1 SV=1	10	57.6	299.9
Q14152	EIF3A_HUMAN	166867	6.38	Eukaryotic translation initiation factor 3 subunit A OS=Homo sapiens GN=EIF3A PE=1 SV=1	196	61.4	2956.29
Q99613	EIF3C_HUMAN	105962	5.48	Eukaryotic translation initiation factor 3 subunit C OS=Homo sapiens GN=EIF3C PE=1 SV=1	68	4.8	2536.25
O15371	EIF3D_HUMAN	64559.7	5.79	Eukaryotic translation initiation factor 3 subunit D OS=Homo sapiens GN=EIF3D PE=1 SV=1	53	58.6	2815.33
P60228	EIF3E_HUMAN	52586.5	5.71	Eukaryotic translation initiation factor 3 subunit E OS=Homo sapiens GN=EIF3E PE=1 SV=1	57	57.8	1554.9
O00303	EIF3F_HUMAN	37654.2	5.24	Eukaryotic translation initiation factor 3 subunit F OS=Homo sapiens GN=EIF3F PE=1 SV=1	30	11.5	1600.32
O75821	EIF3G_HUMAN	35874	5.87	Eukaryotic translation initiation factor 3 subunit G OS=Homo sapiens GN=EIF3G PE=1 SV=2	29	56.9	996.13
O75822	EIF3J_HUMAN	29158.6	4.72	Eukaryotic translation initiation factor 3 subunit J OS=Homo sapiens GN=EIF3J PE=1 SV=2	31	68.6	1323.79
Q9UBQ5	EIF3K_HUMAN	25328.5	4.81	Eukaryotic translation initiation factor 3 subunit K OS=Homo sapiens GN=EIF3K PE=1 SV=1	30	65.1	2067.43
Q7L2H7	EIF3M_HUMAN	42932	5.41	Eukaryotic translation initiation factor 3 subunit M OS=Homo sapiens GN=EIF3M PE=1 SV=1	40	56.1	1494.73
Q8IZ81	ELMD2_HUMAN	35222.8	8.11	ELMO domain-containing protein 2 OS=Homo sapiens GN=ELMOD2 PE=1 SV=1	18	35.8	399.79
Q15370	ELOB_HUMAN	13238.6	4.73	Transcription elongation factor B polypeptide 2 OS=Homo sapiens GN=TCEB2 PE=1 SV=1	39	100	1650.71
O95163	ELP1_HUMAN	151813	5.61	Elongator complex protein 1 OS=Homo sapiens GN=IKBKAP PE=1 SV=3	32	22.4	337.25
Q9H9T3	ELP3_HUMAN	62789.3	9.04	Elongator complex protein 3 OS=Homo sapiens GN=ELP3 PE=1 SV=2	20	33.8	302.67
P50402	EMD_HUMAN	29033	5.29	Emerin OS=Homo sapiens GN=EMD PE=1 SV=1	28	73.2	1932.43
Q8N8S7	ENAH_HUMAN	66583.9	6.51	Protein enabled homolog OS=Homo sapiens GN=ENAH PE=1 SV=2	44	50.6	663.76
O94919	ENDD1_HUMAN	55722.5	5.55	Endonuclease domain-containing 1 protein OS=Homo sapiens GN=ENDOD1 PE=1 SV=2	18	42.8	398.46
P06733	ENOA_HUMAN	47481.4	7.01	Alpha-enolase OS=Homo sapiens GN=ENO1 PE=1 SV=2	118	93.3	31921.7
P09104	ENOG_HUMAN	47581.1	4.91	Gamma-enolase OS=Homo sapiens GN=ENO2 PE=1 SV=3	44	75.3	8955.46
Q9UHY7	ENOPH_HUMAN	29085.5	4.66	Enolase-phosphatase E1 OS=Homo sapiens GN=ENOPH1 PE=1 SV=1	17	43.3	605.96
P22413	ENPP1_HUMAN	107024	6.76	Ectonucleotide pyrophosphatase/phosphodiesterase family member 1 OS=Homo sapiens GN=ENPP1 PE=1 SV=2	22	22.7	144.65
O43768	ENSA_HUMAN	13380.8	6.62	Alpha-endosulfine OS=Homo sapiens GN=ENSA PE=1 SV=1	26	79.3	751.89
Q9NPA8	ENY2_HUMAN	11635.4	9.39	Enhancer of yellow 2 transcription factor homolog OS=Homo sapiens GN=ENY2 PE=1 SV=1	17	77.2	188.67
P29317	EPHA2_HUMAN	109679	5.86	Ephrin type-A receptor 2 OS=Homo sapiens GN=EPHA2 PE=1 SV=2	34	30.1	425.6
P58107	EPIPL_HUMAN	557674	5.44	Epiplakin OS=Homo sapiens GN=EPPK1 PE=1 SV=2	133	18.6	3778.17
Q9Y6I3	EPN1_HUMAN	57596.5	4.72	Epsin-1 OS=Homo sapiens GN=EPN1 PE=1 SV=1	12	35.2	186.3
Q14677	EPN4_HUMAN	68272.8	6.01	Clathrin interactor 1 OS=Homo sapiens GN=CLINT1 PE=1 SV=1	17	0	476.54
O75616	ERAL_HUMAN	48832.7	_	GTP-binding protein era homolog OS=Homo sapiens GN=ERAL1 PE=1 SV=2	8	0	62.38
Q9NZ08	ERAP1_HUMAN	107736	6.02	Endoplasmic reticulum aminopeptidase 1 OS=Homo sapiens GN=ERAP1 PE=1 SV=3	9	11.5	78.85
P53602	ERG19_HUMAN	43890.3	_	Diphosphomevalonate decarboxylase OS=Homo sapiens GN=MVD PE=1 SV=1	11	0	468.6
P48449	ERG7_HUMAN	84452.6	6.16	Lanosterol synthase OS=Homo sapiens GN=LSS PE=1 SV=1	19	0	121.32
Q969X5	ERGI1_HUMAN	32970.6	6.59	Endoplasmic reticulum-Golgi intermediate compartment protein 1 OS=Homo sapiens GN=ERGIC1 PE=1 SV=1	15	44.1	141.35
Q9Y282	ERGI3_HUMAN	43764.7	5.68	Endoplasmic reticulum-Golgi intermediate compartment protein 3 OS=Homo sapiens GN=ERGIC3 PE=1 SV=1	10	7	115.4
P84090	ERH_HUMAN	12422.1	5.63	Enhancer of rudimentary homolog OS=Homo sapiens GN=ERH PE=1 SV=1	28	62.5	1162.33
Q8IV48	ERI1_HUMAN	40494.4	6.29	3'-5' exoribonuclease 1 OS=Homo sapiens GN=ERI1 PE=1 SV=3	11	31.5	187.32
O75477	ERLN1_HUMAN	39072.4	7.67	Erlin-1 OS=Homo sapiens GN=ERLIN1 PE=1 SV=1	33	58.4	1106.47
O94905	ERLN2_HUMAN	38043.5	5.47	Erlin-2 OS=Homo sapiens GN=ERLIN2 PE=1 SV=1	42	75.5	2002.56
Q7Z2K6	ERMP1_HUMAN	101023	7.2	Endoplasmic reticulum metallopeptidase 1 OS=Homo sapiens GN=ERMP1 PE=1 SV=2	15	18.1	109.12
Q96HE7	ERO1A_HUMAN	55213.4	5.48	ERO1-like protein alpha OS=Homo sapiens GN=ERO1L PE=1 SV=2	47	65	2075.9
P30040	ERP29_HUMAN	29032.2	6.77	Endoplasmic reticulum resident protein 29 OS=Homo sapiens GN=ERP29 PE=1 SV=4	36	56.3	2442.73
Q9BS26	ERP44_HUMAN	47340.6	5.09	Endoplasmic reticulum resident protein 44 OS=Homo sapiens GN=ERP44 PE=1 SV=1	43	46.6	955.11
P30042	ES1_HUMAN	28494.9	8.5	ES1 protein homolog, mitochondrial OS=Homo sapiens GN=C21orf33 PE=1 SV=3	33	64.9	1609.42
Q9H6S3	ES8L2_HUMAN	81197.4	6.39	Epidermal growth factor receptor kinase substrate 8-like protein 2 OS=Homo sapiens GN=EPS8L2 PE=1 SV=2	18	32.3	104.96
Q9H501	ESF1_HUMAN	99134.1	5.01	ESF1 homolog OS=Homo sapiens GN=ESF1 PE=1 SV=1	28	27.1	65.69
P10768	ESTD_HUMAN	31955.7	6.54	S-formylglutathione hydrolase OS=Homo sapiens GN=ESD PE=1 SV=2	34	81.2	1683.69
Q9BSJ8	ESYT1_HUMAN	123293	5.57	Extended synaptotagmin-1 OS=Homo sapiens GN=ESYT1 PE=1 SV=1	78	47.9	2029.74
A0FGR8	ESYT2_HUMAN	102807	9.33	Extended synaptotagmin-2 OS=Homo sapiens GN=ESYT2 PE=1 SV=1	11	18.1	60.63
P38117	ETFB_HUMAN	28054.2	8.24	Electron transfer flavoprotein subunit beta OS=Homo sapiens GN=ETFB PE=1 SV=3	62	77.3	3552.79
O95571	ETHE1_HUMAN	28368.3	6.35	Protein ETHE1, mitochondrial OS=Homo sapiens GN=ETHE1 PE=1 SV=2	17	55.5	309.13
Q7Z2Z2	ETUD1_HUMAN	126661	5.66	Elongation factor Tu GTP-binding domain-containing protein 1 OS=Homo sapiens GN=EFTUD1 PE=1 SV=2	36	28.8	533.57
Q96A65	EXOC4_HUMAN	111170	6.07	Exocyst complex component 4 OS=Homo sapiens GN=EXOC4 PE=1 SV=1	24	24.4	344.87
Q9Y2C4	EXOG_HUMAN	41344	8.45	Nuclease EXOG, mitochondrial OS=Homo sapiens GN=EXOG PE=1 SV=2	12	25	166.82
Q9Y3B2	EXOS1_HUMAN	21780.1	8.51	3'-5' exoribonuclease CSL4 homolog OS=Homo sapiens GN=EXOSC1 PE=1 SV=1	24	52.3	1249.76
Q13868	EXOS2_HUMAN	32996.2	7.06	Exosome complex exonuclease RRP4 OS=Homo sapiens GN=EXOSC2 PE=1 SV=2	24	47.1	727.61
Q9NPD3	EXOS4_HUMAN	26651.6	6.07	Exosome complex exonuclease RRP41 OS=Homo sapiens GN=EXOSC4 PE=1 SV=3	20	40	759.86
Q9NQT4	EXOS5_HUMAN	25746.1	7.53	Exosome complex exonuclease RRP46 OS=Homo sapiens GN=EXOSC5 PE=1 SV=1	12	63.8	475.6
Q5RKV6	EXOS6_HUMAN	28502.8	6.06	Exosome complex exonuclease MTR3 OS=Homo sapiens GN=EXOSC6 PE=1 SV=1	12	30.9	651.86
Q15024	EXOS7_HUMAN	32442.3	5.08	Exosome complex exonuclease RRP42 OS=Homo sapiens GN=EXOSC7 PE=1 SV=2	22	50.9	409.28
Q96B26	EXOS8_HUMAN	30590.5	5.17	Exosome complex exonuclease RRP43 OS=Homo sapiens GN=EXOSC8 PE=1 SV=1	14	15.8	281.51
Q01780	EXOSX_HUMAN	101566	8.68	Exosome component 10 OS=Homo sapiens GN=EXOSC10 PE=1 SV=2	32	41	408.4
P15311	EZRI_HUMAN	69483.8	5.94	Ezrin OS=Homo sapiens GN=EZR PE=1 SV=4	97	63	3003.59
Q9BTL3	F103A_HUMAN	14372.7	8.89	Protein FAM103A1 OS=Homo sapiens GN=FAM103A1 PE=1 SV=1	11	70.3	377.53
Q9NUU6	F105A_HUMAN	42567.7	9.36	Protein FAM105A OS=Homo sapiens GN=FAM105A PE=2 SV=1	16	33.1	87.59
Q8IZP2	F10A4_HUMAN	27560.8	_	Putative protein FAM10A4 OS=Homo sapiens GN=FAM10A4 PE=5 SV=1	8	0	52.8
Q9NRY5	F1142_HUMAN	55719.3	4.85	Protein FAM114A2 OS=Homo sapiens GN=FAM114A2 PE=1 SV=4	15	29.9	75.47
Q9NWS6	F118A_HUMAN	40756.5	5.7	Protein FAM118A OS=Homo sapiens GN=FAM118A PE=2 SV=2	10	29.4	129.7
Q9BPY3	F118B_HUMAN	39759.4	5.65	Protein FAM118B OS=Homo sapiens GN=FAM118B PE=1 SV=1	10	33.9	369.19
Q9NZB2	F120A_HUMAN	123008	9.07	Constitutive coactivator of PPAR-gamma-like protein 1 OS=Homo sapiens GN=FAM120A PE=1 SV=2	30	27.5	203.83
Q7Z309	F122B_HUMAN	27139.2	5.98	Protein FAM122B OS=Homo sapiens GN=FAM122B PE=1 SV=2	8	29.6	249.71
Q96EY5	F125A_HUMAN	29106.8	9.1	Multivesicular body subunit 12A OS=Homo sapiens GN=FAM125A PE=1 SV=1	12	49.8	242.55
Q17RB0	F127C_HUMAN	13237.8	5.17	Protein FAM127C OS=Homo sapiens GN=FAM127C PE=1 SV=1	5	34.5	129.17
Q86VR2	F134C_HUMAN	51762.9	4.83	Protein FAM134C OS=Homo sapiens GN=FAM134C PE=1 SV=1	5	16.3	67.59
Q96C01	F136A_HUMAN	16143.9	7.56	Protein FAM136A OS=Homo sapiens GN=FAM136A PE=1 SV=1	22	61.6	459.13
Q9Y3B6	F158A_HUMAN	23331.8	5.53	UPF0172 protein FAM158A OS=Homo sapiens GN=FAM158A PE=2 SV=3	3	0	294.4
Q96A26	F162A_HUMAN	17559.3	9.81	Protein FAM162A OS=Homo sapiens GN=FAM162A PE=1 SV=2	29	40.3	1393.09
Q8N128	F177A_HUMAN	23799.5	4.39	Protein FAM177A1 OS=Homo sapiens GN=FAM177A1 PE=1 SV=1	6	35.2	115.85
Q96ET8	F18B2_HUMAN	31484	9.47	Protein FAM18B2 OS=Homo sapiens GN=FAM18B2 PE=1 SV=3	2	18.8	82.08
Q9GZU8	F192A_HUMAN	29122.6	5.38	Protein FAM192A OS=Homo sapiens GN=FAM192A PE=1 SV=1	12	34.3	911.15
C9JLW8	F195B_HUMAN	10913.6	9.39	Protein FAM195B OS=Homo sapiens GN=FAM195B PE=1 SV=1	9	73.2	280.24
O60825	F262_HUMAN	58952.9	8.61	6-phosphofructo-2-kinase/fructose-2,6-biphosphatase 2 OS=Homo sapiens GN=PFKFB2 PE=1 SV=2	11	1	154.86
F2Z3D0	F2Z3D0_HUMAN	8163.02	5.25	Uncharacterized protein OS=Homo sapiens GN=SUMO2 PE=4 SV=1	10	46.5	409.23
F5GWR2	F5GWR2_HUMAN	26671.2	5.12	Uncharacterized protein OS=Homo sapiens GN=HSPD1 PE=3 SV=1	6	34.7	108.3
F5GXC7	F5GXC7_HUMAN	4974.65	7.9	Uncharacterized protein OS=Homo sapiens GN=LDHA PE=4 SV=1	5	68.9	320.44
F5GXR3	F5GXR3_HUMAN	12123.9	11	Uncharacterized protein OS=Homo sapiens GN=PTMS PE=4 SV=1	5	28.3	65.91
F5GXX5	F5GXX5_HUMAN	9605.12	6.54	Uncharacterized protein OS=Homo sapiens GN=DAD1 PE=4 SV=1	11	41.6	785.84
F5GYX6	F5GYX6_HUMAN	8545.6	6.56	Uncharacterized protein OS=Homo sapiens PE=4 SV=1	4	52.6	116.24
F5H0X6	F5H0X6_HUMAN	51884.5	4.92	Uncharacterized protein OS=Homo sapiens GN=PSAP PE=4 SV=1	3	13.6	52.89
F5H1D3	F5H1D3_HUMAN	68251	5.36	Uncharacterized protein OS=Homo sapiens GN=HSPA1A PE=3 SV=1	9	3.1	91.05
F5H2T3	F5H2T3_HUMAN	7681.68	4.41	Uncharacterized protein OS=Homo sapiens GN=C11orf51 PE=4 SV=1	3	34.2	54.37
F5H6N3	F5H6N3_HUMAN	17733.7	4.57	Uncharacterized protein OS=Homo sapiens GN=CLTA PE=4 SV=1	11	31.3	268.76
F5H711	F5H711_HUMAN	20891.9	9.6	Uncharacterized protein OS=Homo sapiens GN=JAGN1 PE=4 SV=1	5	9.9	158.74
F5H7Q8	F5H7Q8_HUMAN	39670.4	6.63	Uncharacterized protein OS=Homo sapiens GN=MICB PE=4 SV=1	6	1.7	98.29
F6U1T9	F6U1T9_HUMAN	18310.2	4.73	Uncharacterized protein OS=Homo sapiens GN=PPP3R1 PE=4 SV=1	9	53.1	429.21
F6XY72	F6XY72_HUMAN	8777.32	5.3	Uncharacterized protein OS=Homo sapiens GN=NME2 PE=4 SV=1	28	96.1	2587.72
P23610	F8I2_HUMAN	39477.7	6.37	Factor VIII intron 22 protein OS=Homo sapiens GN=F8A1 PE=1 SV=2	7	29.1	58.17
Q5RI15	FA36A_HUMAN	13510.9	9	Protein FAM36A OS=Homo sapiens GN=FAM36A PE=1 SV=2	8	28.1	397.23
Q9NUQ9	FA49B_HUMAN	37009.8	5.76	Protein FAM49B OS=Homo sapiens GN=FAM49B PE=1 SV=1	35	71	1369.06
P12259	FA5_HUMAN	252654	5.68	Coagulation factor V OS=Homo sapiens GN=F5 PE=1 SV=3	25	15.3	92.46
Q14320	FA50A_HUMAN	40216.5	6.39	Protein FAM50A OS=Homo sapiens GN=FAM50A PE=1 SV=2	50	69	861.94
Q8TAV0	FA76A_HUMAN	35995.9	9.33	Protein FAM76A OS=Homo sapiens GN=FAM76A PE=2 SV=1	8	27.7	199.84
Q5HYJ3	FA76B_HUMAN	39652.7	9.38	Protein FAM76B OS=Homo sapiens GN=FAM76B PE=1 SV=3	11	29.5	50.42
Q9H4H8	FA83D_HUMAN	64840.5	6.1	Protein FAM83D OS=Homo sapiens GN=FAM83D PE=1 SV=3	8	8.2	56.46
Q9H5X1	FA96A_HUMAN	18628.6	4.88	Protein FAM96A OS=Homo sapiens GN=FAM96A PE=1 SV=1	11	37.5	570.03
Q8NCA5	FA98A_HUMAN	55822.5	9.15	Protein FAM98A OS=Homo sapiens GN=FAM98A PE=1 SV=1	13	28.9	72.71
Q8IVS2	FABD_HUMAN	43390.3	8.97	Malonyl-CoA-acyl carrier protein transacylase, mitochondrial OS=Homo sapiens GN=MCAT PE=1 SV=2	22	56.2	782.4
Q9BXW9	FACD2_HUMAN	168295	5.84	Fanconi anemia group D2 protein OS=Homo sapiens GN=FANCD2 PE=1 SV=1	18	10.7	84
O75844	FACE1_HUMAN	55062.6	7.12	CAAX prenyl protease 1 homolog OS=Homo sapiens GN=ZMPSTE24 PE=1 SV=2	8	18.5	205.91
Q8NFF5	FAD1_HUMAN	65965.5	6.49	FAD synthase OS=Homo sapiens GN=FLAD1 PE=1 SV=1	20	29	355.49
Q13158	FADD_HUMAN	23492.9	5.48	Protein FADD OS=Homo sapiens GN=FADD PE=1 SV=1	19	65.4	622.36
Q9UNN5	FAF1_HUMAN	74363.8	4.81	FAS-associated factor 1 OS=Homo sapiens GN=FAF1 PE=1 SV=2	29	34.2	339.26
Q96CS3	FAF2_HUMAN	52932.7	5.46	FAS-associated factor 2 OS=Homo sapiens GN=FAF2 PE=1 SV=2	31	48.1	1272.03
Q96GK7	FAH2A_HUMAN	34916.2	8.48	Fumarylacetoacetate hydrolase domain-containing protein 2A OS=Homo sapiens GN=FAHD2A PE=1 SV=1	20	54.1	907.13
Q9NYY8	FAKD2_HUMAN	82379.3	8.31	FAST kinase domain-containing protein 2 OS=Homo sapiens GN=FASTKD2 PE=1 SV=1	19	31.4	199.85
Q92520	FAM3C_HUMAN	24949.7	8.52	Protein FAM3C OS=Homo sapiens GN=FAM3C PE=1 SV=1	24	45.4	794.4
O15360	FANCA_HUMAN	164838	6.13	Fanconi anemia group A protein OS=Homo sapiens GN=FANCA PE=1 SV=2	8	4.4	109.69
Q9NVI1	FANCI_HUMAN	150769	6.31	Fanconi anemia group I protein OS=Homo sapiens GN=FANCI PE=1 SV=4	68	35.4	1334.43
P49327	FAS_HUMAN	275877	6.01	Fatty acid synthase OS=Homo sapiens GN=FASN PE=1 SV=3	248	60.4	8674.99
P35556	FBN2_HUMAN	335257	4.73	Fibrillin-2 OS=Homo sapiens GN=FBN2 PE=1 SV=3	14	6	50.01
P22087	FBRL_HUMAN	33877.5	10.18	rRNA 2'-O-methyltransferase fibrillarin OS=Homo sapiens GN=FBL PE=1 SV=2	38	65.1	501.12
Q96EF6	FBX17_HUMAN	32143.2	8.46	F-box only protein 17 OS=Homo sapiens GN=FBXO17 PE=1 SV=1	6	16.2	140.52
Q9UK99	FBX3_HUMAN	55380.8	4.88	F-box only protein 3 OS=Homo sapiens GN=FBXO3 PE=1 SV=3	8	16.3	129.81
Q9H4M3	FBX44_HUMAN	30127	5.52	F-box only protein 44 OS=Homo sapiens GN=FBXO44 PE=1 SV=3	8	12.6	222.55
Q13630	FCL_HUMAN	36098.1	6.13	GDP-L-fucose synthase OS=Homo sapiens GN=TSTA3 PE=1 SV=1	15	39.6	339.66
P39748	FEN1_HUMAN	42908.2	8.8	Flap endonuclease 1 OS=Homo sapiens GN=FEN1 PE=1 SV=1	40	55.3	754.62
P02771	FETA_HUMAN	70457.7	5.48	Alpha-fetoprotein OS=Homo sapiens GN=AFP PE=1 SV=1	8	19.2	124.48
Q9UID3	FFR_HUMAN	86900.6	6.06	Protein fat-free homolog OS=Homo sapiens GN=FFR PE=1 SV=2	10	18	126.38
Q13642	FHL1_HUMAN	38006.3	9.25	Four and a half LIM domains protein 1 OS=Homo sapiens GN=FHL1 PE=1 SV=4	9	23.5	82.57
Q6UN15	FIP1_HUMAN	66600.6	5.42	Pre-mRNA 3'-end-processing factor FIP1 OS=Homo sapiens GN=FIP1L1 PE=1 SV=1	12	19.4	200.85
Q9Y3D6	FIS1_HUMAN	16984	8.84	Mitochondrial fission 1 protein OS=Homo sapiens GN=FIS1 PE=1 SV=2	12	31.6	651.9
Q96AY3	FKB10_HUMAN	64717.4	5.36	Peptidyl-prolyl cis-trans isomerase FKBP10 OS=Homo sapiens GN=FKBP10 PE=1 SV=1	43	52.2	1131.37
P62942	FKB1A_HUMAN	12000.1	7.88	Peptidyl-prolyl cis-trans isomerase FKBP1A OS=Homo sapiens GN=FKBP1A PE=1 SV=2	26	46.3	2329.41
P68106	FKB1B_HUMAN	11889.1	8.62	Peptidyl-prolyl cis-trans isomerase FKBP1B OS=Homo sapiens GN=FKBP1B PE=1 SV=2	3	32.4	250.91
P26885	FKBP2_HUMAN	15810.4	9.24	Peptidyl-prolyl cis-trans isomerase FKBP2 OS=Homo sapiens GN=FKBP2 PE=1 SV=2	21	57.7	730.29
Q02790	FKBP4_HUMAN	52057.2	5.35	Peptidyl-prolyl cis-trans isomerase FKBP4 OS=Homo sapiens GN=FKBP4 PE=1 SV=3	107	0	5505.95
Q9Y680	FKBP7_HUMAN	30332.2	6.09	Peptidyl-prolyl cis-trans isomerase FKBP7 OS=Homo sapiens GN=FKBP7 PE=1 SV=1	10	0	102.07
Q13045	FLII_HUMAN	146142	5.75	Protein flightless-1 homolog OS=Homo sapiens GN=FLII PE=1 SV=2	60	35.1	829.92
P21333	FLNA_HUMAN	283301	5.7	Filamin-A OS=Homo sapiens GN=FLNA PE=1 SV=4	309	68.5	11353.4
Q14315	FLNC_HUMAN	293407	5.65	Filamin-C OS=Homo sapiens GN=FLNC PE=1 SV=3	212	55.4	5033.24
Q14254	FLOT2_HUMAN	47433.8	5.19	Flotillin-2 OS=Homo sapiens GN=FLOT2 PE=1 SV=2	29	41.6	1038.65
Q96PY5	FMNL2_HUMAN	123699	6.98	Formin-like protein 2 OS=Homo sapiens GN=FMNL2 PE=1 SV=3	29	17.8	103.02
Q9H479	FN3K_HUMAN	35376.9	7.13	Fructosamine-3-kinase OS=Homo sapiens GN=FN3K PE=1 SV=1	15	49.8	108.4
Q53EP0	FND3B_HUMAN	134970	5.64	Fibronectin type III domain-containing protein 3B OS=Homo sapiens GN=FNDC3B PE=1 SV=2	12	13.3	130.79
[truncated: 2,504 more rows]
