# Supplementary material for: SILAC-Based Proteomic Profiling of the Human MDA-MB-231 Metastatic Breast Cancer Cell Line in Response to the Two Antitumoral Lactoferrin Isoforms: The Secreted Lactoferrin and the Intracellular Delta-Lactoferrin
Source: PLoS One. 2014 Aug 12;9(8):e104563. doi: 10.1371/journal.pone.0104563 (PMC4130549; doi:10.1371/journal.pone.0104563)
Supplement: Table S7 — List of upregulated nuclear proteins identified when high doses of ΔLf are used. (XLSX) [file pone.0104563.s009.xlsx]

## Sheet: Sheet1
AC	ID	MW	pI	Description	Global Ratio ∆Lf/Control normalized	#Quantified Peptides	Coverage (%)	Score
A8C1Z0	A8C1Z0_HUMAN	111494	5.16	150 kDa oxygen-regulated protein OS=Homo sapiens GN=ORP150 PE=2 SV=1	1.91228	3 (21)	2.8	156.21
P62333	PRS10_HUMAN	44430.2	7.1	26S protease regulatory subunit 10B OS=Homo sapiens GN=PSMC6 PE=1 SV=1	1.96491	4 (13)	43.2	369.56
P35998	PRS7_HUMAN	49002.3	5.71	26S protease regulatory subunit 7 OS=Homo sapiens GN=PSMC2 PE=1 SV=3	1.70175	7 (22)	63	674.81
P62195	PRS8_HUMAN	45768.1	7.11	26S protease regulatory subunit 8 OS=Homo sapiens GN=PSMC5 PE=1 SV=1	1.61404	3 (8)	33.7	194.33
Q99460	PSMD1_HUMAN	106795	5.25	26S proteasome non-ATPase regulatory subunit 1 OS=Homo sapiens GN=PSMD1 PE=1 SV=2	1.78947	5 (7)	14.3	238.5
O00232	PSD12_HUMAN	53269.7	7.53	26S proteasome non-ATPase regulatory subunit 12 OS=Homo sapiens GN=PSMD12 PE=1 SV=3	1.63158	4 (13)	35.7	255.11
Q9UNM6	PSD13_HUMAN	43203.2	5.53	26S proteasome non-ATPase regulatory subunit 13 OS=Homo sapiens GN=PSMD13 PE=1 SV=2	1.92982	3 (5)	24.2	309.28
O00487	PSDE_HUMAN	34725.6	6.06	26S proteasome non-ATPase regulatory subunit 14 OS=Homo sapiens GN=PSMD14 PE=1 SV=1	1.85965	4 (9)	50.3	177.48
Q15008	PSMD6_HUMAN	45787.4	5.45	26S proteasome non-ATPase regulatory subunit 6 OS=Homo sapiens GN=PSMD6 PE=1 SV=1	1.82456	2 (6)	30.8	133.65
P51665	PSD7_HUMAN	37059.5	6.29	26S proteasome non-ATPase regulatory subunit 7 OS=Homo sapiens GN=PSMD7 PE=1 SV=2	2	2 (6)	5.6	237.19
P48556	PSMD8_HUMAN	39871.9	9.73	26S proteasome non-ATPase regulatory subunit 8 OS=Homo sapiens GN=PSMD8 PE=1 SV=2	1.77193	5 (10)	33.7	502.91
Q9Y2R5	RT17_HUMAN	14607	9.86	28S ribosomal protein S17, mitochondrial OS=Homo sapiens GN=MRPS17 PE=1 SV=1	2.12281	2 (2)	16	144.64
Q9Y3D9	RT23_HUMAN	21814.3	8.94	28S ribosomal protein S23, mitochondrial OS=Homo sapiens GN=MRPS23 PE=1 SV=2	2.24561	3 (3)	19.5	279.9
Q9Y2Q9	RT28_HUMAN	21000.9	9.21	28S ribosomal protein S28, mitochondrial OS=Homo sapiens GN=MRPS28 PE=1 SV=1	2.05263	2 (3)	16.6	252.83
Q92665	RT31_HUMAN	45404.5	9.32	28S ribosomal protein S31, mitochondrial OS=Homo sapiens GN=MRPS31 PE=1 SV=3	2.49123	2 (4)	18	57.57
Q9Y3B7	RM11_HUMAN	20727.5	9.91	39S ribosomal protein L11, mitochondrial OS=Homo sapiens GN=MRPL11 PE=1 SV=1	2.07018	6 (11)	56.3	551.23
Q9BYD1	RM13_HUMAN	20735.7	9.18	39S ribosomal protein L13, mitochondrial OS=Homo sapiens GN=MRPL13 PE=1 SV=1	2.03509	3 (5)	32.6	403.3
Q9NX20	RM16_HUMAN	28488	10.13	39S ribosomal protein L16, mitochondrial OS=Homo sapiens GN=MRPL16 PE=1 SV=1	3.57895	2 (6)	32.7	58.25
Q9H0U6	RM18_HUMAN	20791.6	9.63	39S ribosomal protein L18, mitochondrial OS=Homo sapiens GN=MRPL18 PE=1 SV=1	2.68421	2 (4)	14.9	124.05
Q8IXM3	RM41_HUMAN	15430	9.58	39S ribosomal protein L41, mitochondrial OS=Homo sapiens GN=MRPL41 PE=1 SV=1	2.19298	2 (3)	31.4	95.26
Q9H9J2	RM44_HUMAN	37853.8	8.64	39S ribosomal protein L44, mitochondrial OS=Homo sapiens GN=MRPL44 PE=1 SV=1	2.54386	4 (9)	37.7	147.44
Q9H2W6	RM46_HUMAN	31799.5	6.56	39S ribosomal protein L46, mitochondrial OS=Homo sapiens GN=MRPL46 PE=1 SV=1	1.78947	2 (4)	24.4	135.57
Q96EL3	RM53_HUMAN	12270.2	9.05	39S ribosomal protein L53, mitochondrial OS=Homo sapiens GN=MRPL53 PE=1 SV=1	1.5614	3 (6)	58	101.41
P46783	RS10_HUMAN	18885.9	10.15	40S ribosomal protein S10 OS=Homo sapiens GN=RPS10 PE=1 SV=1	2.17544	4 (14)	57	1236.56
P25398	RS12_HUMAN	14904.6	6.81	40S ribosomal protein S12 OS=Homo sapiens GN=RPS12 PE=1 SV=3	2	8 (10)	70.5	1693.82
P62263	RS14_HUMAN	16433.6	10.07	40S ribosomal protein S14 OS=Homo sapiens GN=RPS14 PE=1 SV=3	1.77193	8 (10)	43.7	1329.66
P62249	RS16_HUMAN	16549.1	10.21	40S ribosomal protein S16 OS=Homo sapiens GN=RPS16 PE=1 SV=2	3.08772	6 (16)	78.1	5928.06
P0CW22	RS17L_HUMAN	15597.4	9.85	40S ribosomal protein S17-like OS=Homo sapiens GN=RPS17L PE=3 SV=1	1.61404	6 (7)	40	658.96
P39019	RS19_HUMAN	16050.5	10.31	40S ribosomal protein S19 OS=Homo sapiens GN=RPS19 PE=1 SV=2	1.96491	7 (13)	28.1	1072.73
P15880	RS2_HUMAN	31589.7	10.25	40S ribosomal protein S2 OS=Homo sapiens GN=RPS2 PE=1 SV=2	2.7193	13 (20)	60.8	1115.4
P60866	RS20_HUMAN	13478.4	9.95	40S ribosomal protein S20 OS=Homo sapiens GN=RPS20 PE=1 SV=1	1.7193	3 (4)	16.6	312.18
P62851	RS25_HUMAN	13790.7	10.12	40S ribosomal protein S25 OS=Homo sapiens GN=RPS25 PE=1 SV=1	2.03509	4 (5)	31.2	352.54
P62273	RS29_HUMAN	6900.39	10.17	40S ribosomal protein S29 OS=Homo sapiens GN=RPS29 PE=1 SV=2	1.54386	2 (4)	58.9	154.57
P23396	RS3_HUMAN	26842.5	9.68	40S ribosomal protein S3 OS=Homo sapiens GN=RPS3 PE=1 SV=2	3.40351	11 (25)	81.5	753.49
P62701	RS4X_HUMAN	29807.1	10.16	40S ribosomal protein S4, X isoform OS=Homo sapiens GN=RPS4X PE=1 SV=2	2.19298	16 (33)	31.7	2341.07
P46782	RS5_HUMAN	23033.1	9.73	40S ribosomal protein S5 OS=Homo sapiens GN=RPS5 PE=1 SV=4	2.68421	9 (17)	52	1979.62
Q5JR94	Q5JR94_HUMAN	24475.3	10.32	40S ribosomal protein S8 OS=Homo sapiens GN=RPS8 PE=2 SV=1	2.10526	12 (13)	64.9	1168.28
P46781	RS9_HUMAN	22634.6	10.66	40S ribosomal protein S9 OS=Homo sapiens GN=RPS9 PE=1 SV=3	3.77193	12 (20)	30.3	974.14
Q02543	RL18A_HUMAN	21034	10.73	60S ribosomal protein L18a OS=Homo sapiens GN=RPL18A PE=1 SV=2	3.10526	8 (16)	57.4	1443.89
P24752	THIL_HUMAN	45455.8	8.98	Acetyl-CoA acetyltransferase, mitochondrial OS=Homo sapiens GN=ACAT1 PE=1 SV=1	1.63158	5 (8)	32.8	439.37
Q53F35	Q53F35_HUMAN	28826.3	3.95	Acidic (Leucine-rich) nuclear phosphoprotein 32 family, member B variant (Fragment) OS=Homo sapiens PE=2 SV=1	9.35088	8 (15)	14.8	1123.48
Q9BTT0	AN32E_HUMAN	30901.9	3.77	Acidic leucine-rich nuclear phosphoprotein 32 family member E OS=Homo sapiens GN=ANP32E PE=1 SV=1	1.98246	5 (6)	34.3	858.88
Q59G24	Q59G24_HUMAN	15125.8	9.37	Activated RNA polymerase II transcription cofactor 4 variant (Fragment) OS=Homo sapiens PE=2 SV=1	4.33333	10 (16)	61.2	2707.24
O14561	ACPM_HUMAN	17577	4.82	Acyl carrier protein, mitochondrial OS=Homo sapiens GN=NDUFAB1 PE=1 SV=3	2.77193	2 (3)	21.2	44.87
P07741	APT_HUMAN	19766.5	5.78	Adenine phosphoribosyltransferase OS=Homo sapiens GN=APRT PE=1 SV=2	1.85965	7 (9)	60	378.01
Q9HDC9	APMAP_HUMAN	46621.9	5.82	Adipocyte plasma membrane-associated protein OS=Homo sapiens GN=APMAP PE=1 SV=2	1.80702	2 (6)	23.6	72.81
Q59EI9	Q59EI9_HUMAN	35588.6	9.86	ADP,ATP carrier protein, liver isoform T2 variant (Fragment) OS=Homo sapiens PE=2 SV=1	2.12281	3 (10)	43.7	177.4
P05141	ADT2_HUMAN	33059.2	9.71	ADP/ATP translocase 2 OS=Homo sapiens GN=SLC25A5 PE=1 SV=7	2.10526	7 (20)	51.3	345.21
P18085	ARF4_HUMAN	20611.7	6.59	ADP-ribosylation factor 4 OS=Homo sapiens GN=ARF4 PE=1 SV=3	1.78947	7 (10)	40.6	299.86
Q6FGZ2	Q6FGZ2_HUMAN	20183.5	9.04	ADP-ribosylation factor 6 (Fragment) OS=Homo sapiens GN=ARF6 PE=2 SV=1	1.82456	4 (5)	7.1	204.05
P36404	ARL2_HUMAN	21035.9	5.95	ADP-ribosylation factor-like protein 2 OS=Homo sapiens GN=ARL2 PE=1 SV=4	1.89474	2 (3)	21.2	91.04
Q66PJ3	AR6P4_HUMAN	38657.2	11.12	ADP-ribosylation factor-like protein 6-interacting protein 4 OS=Homo sapiens GN=ARL6IP4 PE=1 SV=1	2.15789	2 (7)	26.7	165.23
P05091	ALDH2_HUMAN	56858.8	6.63	Aldehyde dehydrogenase, mitochondrial OS=Homo sapiens GN=ALDH2 PE=1 SV=2	2.82456	4 (8)	18.4	220.87
P49419	AL7A1_HUMAN	59020.3	8.21	Alpha-aminoadipic semialdehyde dehydrogenase OS=Homo sapiens GN=ALDH7A1 PE=1 SV=5	1.70175	9 (17)	40.3	994.14
Q12904	AIMP1_HUMAN	34616.2	8.61	Aminoacyl tRNA synthase complex-interacting multifunctional protein 1 OS=Homo sapiens GN=AIMP1 PE=1 SV=2	3.77193	10 (18)	60.6	581.59
O14617	AP3D1_HUMAN	131159	8.69	AP-3 complex subunit delta-1 OS=Homo sapiens GN=AP3D1 PE=1 SV=1	4.15789	5 (20)	25.2	330.27
P14868	SYDC_HUMAN	57499.2	6.11	Aspartyl-tRNA synthetase, cytoplasmic OS=Homo sapiens GN=DARS PE=1 SV=2	3.4386	11 (22)	52.3	1200.23
Q8TAS0	Q8TAS0_HUMAN	32283.9	9.13	ATP synthase gamma chain (Fragment) OS=Homo sapiens PE=2 SV=1	2.7193	4 (8)	4.7	258.45
P25705	ATPA_HUMAN	59827.6	9.16	ATP synthase subunit alpha, mitochondrial OS=Homo sapiens GN=ATP5A1 PE=1 SV=1	2.50877	15 (23)	52.3	1774.11
P06576	ATPB_HUMAN	56524.6	5.26	ATP synthase subunit beta, mitochondrial OS=Homo sapiens GN=ATP5B PE=1 SV=3	2.35088	20 (28)	53.3	2527.51
O75947	ATP5H_HUMAN	18536.5	5.21	ATP synthase subunit d, mitochondrial OS=Homo sapiens GN=ATP5H PE=1 SV=3	2.33333	4 (10)	60.2	531.08
P48047	ATPO_HUMAN	23376.7	9.97	ATP synthase subunit O, mitochondrial OS=Homo sapiens GN=ATP5O PE=1 SV=1	2.36842	7 (14)	77	788.05
Q9GZR7	DDX24_HUMAN	96898.7	9.14	ATP-dependent RNA helicase DDX24 OS=Homo sapiens GN=DDX24 PE=1 SV=1	1.66667	2 (18)	28.1	77.45
P07814	SYEP_HUMAN	172080	7.02	Bifunctional aminoacyl-tRNA synthetase OS=Homo sapiens GN=EPRS PE=1 SV=5	3.64912	14 (46)	39.9	726.46
Q8WY22	BRI3B_HUMAN	27931.9	9.47	BRI3-binding protein OS=Homo sapiens GN=BRI3BP PE=1 SV=1	1.70175	3 (4)	19.5	530.68
Q59F68	Q59F68_HUMAN	42845.8	5.46	CD68 antigen variant (Fragment) OS=Homo sapiens PE=2 SV=1	3.89474	2 (7)	25.1	149.45
Q8N5K1	CISD2_HUMAN	15496.5	9.66	CDGSH iron-sulfur domain-containing protein 2 OS=Homo sapiens GN=CISD2 PE=1 SV=1	2.2807	2 (4)	25.9	190.21
B3KTQ2	B3KTQ2_HUMAN	43117.2	7.95	cDNA FLJ38589 fis, clone HCHON2010074, highly similar to LACTADHERIN OS=Homo sapiens PE=2 SV=1	2.50877	5 (7)	6.1	226.19
B3KUE6	B3KUE6_HUMAN	30649.4	8.91	cDNA FLJ39696 fis, clone SMINT2011033, highly similar to Sorting and assembly machinery component 50 homolog OS=Homo sapiens PE=2 SV=1	3.01754	2 (4)	31.8	129.62
B4DJB4	B4DJB4_HUMAN	34939.5	6.02	cDNA FLJ55931, highly similar to Isocitrate dehydrogenase OS=Homo sapiens PE=2 SV=1	1.89474	2 (5)	23.7	208.9
B7Z7L3	B7Z7L3_HUMAN	38543.8	6.42	cDNA FLJ56301, highly similar to NADH-cytochrome b5 reductase (EC 1.6.2.2) OS=Homo sapiens PE=2 SV=1	4.26316	8 (13)	64.1	926.3
B4E1S3	B4E1S3_HUMAN	25195.8	9.64	cDNA FLJ57860, highly similar to Transmembrane protein 109 OS=Homo sapiens PE=2 SV=1	2	1 (3)	3.9	183.16
B4DRE8	B4DRE8_HUMAN	56146.7	6.31	cDNA FLJ58164, highly similar to Elongation factor 2 OS=Homo sapiens PE=2 SV=1	2.49123	2 (12)	27.7	83.21
B4DDI9	B4DDI9_HUMAN	53528	8.89	cDNA FLJ59458, highly similar to NADPH:adrenodoxin oxidoreductase, mitochondrial (EC 1.18.1.2) OS=Homo sapiens PE=2 SV=1	2.19298	2 (10)	26	153.68
B4DMB5	B4DMB5_HUMAN	56541.9	6.42	cDNA FLJ60075, highly similar to CTP synthase 1 (EC 6.3.4.2) OS=Homo sapiens PE=2 SV=1	4.12281	2 (5)	11.9	162.22
B4DWS6	B4DWS6_HUMAN	33620.8	9.41	cDNA FLJ61181, highly similar to Homo sapiens hydroxysteroid (17-beta) dehydrogenase 12 (HSD17B12), mRNA OS=Homo sapiens PE=2 SV=1	2.75439	2 (10)	35.9	107.23
B4DJ30	B4DJ30_HUMAN	113539	5.68	cDNA FLJ61290, highly similar to Neutral alpha-glucosidase AB OS=Homo sapiens PE=2 SV=1	2.12281	9 (27)	3.8	750.25
A8K787	A8K787_HUMAN	33287.3	9.78	cDNA FLJ75273, highly similar to Homo sapiens solute carrier family 25 (mitochondrial carrier; adenine nucleotide translocator), member 4, mRNA OS=Homo sapiens PE=2 SV=1	1.78947	3 (10)	10.7	152.33
A8K586	A8K586_HUMAN	121785	5.71	cDNA FLJ76822, highly similar to Homo sapiens adaptor-related protein complex 3, beta 1 subunit (AP3B1), mRNA OS=Homo sapiens PE=2 SV=1	5.21053	3 (15)	21.6	183.17
A8K750	A8K750_HUMAN	27647.1	8.22	cDNA FLJ78041, highly similar to Homo sapiens NADH dehydrogenase (ubiquinone) flavoprotein 2, 24kDa (NDUFV2), mRNA OS=Homo sapiens PE=2 SV=1	2.59649	2 (4)	3.7	161.96
A8K4W2	A8K4W2_HUMAN	28919.3	9.37	cDNA FLJ78635, highly similar to Homo sapiens ATP synthase, H+ transporting, mitochondrial F0 complex, subunit b, isoform 1 (ATP5F1), transcript variant 1, mRNA OS=Homo sapiens PE=2 SV=1	2.49123	4 (10)	42.6	179.69
Q8NCF7	Q8NCF7_HUMAN	40362.8	9.43	cDNA FLJ90278 fis, clone NT2RP1000325, highly similar to Phosphate carrier protein, mitochondrialprecursor OS=Homo sapiens PE=2 SV=1	1.59649	3 (10)	8.3	243.78
B7Z9F3	B7Z9F3_HUMAN	29147.7	5.9	cDNA, FLJ78817, highly similar to Metaxin-2 OS=Homo sapiens PE=2 SV=1	2.22807	3 (4)	3.6	125.27
B2R4I8	B2R4I8_HUMAN	21919.2	5.23	cDNA, FLJ92106, highly similar to Homo sapiens adaptor-related protein complex 3, sigma 1 subunit(AP3S1), mRNA OS=Homo sapiens PE=2 SV=1	3.94737	3 (7)	33.7	309.55
B2R679	B2R679_HUMAN	22394.5	6.52	cDNA, FLJ92825, highly similar to Homo sapiens SAR1a gene homolog 1 (S. cerevisiae) (SARA1), mRNA OS=Homo sapiens PE=2 SV=1	1.84211	3 (8)	36.4	265.08
B2R7M3	B2R7M3_HUMAN	35767.5	8.65	cDNA, FLJ93510, highly similar to Homo sapiens JTV1 gene (JTV1), mRNA OS=Homo sapiens PE=2 SV=1	3.45614	6 (11)	13.2	488.8
B2R8N1	B2R8N1_HUMAN	23240	5.25	cDNA, FLJ93976, highly similar to Homo sapiens COP9 homolog (COP9), mRNA OS=Homo sapiens PE=2 SV=1	3.03509	2 (2)	18.7	138.9
B2RBW5	B2RBW5_HUMAN	86141.2	7.36	cDNA, FLJ95737, highly similar to Homo sapiens aconitase 2, mitochondrial (ACO2), nuclear geneencoding mitochondrial protein, mRNA OS=Homo sapiens PE=2 SV=1	1.82456	2 (14)	22.4	100.77
B2RCM2	B2RCM2_HUMAN	135550	6.82	cDNA, FLJ96156, highly similar to Homo sapiens leucyl-tRNA synthetase (LARS), mRNA OS=Homo sapiens PE=2 SV=1	3.4386	11 (25)	2.4	985.57
O75390	CISY_HUMAN	51907.6	8.45	Citrate synthase, mitochondrial OS=Homo sapiens GN=CS PE=1 SV=2	2.38596	2 (6)	16.7	93.25
Q53FU3	Q53FU3_HUMAN	20311.6	4.77	Coatomer protein complex, subunit zeta 1 variant (Fragment) OS=Homo sapiens PE=2 SV=1	1.57895	5 (5)	18.5	413.16
Q9NX63	CHCH3_HUMAN	26421.3	8.48	Coiled-coil-helix-coiled-coil-helix domain-containing protein 3, mitochondrial OS=Homo sapiens GN=CHCHD3 PE=1 SV=1	2.29825	3 (6)	29.1	938.89
Q9BWC7	Q9BWC7_HUMAN	20374.4	5.36	COMT protein OS=Homo sapiens GN=COMT PE=2 SV=2	1.91228	2 (7)	46.7	119.67
P20674	COX5A_HUMAN	16922.8	6.3	Cytochrome c oxidase subunit 5A, mitochondrial OS=Homo sapiens GN=COX5A PE=1 SV=2	2.19298	2 (6)	37.3	101.57
P09669	COX6C_HUMAN	8775.69	10.38	Cytochrome c oxidase subunit 6C OS=Homo sapiens GN=COX6C PE=1 SV=2	1.64912	2 (6)	60	85.7
Q07065	CKAP4_HUMAN	66096.8	5.63	Cytoskeleton-associated protein 4 OS=Homo sapiens GN=CKAP4 PE=1 SV=2	2.63158	14 (26)	58.1	1701
B4DFL1	B4DFL1_HUMAN	49381.5	7.17	Dihydrolipoyl dehydrogenase OS=Homo sapiens PE=2 SV=1	1.61404	7 (13)	35.9	854.6
P36957	ODO2_HUMAN	49066.6	9.11	Dihydrolipoyllysine-residue succinyltransferase component of 2-oxoglutarate dehydrogenase complex, mitochondrial OS=Homo sapiens GN=DLST PE=1 SV=4	2.31579	5 (9)	22.3	545.58
Q86U75	Q86U75_HUMAN	67545.5	5.62	Dihydropyrimidinase-like 2 OS=Homo sapiens PE=2 SV=1	1.68421	4 (6)	16	254.27
P43246	MSH2_HUMAN	105418	5.58	DNA mismatch repair protein Msh2 OS=Homo sapiens GN=MSH2 PE=1 SV=1	1.68421	6 (15)	25.8	416.26
P16989	DBPA_HUMAN	40066	9.77	DNA-binding protein A OS=Homo sapiens GN=CSDA PE=1 SV=4	1.78947	6 (8)	28	1366.81
Q5T7Q0	Q5T7Q0_HUMAN	45580.7	6.65	DnaJ (Hsp40) homolog, subfamily A, member 1 OS=Homo sapiens GN=DNAJA1 PE=2 SV=1	1.61404	8 (14)	9.9	551.84
P39656	OST48_HUMAN	50940	6.09	Dolichyl-diphosphooligosaccharide--protein glycosyltransferase 48 kDa subunit OS=Homo sapiens GN=DDOST PE=1 SV=4	2.22807	5 (10)	24.6	948.55
O95793	STAU1_HUMAN	63427.9	9.46	Double-stranded RNA-binding protein Staufen homolog 1 OS=Homo sapiens GN=STAU1 PE=1 SV=2	8.82456	2 (5)	13.9	121.72
Q9NZ23	Q9NZ23_HUMAN	14857.7	6.84	Drug-sensitive protein 1 OS=Homo sapiens GN=YA61 PE=2 SV=1	1.89474	2 (5)	59.6	462.67
Q6FGU2	Q6FGU2_HUMAN	23975.5	8.39	DTYMK protein (Fragment) OS=Homo sapiens GN=DTYMK PE=2 SV=1	1.84211	3 (8)	18	262.01
Q53XN3	Q53XN3_HUMAN	35399.7	8.62	Electron transfer flavoprotein alpha-subunit OS=Homo sapiens GN=ETFA PE=2 SV=1	2.21053	7 (10)	12.2	333.45
P38117	ETFB_HUMAN	28054.2	8.24	Electron transfer flavoprotein subunit beta OS=Homo sapiens GN=ETFB PE=1 SV=3	2.24561	9 (15)	58.8	757.85
Q53G85	Q53G85_HUMAN	50423.2	9.1	Elongation factor 1-alpha (Fragment) OS=Homo sapiens PE=2 SV=1	1.66667	6 (13)	35.1	407.24
B4DV42	B4DV42_HUMAN	45132.4	9.13	Elongation factor 1-alpha OS=Homo sapiens PE=2 SV=1	2.92982	3 (6)	27.3	158.39
P49411	EFTU_HUMAN	49852.3	7.26	Elongation factor Tu, mitochondrial OS=Homo sapiens GN=TUFM PE=1 SV=2	1.7193	6 (15)	39.6	907.34
P42126	ECI1_HUMAN	33080.3	8.8	Enoyl-CoA delta isomerase 1, mitochondrial OS=Homo sapiens GN=ECI1 PE=1 SV=1	2.35088	2 (6)	29.1	117.55
P30084	ECHM_HUMAN	31823.3	8.34	Enoyl-CoA hydratase, mitochondrial OS=Homo sapiens GN=ECHS1 PE=1 SV=4	2.47368	2 (7)	28.3	289.11
P30042	ES1_HUMAN	28494.9	8.5	ES1 protein homolog, mitochondrial OS=Homo sapiens GN=C21orf33 PE=1 SV=3	1.82456	2 (6)	30.6	129.01
O43324	MCA3_HUMAN	19855.4	8.54	Eukaryotic translation elongation factor 1 epsilon-1 OS=Homo sapiens GN=EEF1E1 PE=1 SV=1	3.61404	5 (10)	52.3	378.3
Q14152	EIF3A_HUMAN	166867	6.38	Eukaryotic translation initiation factor 3 subunit A OS=Homo sapiens GN=EIF3A PE=1 SV=1	3.54386	4 (25)	32.6	138.16
P60228	EIF3E_HUMAN	52586.5	5.71	Eukaryotic translation initiation factor 3 subunit E OS=Homo sapiens GN=EIF3E PE=1 SV=1	3.91228	10 (21)	45.8	318.71
O00303	EIF3F_HUMAN	37654.2	5.24	Eukaryotic translation initiation factor 3 subunit F OS=Homo sapiens GN=EIF3F PE=1 SV=1	3.22807	4 (8)	8	442.05
Q9UBQ5	EIF3K_HUMAN	25328.5	4.81	Eukaryotic translation initiation factor 3 subunit K OS=Homo sapiens GN=EIF3K PE=1 SV=1	3.5614	5 (6)	44.5	388.78
Q7L2H7	EIF3M_HUMAN	42932	5.41	Eukaryotic translation initiation factor 3 subunit M OS=Homo sapiens GN=EIF3M PE=1 SV=1	3.47368	3 (12)	37.2	413.98
Q5U0F4	Q5U0F4_HUMAN	36877.8	5.38	Eukaryotic translation initiation factor 3, subunit 2 beta, 36kDa OS=Homo sapiens GN=EIF3S2 PE=2 SV=1	2.7193	4 (10)	11.9	288.05
A4D210	A4D210_HUMAN	89024.2	4.96	Eukaryotic translation initiation factor 3, subunit 9 eta, 116kDa OS=Homo sapiens GN=EIF3S9 PE=3 SV=1	3.59649	3 (13)	2.1	94.56
P55060	XPO2_HUMAN	111145	5.51	Exportin-2 OS=Homo sapiens GN=CSE1L PE=1 SV=3	2.49123	6 (12)	18.4	326.24
Q53GF9	Q53GF9_HUMAN	25791.4	6.29	Full-length cDNA 5-PRIME end of clone CS0DF013YM24 of Fetal brain of Homo sapiens (Human) variant (Fragment) OS=Homo sapiens PE=2 SV=1	2.24561	5 (7)	30.2	732.98
P35269	T2FA_HUMAN	58262.1	7.04	General transcription factor IIF subunit 1 OS=Homo sapiens GN=GTF2F1 PE=1 SV=2	4.7193	2 (14)	34	160.36
P13984	T2FB_HUMAN	28419.9	9.24	General transcription factor IIF subunit 2 OS=Homo sapiens GN=GTF2F2 PE=1 SV=2	4.7193	5 (8)	34.5	152.05
P21266	GSTM3_HUMAN	26998.3	5.37	Glutathione S-transferase Mu 3 OS=Homo sapiens GN=GSTM3 PE=1 SV=3	2.42105	2 (5)	21.3	226.01
C7DJS2	C7DJS2_HUMAN	16770.7	4.89	Glutathione S-transferase pi (Fragment) OS=Homo sapiens GN=GSTP1 PE=2 SV=1	1.64912	4 (5)	42.4	892.83
Q5T945	Q5T945_HUMAN	36044.9	7.01	Glyoxylate reductase/hydroxypyruvate reductase OS=Homo sapiens GN=GRHPR PE=2 SV=1	2.08772	2 (4)	5.3	126.46
Q7Z5G4	GOGA7_HUMAN	16042.1	6.59	Golgin subfamily A member 7 OS=Homo sapiens GN=GOLGA7 PE=1 SV=2	1.75439	2 (3)	32.1	262.83
Q1L838	Q1L838_HUMAN	122267	8.5	GTBP-ALT OS=Homo sapiens GN=GTBP PE=2 SV=1	3.59649	3 (6)	10.1	97.64
Q9Y6B6	SAR1B_HUMAN	22509.5	5.76	GTP-binding protein SAR1b OS=Homo sapiens GN=SAR1B PE=1 SV=1	1.77193	3 (5)	26.8	118.21
Q6IBS9	Q6IBS9_HUMAN	27134.2	7.66	HADH2 protein OS=Homo sapiens GN=HADH2 PE=2 SV=1	1.82456	8 (10)	21.3	782.58
Q75MH1	Q75MH1_HUMAN	13319.2	10.98	HCG1745083 OS=Homo sapiens GN=RPS26 PE=2 SV=1	1.82456	2 (2)	28.7	84.93
Q6PIK3	Q6PIK3_HUMAN	13641.9	9.26	HCG1995540, isoform CRA_b (Hcg2044074, isoform cra_d) OS=Homo sapiens GN=RAB4B PE=2 SV=1	1.78947	2 (2)	19.8	582.04
B2R4R9	B2R4R9_HUMAN	7893.22	10.7	HCG26477 OS=Homo sapiens GN=RPS28 PE=4 SV=1	1.64912	3 (3)	30.4	137.06
P09429	HMGB1_HUMAN	25049.2	5.62	High mobility group protein B1 OS=Homo sapiens GN=HMGB1 PE=1 SV=3	1.77193	8 (18)	59.1	1540.07
Q16836	HCDH_HUMAN	34329	8.88	Hydroxyacyl-coenzyme A dehydrogenase, mitochondrial OS=Homo sapiens GN=HADH PE=1 SV=3	1.64912	3 (7)	35.4	133.85
P12268	IMDH2_HUMAN	56225.8	6.44	Inosine-5'-monophosphate dehydrogenase 2 OS=Homo sapiens GN=IMPDH2 PE=1 SV=2	2.5614	15 (22)	52.1	3294.25
Q5H9Q6	Q5H9Q6_HUMAN	65009.4	8.22	Inosine-5'-monophosphate dehydrogenase OS=Homo sapiens GN=DKFZp781N0678 PE=2 SV=1	2.42105	2 (5)	12.7	95.98
Q9NZI8	IF2B1_HUMAN	63783.3	9.26	Insulin-like growth factor 2 mRNA-binding protein 1 OS=Homo sapiens GN=IGF2BP1 PE=1 SV=2	1.98246	2 (6)	14.4	132.51
Q53GL5	Q53GL5_HUMAN	51334	8.7	Isocitrate dehydrogenase [NADP] (Fragment) OS=Homo sapiens PE=2 SV=1	2.66667	6 (16)	9.4	371.89
P41252	SYIC_HUMAN	145718	5.82	Isoleucyl-tRNA synthetase, cytoplasmic OS=Homo sapiens GN=IARS PE=1 SV=2	3.61404	6 (26)	27	291.13
Q96RS2	Q96RS2_HUMAN	33089.5	4.84	Laminin receptor-like protein LAMRL5 OS=Homo sapiens GN=LAMR1P15 PE=2 SV=1	2.03509	2 (3)	20.7	207.16
O00264	PGRC1_HUMAN	21771.8	4.56	Membrane-associated progesterone receptor component 1 OS=Homo sapiens GN=PGRMC1 PE=1 SV=3	2.21053	3 (6)	27.2	672.79
O15173	PGRC2_HUMAN	23860.8	4.76	Membrane-associated progesterone receptor component 2 OS=Homo sapiens GN=PGRMC2 PE=1 SV=1	1.68421	2 (3)	13.5	80.71
P56192	SYMC_HUMAN	102249	5.82	Methionyl-tRNA synthetase, cytoplasmic OS=Homo sapiens GN=MARS PE=1 SV=2	3.03509	9 (22)	32.6	853.78
A4UCR9	A4UCR9_HUMAN	20903	10.93	Mitochondrial 28S ribosomal protein S34 OS=Homo sapiens PE=2 SV=1	1.75439	3 (10)	46	139.28
Q9Y6C9	MTCH2_HUMAN	33936.1	8.25	Mitochondrial carrier homolog 2 OS=Homo sapiens GN=MTCH2 PE=1 SV=1	3.26316	3 (8)	33	98.59
Q9UBX3	DIC_HUMAN	31718.5	9.62	Mitochondrial dicarboxylate carrier OS=Homo sapiens GN=SLC25A10 PE=1 SV=2	2.05263	2 (7)	36.6	253.45
Q9H936	GHC1_HUMAN	34904.4	9.42	Mitochondrial glutamate carrier 1 OS=Homo sapiens GN=SLC25A22 PE=1 SV=1	1.63158	4 (9)	33.4	176.76
Q9Y3D7	TIM16_HUMAN	13816.2	9.69	Mitochondrial import inner membrane translocase subunit TIM16 OS=Homo sapiens GN=PAM16 PE=1 SV=2	1.5614	2 (3)	48.8	88.36
E5KNH5	E5KNH5_HUMAN	51469.1	8.51	Mitochondrial NADH dehydrogenase ubiquinone flavoprotein 1 OS=Homo sapiens PE=4 SV=1	2.92982	2 (8)	5.2	110.55
A5YVE9	A5YVE9_HUMAN	48290.2	8.82	Mitochondrial PDHA1 OS=Homo sapiens GN=PDHA1 PE=2 SV=1	1.61404	4 (10)	29	336.67
B1AL08	B1AL08_HUMAN	18873.6	8.83	Mitochondrial ribosomal protein L43 (Fragment) OS=Homo sapiens GN=MRPL43 PE=4 SV=1	2.7193	2 (4)	4.9	271.95
A4D1U5	A4D1U5_HUMAN	47563.6	8.31	Multiple substrate lipid kinase, isoform CRA_a OS=Homo sapiens GN=FLJ10842 PE=4 SV=1	1.92982	4 (11)	7.5	164.41
A8K761	A8K761_HUMAN	21048.3	8.72	NADH dehydrogenase (Ubiquinone) 1 beta subcomplex, 10, 22kDa, isoform CRA_b OS=Homo sapiens GN=NDUFB10 PE=2 SV=1	2.89474	5 (8)	31.8	321.84
B2RUY3	B2RUY3_HUMAN	14131.5	9.82	NADH dehydrogenase (Ubiquinone) 1 beta subcomplex, 4, 15kDa OS=Homo sapiens GN=NDUFB4 PE=4 SV=1	1.66667	2 (3)	43.3	530.54
P51970	NDUA8_HUMAN	20548.2	7.57	NADH dehydrogenase [ubiquinone] 1 alpha subcomplex subunit 8 OS=Homo sapiens GN=NDUFA8 PE=1 SV=3	1.75439	4 (6)	27.4	237.26
Q16795	NDUA9_HUMAN	42653.6	9.81	NADH dehydrogenase [ubiquinone] 1 alpha subcomplex subunit 9, mitochondrial OS=Homo sapiens GN=NDUFA9 PE=1 SV=2	1.91228	5 (14)	11	237.17
O75489	NDUS3_HUMAN	30336.8	6.99	NADH dehydrogenase [ubiquinone] iron-sulfur protein 3, mitochondrial OS=Homo sapiens GN=NDUFS3 PE=1 SV=1	2.24561	2 (6)	36	263.15
Q8WXC9	Q8WXC9_HUMAN	49044.9	6.76	NADH dehydrogenase ubiquinone 1 alpha subcomplex OS=Homo sapiens GN=NDUFA10 PE=2 SV=1	3	2 (6)	18.4	108.97
P28331	NDUS1_HUMAN	80442.9	5.89	NADH-ubiquinone oxidoreductase 75 kDa subunit, mitochondrial OS=Homo sapiens GN=NDUFS1 PE=1 SV=3	2.40351	2 (13)	27.4	153.53
Q5VY36	Q5VY36_HUMAN	23508.2	10.77	Novel protein similar to ribosomal protein L13a RPL13A OS=Homo sapiens GN=RP11-365K22.1-001 PE=4 SV=1	3.73684	2 (8)	38.9	228.93
P19338	NUCL_HUMAN	76625.4	4.6	Nucleolin OS=Homo sapiens GN=NCL PE=1 SV=3	1.54386	15 (36)	52	2167.28
Q56VL3	OCAD2_HUMAN	17284.7	9.24	OCIA domain-containing protein 2 OS=Homo sapiens GN=OCIAD2 PE=1 SV=1	2.57895	2 (3)	21.4	451.38
P04181	OAT_HUMAN	48846.3	6.57	Ornithine aminotransferase, mitochondrial OS=Homo sapiens GN=OAT PE=1 SV=1	2.5614	5 (8)	20	516.73
Q15645	PCH2_HUMAN	48862.6	5.73	Pachytene checkpoint protein 2 homolog OS=Homo sapiens GN=TRIP13 PE=1 SV=2	2.05263	2 (10)	25.2	216.07
Q9Y3E5	PTH2_HUMAN	19466.1	8.95	Peptidyl-tRNA hydrolase 2, mitochondrial OS=Homo sapiens GN=PTRH2 PE=1 SV=1	1.61404	2 (3)	22.3	87.27
Q14197	ICT1_HUMAN	23843.5	10.09	Peptidyl-tRNA hydrolase ICT1, mitochondrial OS=Homo sapiens GN=ICT1 PE=1 SV=1	1.94737	3 (6)	27.7	734.76
B7ZLJ4	B7ZLJ4_HUMAN	17611.2	9.02	Peroxiredoxin 5 OS=Homo sapiens GN=PRDX5 PE=2 SV=1	1.84211	3 (3)	9.9	197.15
Q59HH3	Q59HH3_HUMAN	113436	7.14	Phosphoribosylglycinamide formyltransferase, phosphoribosylglycinamide synthetase, phosphoribosylaminoimidazole synthetase isoform 1 variant (Fragment) OS=Homo sapiens PE=2 SV=1	1.73684	2 (9)	1.2	78.61
Q6FGV9	Q6FGV9_HUMAN	22152.3	5.56	PMVK protein (Fragment) OS=Homo sapiens GN=PMVK PE=2 SV=1	1.82456	4 (6)	17.1	213.25
O95926	SYF2_HUMAN	28761.8	8.38	Pre-mRNA-splicing factor SYF2 OS=Homo sapiens GN=SYF2 PE=1 SV=1	1.59649	3 (7)	18.5	197.45
A8K401	A8K401_HUMAN	29842.9	5.57	Prohibitin, isoform CRA_a OS=Homo sapiens GN=PHB PE=2 SV=1	4.08772	8 (12)	3.1	718.56
Q99623	PHB2_HUMAN	33275.9	9.83	Prohibitin-2 OS=Homo sapiens GN=PHB2 PE=1 SV=2	3.12281	10 (16)	58.5	703.14
Q15185	TEBP_HUMAN	18970.5	4.35	Prostaglandin E synthase 3 OS=Homo sapiens GN=PTGES3 PE=1 SV=1	2.87719	3 (5)	20	193.77
A8K2M0	A8K2M0_HUMAN	47450.6	5.09	Proteasome (Prosome, macropain) 26S subunit, ATPase, 4, isoform CRA_b OS=Homo sapiens GN=PSMC4 PE=2 SV=1	1.61404	5 (16)	11.3	325.91
Q53FT5	Q53FT5_HUMAN	47790.2	6.08	Proteasome 26S non-ATPase subunit 11 variant (Fragment) OS=Homo sapiens PE=2 SV=1	1.66667	8 (19)	12.5	960.95
Q9NWU2	CT011_HUMAN	26788.7	4.92	Protein C20orf11 OS=Homo sapiens GN=C20orf11 PE=1 SV=1	1.66667	2 (2)	12.1	109.95
Q9BPW8	NIPS1_HUMAN	33459.9	9.35	Protein NipSnap homolog 1 OS=Homo sapiens GN=NIPSNAP1 PE=1 SV=1	2.14035	5 (6)	23.6	248.02
O15355	PPM1G_HUMAN	59918.9	4.28	Protein phosphatase 1G OS=Homo sapiens GN=PPM1G PE=1 SV=1	3.64912	6 (9)	26.4	466.4
Q5H9R2	Q5H9R2_HUMAN	13611.2	5.46	Putative uncharacterized protein DKFZp781K1356 OS=Homo sapiens GN=DKFZp781K1356 PE=2 SV=1	2.26316	2 (3)	23	172.31
Q96C36	P5CR2_HUMAN	33957.8	7.66	Pyrroline-5-carboxylate reductase 2 OS=Homo sapiens GN=PYCR2 PE=1 SV=1	1.50877	4 (11)	43.1	525.13
P11177	ODPB_HUMAN	39550.2	6.2	Pyruvate dehydrogenase E1 component subunit beta, mitochondrial OS=Homo sapiens GN=PDHB PE=1 SV=3	1.66667	7 (13)	36.5	1183.57
P14618	KPYM_HUMAN	58470.2	7.96	Pyruvate kinase isozymes M1/M2 OS=Homo sapiens GN=PKM2 PE=1 SV=4	2.57895	4 (11)	40.1	261.37
B4DUU6	B4DUU6_HUMAN	56864.5	8.72	Pyruvate kinase OS=Homo sapiens GN=PKM2 PE=2 SV=1	3.2807	1 (6)	13.2	48.97
Q6FHR0	Q6FHR0_HUMAN	24591.5	5.46	RAB11B protein (Fragment) OS=Homo sapiens GN=RAB11B PE=2 SV=1	1.59649	5 (9)	8.7	850.63
Q53EY4	Q53EY4_HUMAN	22014.1	6.59	RAB31, member RAS oncogene family variant (Fragment) OS=Homo sapiens PE=2 SV=1	2.26316	2 (2)	6.4	110.82
P61026	RAB10_HUMAN	22754.7	8.59	Ras-related protein Rab-10 OS=Homo sapiens GN=RAB10 PE=1 SV=1	1.7193	3 (6)	34.5	367
P61106	RAB14_HUMAN	24110	5.85	Ras-related protein Rab-14 OS=Homo sapiens GN=RAB14 PE=1 SV=4	1.5614	4 (9)	46.5	562.68
P61019	RAB2A_HUMAN	23701.8	6.08	Ras-related protein Rab-2A OS=Homo sapiens GN=RAB2A PE=1 SV=1	1.87719	5 (5)	31.6	1373.3
P20339	RAB5A_HUMAN	23871.9	8.32	Ras-related protein Rab-5A OS=Homo sapiens GN=RAB5A PE=1 SV=2	1.73684	5 (8)	15.5	381.28
P51148	RAB5C_HUMAN	23695.9	8.64	Ras-related protein Rab-5C OS=Homo sapiens GN=RAB5C PE=1 SV=2	1.80702	6 (10)	45.8	811.24
P20340	RAB6A_HUMAN	23692	5.42	Ras-related protein Rab-6A OS=Homo sapiens GN=RAB6A PE=1 SV=3	1.54386	6 (12)	26.6	415.46
P61225	RAP2B_HUMAN	20719.3	4.73	Ras-related protein Rap-2b OS=Homo sapiens GN=RAP2B PE=1 SV=1	1.70175	2 (3)	24	195.75
Q53EP4	Q53EP4_HUMAN	68650.9	5.96	Ribophorin I variant (Fragment) OS=Homo sapiens PE=2 SV=1	1.92982	5 (8)	0.6	414.59
Q5JYR6	Q5JYR6_HUMAN	67681.4	5.7	Ribophorin II OS=Homo sapiens GN=RPN2 PE=2 SV=1	2.08772	3 (9)	24.9	291.63
Q59GK9	Q59GK9_HUMAN	18936.3	10.54	Ribosomal protein L21 variant (Fragment) OS=Homo sapiens PE=2 SV=1	3.07018	1 (4)	27.6	213.86
Q8NI62	Q8NI62_HUMAN	8866.32	7.79	Ribosomal protein S2 OS=Homo sapiens GN=OK/KNS-cl.6 PE=4 SV=1	1.82456	4 (6)	68.4	407.05
Q6NXR8	Q6NXR8_HUMAN	30183.8	9.75	Ribosomal protein S3A OS=Homo sapiens GN=RPS3A PE=2 SV=1	2	11 (22)	61.7	1188.48
Q96EU6	RRP36_HUMAN	29861.9	10.17	Ribosomal RNA processing protein 36 homolog OS=Homo sapiens GN=RRP36 PE=1 SV=1	1.68421	5 (8)	15.2	210.69
Q92541	RTF1_HUMAN	80492.7	8.21	RNA polymerase-associated protein RTF1 homolog OS=Homo sapiens GN=RTF1 PE=1 SV=4	5.26316	2 (10)	19.4	328.71
B3KQ59	B3KQ59_HUMAN	46448.1	5.33	RuvB-like 2 (E. coli), isoform CRA_a OS=Homo sapiens GN=RUVBL2 PE=2 SV=1	2.5614	4 (9)	23.7	474.97
Q9UHR5	S30BP_HUMAN	33963.7	4.74	SAP30-binding protein OS=Homo sapiens GN=SAP30BP PE=1 SV=1	1.63158	2 (4)	26.9	304.35
Q53ET4	Q53ET4_HUMAN	56394.9	8.64	Serine hydroxymethyltransferase (Fragment) OS=Homo sapiens PE=2 SV=1	1.98246	7 (17)	43.7	752.76
B4DJ75	B4DJ75_HUMAN	34840.3	5.82	Serine/threonine-protein phosphatase OS=Homo sapiens PE=2 SV=1	1.75439	2 (5)	41.5	111.24
Q9H9B4	SFXN1_HUMAN	35881.4	9.22	Sideroflexin-1 OS=Homo sapiens GN=SFXN1 PE=1 SV=4	2.2807	3 (10)	36.3	353.55
A4D1G5	A4D1G5_HUMAN	17265.8	9.63	Similar to ribosomal protein S27 OS=Homo sapiens GN=LOC392748 PE=3 SV=1	1.57895	2 (3)	25	201.31
Q567R6	Q567R6_HUMAN	17348.1	9.73	Single-stranded DNA binding protein 1 OS=Homo sapiens GN=SSBP1 PE=2 SV=1	1.7193	8 (10)	26.8	1318.39
Q6IBH0	Q6IBH0_HUMAN	34210.9	9.92	SLC25A11 protein OS=Homo sapiens GN=SLC25A11 PE=2 SV=1	1.80702	7 (10)	12.7	395.59
Q6I9V5	Q6I9V5_HUMAN	33073.3	9.76	SLC25A6 protein OS=Homo sapiens GN=SLC25A6 PE=2 SV=1	1.87719	5 (12)	13.2	229.7
E1ARN8	E1ARN8_9ADEN	21312.8	6.45	Small T-antigen OS=Human adenovirus 57 GN=E1B PE=4 SV=1	2.33333	3 (5)	33.9	791.94
Q9Y512	SAM50_HUMAN	52342.5	6.44	Sorting and assembly machinery component 50 homolog OS=Homo sapiens GN=SAMM50 PE=1 SV=3	2.17544	3 (8)	24.1	299.57
P19623	SPEE_HUMAN	34372.9	5.3	Spermidine synthase OS=Homo sapiens GN=SRM PE=1 SV=1	1.66667	4 (6)	40.4	263.35
P21912	DHSB_HUMAN	32407.1	9.03	Succinate dehydrogenase [ubiquinone] iron-sulfur subunit, mitochondrial OS=Homo sapiens GN=SDHB PE=1 SV=3	3.17544	2 (5)	34.3	96.93
O00560	SDCB1_HUMAN	32595	7.05	Syntenin-1 OS=Homo sapiens GN=SDCBP PE=1 SV=1	1.52632	4 (8)	42.6	938.97
P30048	PRDX3_HUMAN	28017.3	7.67	Thioredoxin-dependent peroxide reductase, mitochondrial OS=Homo sapiens GN=PRDX3 PE=1 SV=3	1.64912	7 (9)	43	880.46
Q9H3N1	TMX1_HUMAN	32170	4.92	Thioredoxin-related transmembrane protein 1 OS=Homo sapiens GN=TMX1 PE=1 SV=1	2.63158	2 (5)	20	163.19
Q5JTV8	TOIP1_HUMAN	66379.3	8.22	Torsin-1A-interacting protein 1 OS=Homo sapiens GN=TOR1AIP1 PE=1 SV=2	2.54386	2 (8)	20.2	84.6
Q14232	EI2BA_HUMAN	33975.9	6.9	Translation initiation factor eIF-2B subunit alpha OS=Homo sapiens GN=EIF2B1 PE=1 SV=1	1.64912	3 (9)	34.1	154.81
P51571	SSRD_HUMAN	19157.7	5.76	Translocon-associated protein subunit delta OS=Homo sapiens GN=SSR4 PE=1 SV=1	1.87719	4 (7)	39.9	504.08
Q9Y3A6	TMED5_HUMAN	26102.2	4.71	Transmembrane emp24 domain-containing protein 5 OS=Homo sapiens GN=TMED5 PE=1 SV=1	1.82456	2 (4)	4.3	116.56
Q13428	TCOF_HUMAN	152243	9.06	Treacle protein OS=Homo sapiens GN=TCOF1 PE=1 SV=3	2.22807	12 (28)	25.7	627.44
P53007	TXTP_HUMAN	34333.1	9.91	Tricarboxylate transport protein, mitochondrial OS=Homo sapiens GN=SLC25A1 PE=1 SV=2	1.78947	6 (12)	39.5	362.15
P68363	TBA1B_HUMAN	50803.9	4.94	Tubulin alpha-1B chain OS=Homo sapiens GN=TUBA1B PE=1 SV=1	2.2807	19 (26)	60.1	4181.84
Q5ST81	Q5ST81_HUMAN	42114.2	4.81	Tubulin beta polypeptide OS=Homo sapiens GN=TUBB PE=3 SV=1	2.66667	10 (14)	39	1256.11
Q13885	TBB2A_HUMAN	50274.1	4.78	Tubulin beta-2A chain OS=Homo sapiens GN=TUBB2A PE=1 SV=1	2.33333	35 (40)	76.2	8958.62
Q5CAQ5	Q5CAQ5_HUMAN	92567.4	4.77	Tumor rejection antigen (Gp96) 1 OS=Homo sapiens GN=TRA1 PE=2 SV=1	2.17544	24 (48)	6.2	2212.99
P51965	UB2E1_HUMAN	21675.8	8.77	Ubiquitin-conjugating enzyme E2 E1 OS=Homo sapiens GN=UBE2E1 PE=1 SV=1	3.42105	2 (4)	24.9	223.41
P30085	KCY_HUMAN	22436.4	5.44	UMP-CMP kinase OS=Homo sapiens GN=CMPK1 PE=1 SV=3	1.61404	6 (10)	60.7	385.61
F5GXP6	F5GXP6_HUMAN	111278	5.28	Uncharacterized protein OS=Homo sapiens GN=ATP2A2 PE=3 SV=1	2.14035	3 (16)	2.2	193.9
E9PN17	E9PN17_HUMAN	8446.68	10.29	Uncharacterized protein OS=Homo sapiens GN=ATP5L PE=4 SV=1	2.03509	5 (6)	73.7	434.26
E9PM92	E9PM92_HUMAN	17552.7	9.56	Uncharacterized protein OS=Homo sapiens GN=C11orf58 PE=4 SV=1	4.61404	2 (7)	53.8	626.37
E9PRJ8	E9PRJ8_HUMAN	22957.8	5.73	Uncharacterized protein OS=Homo sapiens GN=CD81 PE=4 SV=1	2.68421	3 (5)	35.9	186.86
E7EP51	E7EP51_HUMAN	85533.5	5.13	Uncharacterized protein OS=Homo sapiens GN=CDK11A PE=4 SV=2	1.98246	3 (15)	23.6	230.36
F5GXX5	F5GXX5_HUMAN	9605.12	6.54	Uncharacterized protein OS=Homo sapiens GN=DAD1 PE=4 SV=1	1.82456	4 (5)	41.6	486.91
F5H1F9	F5H1F9_HUMAN	33126.5	8.95	Uncharacterized protein OS=Homo sapiens GN=DBT PE=3 SV=1	1.91228	2 (10)	10.8	172.08
E5RHW4	E5RHW4_HUMAN	37929.5	5.48	Uncharacterized protein OS=Homo sapiens GN=ERLIN2 PE=4 SV=1	2.26316	4 (13)	12.7	239.47
D6R9L0	D6R9L0_HUMAN	33009.3	9.02	Uncharacterized protein OS=Homo sapiens GN=GNB2L1 PE=4 SV=1	2.31579	4 (5)	19.7	159.75
E9PKE3	E9PKE3_HUMAN	68991.3	5.37	Uncharacterized protein OS=Homo sapiens GN=HSPA8 PE=3 SV=1	1.70175	4 (10)	3.3	380.02
F5GZ32	F5GZ32_HUMAN	83078	6.16	Uncharacterized protein OS=Homo sapiens GN=IMMT PE=4 SV=1	2.17544	7 (16)	3.9	469.15
F5H1S8	F5H1S8_HUMAN	16775.6	5.36	Uncharacterized protein OS=Homo sapiens GN=MLEC PE=4 SV=1	1.59649	3 (3)	9.6	501.58
E7ESL0	E7ESL0_HUMAN	24481.1	9.95	Uncharacterized protein OS=Homo sapiens GN=MRPL22 PE=3 SV=1	1.94737	1 (1)	9.4	185.47
B4DRT2	B4DRT2_HUMAN	49518.2	5.94	Uncharacterized protein OS=Homo sapiens GN=MRPS27 PE=2 SV=1	1.63158	2 (6)	22.2	878.34
B4DWJ2	B4DWJ2_HUMAN	87436.5	6.6	Uncharacterized protein OS=Homo sapiens GN=QARS PE=2 SV=1	4.03509	5 (20)	5.7	660.83
B7Z6S8	B7Z6S8_HUMAN	15187.1	10.73	Uncharacterized protein OS=Homo sapiens GN=RPL14 PE=2 SV=1	3.68421	2 (6)	45.3	257.74
E7EPK6	E7EPK6_HUMAN	32866.1	10.17	Uncharacterized protein OS=Homo sapiens GN=RPS24 PE=4 SV=1	2	6 (9)	25.6	590.14
B7Z6C4	B7Z6C4_HUMAN	20055.9	5.33	Uncharacterized protein OS=Homo sapiens GN=RRAS2 PE=2 SV=1	1.80702	2 (2)	3.3	251.81
B4E1K7	B4E1K7_HUMAN	33316.6	7.85	Uncharacterized protein OS=Homo sapiens GN=STOML2 PE=2 SV=1	2.57895	8 (10)	14.4	489.85
F5H5D3	F5H5D3_HUMAN	58605.6	4.94	Uncharacterized protein OS=Homo sapiens GN=TUBA1C PE=3 SV=1	2.36842	17 (26)	54.3	3776.91
F5H740	F5H740_HUMAN	31080.5	8.85	Uncharacterized protein OS=Homo sapiens GN=VDAC3 PE=4 SV=1	2.42105	6 (9)	12.4	726.89
P61165	CK010_HUMAN	9072.79	5.58	UPF0197 transmembrane protein C11orf10 OS=Homo sapiens GN=C11orf10 PE=1 SV=1	2	2 (3)	20.6	146.83
Q9BZX2	UCK2_HUMAN	29452.1	6.23	Uridine-cytidine kinase 2 OS=Homo sapiens GN=UCK2 PE=1 SV=1	1.57895	2 (4)	21.1	83.77
P21796	VDAC1_HUMAN	30867.6	8.62	Voltage-dependent anion-selective channel protein 1 OS=Homo sapiens GN=VDAC1 PE=1 SV=2	2.49123	6 (9)	34.3	899.38
P45880	VDAC2_HUMAN	32059.7	7.49	Voltage-dependent anion-selective channel protein 2 OS=Homo sapiens GN=VDAC2 PE=1 SV=2	2.73684	6 (11)	43.5	620.58
P27449	VATL_HUMAN	15725.5	7.98	V-type proton ATPase 16 kDa proteolipid subunit OS=Homo sapiens GN=ATP6V0C PE=1 SV=1	1.64912	2 (2)	11.6	179.33
Q9NW82	WDR70_HUMAN	73896.3	5.94	WD repeat-containing protein 70 OS=Homo sapiens GN=WDR70 PE=1 SV=1	2.49123	3 (11)	23.1	125.4
O95218	ZRAB2_HUMAN	37838.2	10.03	Zinc finger Ran-binding domain-containing protein 2 OS=Homo sapiens GN=ZRANB2 PE=1 SV=2	5.77193	3 (7)	33.9	303.27

## Sheet: Sheet2
AC	ID	MW	pI	Description	Global Ratio ∆Lf/Control normalized	#Quantified Peptides	Coverage (%)	Score
Q53F35	Q53F35_HUMAN	28826.3	3.95	Acidic (Leucine-rich) nuclear phosphoprotein 32 family, member B variant (Fragment) OS=Homo sapiens PE=2 SV=1	9.35088	8 (15)	14.8	1123.48
O95793	STAU1_HUMAN	63427.9	9.46	Double-stranded RNA-binding protein Staufen homolog 1 OS=Homo sapiens GN=STAU1 PE=1 SV=2	8.82456	2 (5)	13.9	121.72
O95218	ZRAB2_HUMAN	37838.2	10.03	Zinc finger Ran-binding domain-containing protein 2 OS=Homo sapiens GN=ZRANB2 PE=1 SV=2	5.77193	3 (7)	33.9	303.27
Q92541	RTF1_HUMAN	80492.7	8.21	RNA polymerase-associated protein RTF1 homolog OS=Homo sapiens GN=RTF1 PE=1 SV=4	5.26316	2 (10)	19.4	328.71
A8K586	A8K586_HUMAN	121785	5.71	cDNA FLJ76822, highly similar to Homo sapiens adaptor-related protein complex 3, beta 1 subunit (AP3B1), mRNA OS=Homo sapiens PE=2 SV=1	5.21053	3 (15)	21.6	183.17
P13984	T2FB_HUMAN	28419.9	9.24	General transcription factor IIF subunit 2 OS=Homo sapiens GN=GTF2F2 PE=1 SV=2	4.7193	5 (8)	34.5	152.05
P35269	T2FA_HUMAN	58262.1	7.04	General transcription factor IIF subunit 1 OS=Homo sapiens GN=GTF2F1 PE=1 SV=2	4.7193	2 (14)	34	160.36
E9PM92	E9PM92_HUMAN	17552.7	9.56	Uncharacterized protein OS=Homo sapiens GN=C11orf58 PE=4 SV=1	4.61404	2 (7)	53.8	626.37
Q59G24	Q59G24_HUMAN	15125.8	9.37	Activated RNA polymerase II transcription cofactor 4 variant (Fragment) OS=Homo sapiens PE=2 SV=1	4.33333	10 (16)	61.2	2707.24
B7Z7L3	B7Z7L3_HUMAN	38543.8	6.42	cDNA FLJ56301, highly similar to NADH-cytochrome b5 reductase (EC 1.6.2.2) OS=Homo sapiens PE=2 SV=1	4.26316	8 (13)	64.1	926.3
O14617	AP3D1_HUMAN	131159	8.69	AP-3 complex subunit delta-1 OS=Homo sapiens GN=AP3D1 PE=1 SV=1	4.15789	5 (20)	25.2	330.27
B4DMB5	B4DMB5_HUMAN	56541.9	6.42	cDNA FLJ60075, highly similar to CTP synthase 1 (EC 6.3.4.2) OS=Homo sapiens PE=2 SV=1	4.12281	2 (5)	11.9	162.22
A8K401	A8K401_HUMAN	29842.9	5.57	Prohibitin, isoform CRA_a OS=Homo sapiens GN=PHB PE=2 SV=1	4.08772	8 (12)	3.1	718.56
B4DWJ2	B4DWJ2_HUMAN	87436.5	6.6	Uncharacterized protein OS=Homo sapiens GN=QARS PE=2 SV=1	4.03509	5 (20)	5.7	660.83
B2R4I8	B2R4I8_HUMAN	21919.2	5.23	cDNA, FLJ92106, highly similar to Homo sapiens adaptor-related protein complex 3, sigma 1 subunit(AP3S1), mRNA OS=Homo sapiens PE=2 SV=1	3.94737	3 (7)	33.7	309.55
P60228	EIF3E_HUMAN	52586.5	5.71	Eukaryotic translation initiation factor 3 subunit E OS=Homo sapiens GN=EIF3E PE=1 SV=1	3.91228	10 (21)	45.8	318.71
Q59F68	Q59F68_HUMAN	42845.8	5.46	CD68 antigen variant (Fragment) OS=Homo sapiens PE=2 SV=1	3.89474	2 (7)	25.1	149.45
P46781	RS9_HUMAN	22634.6	10.66	40S ribosomal protein S9 OS=Homo sapiens GN=RPS9 PE=1 SV=3	3.77193	12 (20)	30.3	974.14
Q12904	AIMP1_HUMAN	34616.2	8.61	Aminoacyl tRNA synthase complex-interacting multifunctional protein 1 OS=Homo sapiens GN=AIMP1 PE=1 SV=2	3.77193	10 (18)	60.6	581.59
Q5VY36	Q5VY36_HUMAN	23508.2	10.77	Novel protein similar to ribosomal protein L13a RPL13A OS=Homo sapiens GN=RP11-365K22.1-001 PE=4 SV=1	3.73684	2 (8)	38.9	228.93
B7Z6S8	B7Z6S8_HUMAN	15187.1	10.73	Uncharacterized protein OS=Homo sapiens GN=RPL14 PE=2 SV=1	3.68421	2 (6)	45.3	257.74
O15355	PPM1G_HUMAN	59918.9	4.28	Protein phosphatase 1G OS=Homo sapiens GN=PPM1G PE=1 SV=1	3.64912	6 (9)	26.4	466.4
P07814	SYEP_HUMAN	172080	7.02	Bifunctional aminoacyl-tRNA synthetase OS=Homo sapiens GN=EPRS PE=1 SV=5	3.64912	14 (46)	39.9	726.46
P41252	SYIC_HUMAN	145718	5.82	Isoleucyl-tRNA synthetase, cytoplasmic OS=Homo sapiens GN=IARS PE=1 SV=2	3.61404	6 (26)	27	291.13
O43324	MCA3_HUMAN	19855.4	8.54	Eukaryotic translation elongation factor 1 epsilon-1 OS=Homo sapiens GN=EEF1E1 PE=1 SV=1	3.61404	5 (10)	52.3	378.3
Q1L838	Q1L838_HUMAN	122267	8.5	GTBP-ALT OS=Homo sapiens GN=GTBP PE=2 SV=1	3.59649	3 (6)	10.1	97.64
A4D210	A4D210_HUMAN	89024.2	4.96	Eukaryotic translation initiation factor 3, subunit 9 eta, 116kDa OS=Homo sapiens GN=EIF3S9 PE=3 SV=1	3.59649	3 (13)	2.1	94.56
Q9NX20	RM16_HUMAN	28488	10.13	39S ribosomal protein L16, mitochondrial OS=Homo sapiens GN=MRPL16 PE=1 SV=1	3.57895	2 (6)	32.7	58.25
Q9UBQ5	EIF3K_HUMAN	25328.5	4.81	Eukaryotic translation initiation factor 3 subunit K OS=Homo sapiens GN=EIF3K PE=1 SV=1	3.5614	5 (6)	44.5	388.78
Q14152	EIF3A_HUMAN	166867	6.38	Eukaryotic translation initiation factor 3 subunit A OS=Homo sapiens GN=EIF3A PE=1 SV=1	3.54386	4 (25)	32.6	138.16
Q7L2H7	EIF3M_HUMAN	42932	5.41	Eukaryotic translation initiation factor 3 subunit M OS=Homo sapiens GN=EIF3M PE=1 SV=1	3.47368	3 (12)	37.2	413.98
B2R7M3	B2R7M3_HUMAN	35767.5	8.65	cDNA, FLJ93510, highly similar to Homo sapiens JTV1 gene (JTV1), mRNA OS=Homo sapiens PE=2 SV=1	3.45614	6 (11)	13.2	488.8
P14868	SYDC_HUMAN	57499.2	6.11	Aspartyl-tRNA synthetase, cytoplasmic OS=Homo sapiens GN=DARS PE=1 SV=2	3.4386	11 (22)	52.3	1200.23
B2RCM2	B2RCM2_HUMAN	135550	6.82	cDNA, FLJ96156, highly similar to Homo sapiens leucyl-tRNA synthetase (LARS), mRNA OS=Homo sapiens PE=2 SV=1	3.4386	11 (25)	2.4	985.57
P51965	UB2E1_HUMAN	21675.8	8.77	Ubiquitin-conjugating enzyme E2 E1 OS=Homo sapiens GN=UBE2E1 PE=1 SV=1	3.42105	2 (4)	24.9	223.41
P23396	RS3_HUMAN	26842.5	9.68	40S ribosomal protein S3 OS=Homo sapiens GN=RPS3 PE=1 SV=2	3.40351	11 (25)	81.5	753.49
B4DUU6	B4DUU6_HUMAN	56864.5	8.72	Pyruvate kinase OS=Homo sapiens GN=PKM2 PE=2 SV=1	3.2807	1 (6)	13.2	48.97
Q9Y6C9	MTCH2_HUMAN	33936.1	8.25	Mitochondrial carrier homolog 2 OS=Homo sapiens GN=MTCH2 PE=1 SV=1	3.26316	3 (8)	33	98.59
O00303	EIF3F_HUMAN	37654.2	5.24	Eukaryotic translation initiation factor 3 subunit F OS=Homo sapiens GN=EIF3F PE=1 SV=1	3.22807	4 (8)	8	442.05
P21912	DHSB_HUMAN	32407.1	9.03	Succinate dehydrogenase [ubiquinone] iron-sulfur subunit, mitochondrial OS=Homo sapiens GN=SDHB PE=1 SV=3	3.17544	2 (5)	34.3	96.93
Q99623	PHB2_HUMAN	33275.9	9.83	Prohibitin-2 OS=Homo sapiens GN=PHB2 PE=1 SV=2	3.12281	10 (16)	58.5	703.14
Q02543	RL18A_HUMAN	21034	10.73	60S ribosomal protein L18a OS=Homo sapiens GN=RPL18A PE=1 SV=2	3.10526	8 (16)	57.4	1443.89
P62249	RS16_HUMAN	16549.1	10.21	40S ribosomal protein S16 OS=Homo sapiens GN=RPS16 PE=1 SV=2	3.08772	6 (16)	78.1	5928.06
Q59GK9	Q59GK9_HUMAN	18936.3	10.54	Ribosomal protein L21 variant (Fragment) OS=Homo sapiens PE=2 SV=1	3.07018	1 (4)	27.6	213.86
B2R8N1	B2R8N1_HUMAN	23240	5.25	cDNA, FLJ93976, highly similar to Homo sapiens COP9 homolog (COP9), mRNA OS=Homo sapiens PE=2 SV=1	3.03509	2 (2)	18.7	138.9
P56192	SYMC_HUMAN	102249	5.82	Methionyl-tRNA synthetase, cytoplasmic OS=Homo sapiens GN=MARS PE=1 SV=2	3.03509	9 (22)	32.6	853.78
B3KUE6	B3KUE6_HUMAN	30649.4	8.91	cDNA FLJ39696 fis, clone SMINT2011033, highly similar to Sorting and assembly machinery component 50 homolog OS=Homo sapiens PE=2 SV=1	3.01754	2 (4)	31.8	129.62
Q8WXC9	Q8WXC9_HUMAN	49044.9	6.76	NADH dehydrogenase ubiquinone 1 alpha subcomplex OS=Homo sapiens GN=NDUFA10 PE=2 SV=1	3	2 (6)	18.4	108.97
B4DV42	B4DV42_HUMAN	45132.4	9.13	Elongation factor 1-alpha OS=Homo sapiens PE=2 SV=1	2.92982	3 (6)	27.3	158.39
E5KNH5	E5KNH5_HUMAN	51469.1	8.51	Mitochondrial NADH dehydrogenase ubiquinone flavoprotein 1 OS=Homo sapiens PE=4 SV=1	2.92982	2 (8)	5.2	110.55
A8K761	A8K761_HUMAN	21048.3	8.72	NADH dehydrogenase (Ubiquinone) 1 beta subcomplex, 10, 22kDa, isoform CRA_b OS=Homo sapiens GN=NDUFB10 PE=2 SV=1	2.89474	5 (8)	31.8	321.84
Q15185	TEBP_HUMAN	18970.5	4.35	Prostaglandin E synthase 3 OS=Homo sapiens GN=PTGES3 PE=1 SV=1	2.87719	3 (5)	20	193.77
P05091	ALDH2_HUMAN	56858.8	6.63	Aldehyde dehydrogenase, mitochondrial OS=Homo sapiens GN=ALDH2 PE=1 SV=2	2.82456	4 (8)	18.4	220.87
O14561	ACPM_HUMAN	17577	4.82	Acyl carrier protein, mitochondrial OS=Homo sapiens GN=NDUFAB1 PE=1 SV=3	2.77193	2 (3)	21.2	44.87
B4DWS6	B4DWS6_HUMAN	33620.8	9.41	cDNA FLJ61181, highly similar to Homo sapiens hydroxysteroid (17-beta) dehydrogenase 12 (HSD17B12), mRNA OS=Homo sapiens PE=2 SV=1	2.75439	2 (10)	35.9	107.23
P45880	VDAC2_HUMAN	32059.7	7.49	Voltage-dependent anion-selective channel protein 2 OS=Homo sapiens GN=VDAC2 PE=1 SV=2	2.73684	6 (11)	43.5	620.58
Q8TAS0	Q8TAS0_HUMAN	32283.9	9.13	ATP synthase gamma chain (Fragment) OS=Homo sapiens PE=2 SV=1	2.7193	4 (8)	4.7	258.45
B1AL08	B1AL08_HUMAN	18873.6	8.83	Mitochondrial ribosomal protein L43 (Fragment) OS=Homo sapiens GN=MRPL43 PE=4 SV=1	2.7193	2 (4)	4.9	271.95
P15880	RS2_HUMAN	31589.7	10.25	40S ribosomal protein S2 OS=Homo sapiens GN=RPS2 PE=1 SV=2	2.7193	13 (20)	60.8	1115.4
Q5U0F4	Q5U0F4_HUMAN	36877.8	5.38	Eukaryotic translation initiation factor 3, subunit 2 beta, 36kDa OS=Homo sapiens GN=EIF3S2 PE=2 SV=1	2.7193	4 (10)	11.9	288.05
Q9H0U6	RM18_HUMAN	20791.6	9.63	39S ribosomal protein L18, mitochondrial OS=Homo sapiens GN=MRPL18 PE=1 SV=1	2.68421	2 (4)	14.9	124.05
P46782	RS5_HUMAN	23033.1	9.73	40S ribosomal protein S5 OS=Homo sapiens GN=RPS5 PE=1 SV=4	2.68421	9 (17)	52	1979.62
E9PRJ8	E9PRJ8_HUMAN	22957.8	5.73	Uncharacterized protein OS=Homo sapiens GN=CD81 PE=4 SV=1	2.68421	3 (5)	35.9	186.86
Q5ST81	Q5ST81_HUMAN	42114.2	4.81	Tubulin beta polypeptide OS=Homo sapiens GN=TUBB PE=3 SV=1	2.66667	10 (14)	39	1256.11
Q53GL5	Q53GL5_HUMAN	51334	8.7	Isocitrate dehydrogenase [NADP] (Fragment) OS=Homo sapiens PE=2 SV=1	2.66667	6 (16)	9.4	371.89
Q07065	CKAP4_HUMAN	66096.8	5.63	Cytoskeleton-associated protein 4 OS=Homo sapiens GN=CKAP4 PE=1 SV=2	2.63158	14 (26)	58.1	1701
Q9H3N1	TMX1_HUMAN	32170	4.92	Thioredoxin-related transmembrane protein 1 OS=Homo sapiens GN=TMX1 PE=1 SV=1	2.63158	2 (5)	20	163.19
A8K750	A8K750_HUMAN	27647.1	8.22	cDNA FLJ78041, highly similar to Homo sapiens NADH dehydrogenase (ubiquinone) flavoprotein 2, 24kDa (NDUFV2), mRNA OS=Homo sapiens PE=2 SV=1	2.59649	2 (4)	3.7	161.96
B4E1K7	B4E1K7_HUMAN	33316.6	7.85	Uncharacterized protein OS=Homo sapiens GN=STOML2 PE=2 SV=1	2.57895	8 (10)	14.4	489.85
P14618	KPYM_HUMAN	58470.2	7.96	Pyruvate kinase isozymes M1/M2 OS=Homo sapiens GN=PKM2 PE=1 SV=4	2.57895	4 (11)	40.1	261.37
Q56VL3	OCAD2_HUMAN	17284.7	9.24	OCIA domain-containing protein 2 OS=Homo sapiens GN=OCIAD2 PE=1 SV=1	2.57895	2 (3)	21.4	451.38
B3KQ59	B3KQ59_HUMAN	46448.1	5.33	RuvB-like 2 (E. coli), isoform CRA_a OS=Homo sapiens GN=RUVBL2 PE=2 SV=1	2.5614	4 (9)	23.7	474.97
P04181	OAT_HUMAN	48846.3	6.57	Ornithine aminotransferase, mitochondrial OS=Homo sapiens GN=OAT PE=1 SV=1	2.5614	5 (8)	20	516.73
P12268	IMDH2_HUMAN	56225.8	6.44	Inosine-5'-monophosphate dehydrogenase 2 OS=Homo sapiens GN=IMPDH2 PE=1 SV=2	2.5614	15 (22)	52.1	3294.25
Q5JTV8	TOIP1_HUMAN	66379.3	8.22	Torsin-1A-interacting protein 1 OS=Homo sapiens GN=TOR1AIP1 PE=1 SV=2	2.54386	2 (8)	20.2	84.6
Q9H9J2	RM44_HUMAN	37853.8	8.64	39S ribosomal protein L44, mitochondrial OS=Homo sapiens GN=MRPL44 PE=1 SV=1	2.54386	4 (9)	37.7	147.44
P25705	ATPA_HUMAN	59827.6	9.16	ATP synthase subunit alpha, mitochondrial OS=Homo sapiens GN=ATP5A1 PE=1 SV=1	2.50877	15 (23)	52.3	1774.11
B3KTQ2	B3KTQ2_HUMAN	43117.2	7.95	cDNA FLJ38589 fis, clone HCHON2010074, highly similar to LACTADHERIN OS=Homo sapiens PE=2 SV=1	2.50877	5 (7)	6.1	226.19
P55060	XPO2_HUMAN	111145	5.51	Exportin-2 OS=Homo sapiens GN=CSE1L PE=1 SV=3	2.49123	6 (12)	18.4	326.24
A8K4W2	A8K4W2_HUMAN	28919.3	9.37	cDNA FLJ78635, highly similar to Homo sapiens ATP synthase, H+ transporting, mitochondrial F0 complex, subunit b, isoform 1 (ATP5F1), transcript variant 1, mRNA OS=Homo sapiens PE=2 SV=1	2.49123	4 (10)	42.6	179.69
Q92665	RT31_HUMAN	45404.5	9.32	28S ribosomal protein S31, mitochondrial OS=Homo sapiens GN=MRPS31 PE=1 SV=3	2.49123	2 (4)	18	57.57
B4DRE8	B4DRE8_HUMAN	56146.7	6.31	cDNA FLJ58164, highly similar to Elongation factor 2 OS=Homo sapiens PE=2 SV=1	2.49123	2 (12)	27.7	83.21
P21796	VDAC1_HUMAN	30867.6	8.62	Voltage-dependent anion-selective channel protein 1 OS=Homo sapiens GN=VDAC1 PE=1 SV=2	2.49123	6 (9)	34.3	899.38
Q9NW82	WDR70_HUMAN	73896.3	5.94	WD repeat-containing protein 70 OS=Homo sapiens GN=WDR70 PE=1 SV=1	2.49123	3 (11)	23.1	125.4
P30084	ECHM_HUMAN	31823.3	8.34	Enoyl-CoA hydratase, mitochondrial OS=Homo sapiens GN=ECHS1 PE=1 SV=4	2.47368	2 (7)	28.3	289.11
P21266	GSTM3_HUMAN	26998.3	5.37	Glutathione S-transferase Mu 3 OS=Homo sapiens GN=GSTM3 PE=1 SV=3	2.42105	2 (5)	21.3	226.01
F5H740	F5H740_HUMAN	31080.5	8.85	Uncharacterized protein OS=Homo sapiens GN=VDAC3 PE=4 SV=1	2.42105	6 (9)	12.4	726.89
Q5H9Q6	Q5H9Q6_HUMAN	65009.4	8.22	Inosine-5'-monophosphate dehydrogenase OS=Homo sapiens GN=DKFZp781N0678 PE=2 SV=1	2.42105	2 (5)	12.7	95.98
P28331	NDUS1_HUMAN	80442.9	5.89	NADH-ubiquinone oxidoreductase 75 kDa subunit, mitochondrial OS=Homo sapiens GN=NDUFS1 PE=1 SV=3	2.40351	2 (13)	27.4	153.53
O75390	CISY_HUMAN	51907.6	8.45	Citrate synthase, mitochondrial OS=Homo sapiens GN=CS PE=1 SV=2	2.38596	2 (6)	16.7	93.25
F5H5D3	F5H5D3_HUMAN	58605.6	4.94	Uncharacterized protein OS=Homo sapiens GN=TUBA1C PE=3 SV=1	2.36842	17 (26)	54.3	3776.91
P48047	ATPO_HUMAN	23376.7	9.97	ATP synthase subunit O, mitochondrial OS=Homo sapiens GN=ATP5O PE=1 SV=1	2.36842	7 (14)	77	788.05
P42126	ECI1_HUMAN	33080.3	8.8	Enoyl-CoA delta isomerase 1, mitochondrial OS=Homo sapiens GN=ECI1 PE=1 SV=1	2.35088	2 (6)	29.1	117.55
P06576	ATPB_HUMAN	56524.6	5.26	ATP synthase subunit beta, mitochondrial OS=Homo sapiens GN=ATP5B PE=1 SV=3	2.35088	20 (28)	53.3	2527.51
O75947	ATP5H_HUMAN	18536.5	5.21	ATP synthase subunit d, mitochondrial OS=Homo sapiens GN=ATP5H PE=1 SV=3	2.33333	4 (10)	60.2	531.08
Q13885	TBB2A_HUMAN	50274.1	4.78	Tubulin beta-2A chain OS=Homo sapiens GN=TUBB2A PE=1 SV=1	2.33333	35 (40)	76.2	8958.62
E1ARN8	E1ARN8_9ADEN	21312.8	6.45	Small T-antigen OS=Human adenovirus 57 GN=E1B PE=4 SV=1	2.33333	3 (5)	33.9	791.94
P36957	ODO2_HUMAN	49066.6	9.11	Dihydrolipoyllysine-residue succinyltransferase component of 2-oxoglutarate dehydrogenase complex, mitochondrial OS=Homo sapiens GN=DLST PE=1 SV=4	2.31579	5 (9)	22.3	545.58
D6R9L0	D6R9L0_HUMAN	33009.3	9.02	Uncharacterized protein OS=Homo sapiens GN=GNB2L1 PE=4 SV=1	2.31579	4 (5)	19.7	159.75
Q9NX63	CHCH3_HUMAN	26421.3	8.48	Coiled-coil-helix-coiled-coil-helix domain-containing protein 3, mitochondrial OS=Homo sapiens GN=CHCHD3 PE=1 SV=1	2.29825	3 (6)	29.1	938.89
Q8N5K1	CISD2_HUMAN	15496.5	9.66	CDGSH iron-sulfur domain-containing protein 2 OS=Homo sapiens GN=CISD2 PE=1 SV=1	2.2807	2 (4)	25.9	190.21
P68363	TBA1B_HUMAN	50803.9	4.94	Tubulin alpha-1B chain OS=Homo sapiens GN=TUBA1B PE=1 SV=1	2.2807	19 (26)	60.1	4181.84
Q9H9B4	SFXN1_HUMAN	35881.4	9.22	Sideroflexin-1 OS=Homo sapiens GN=SFXN1 PE=1 SV=4	2.2807	3 (10)	36.3	353.55
Q53EY4	Q53EY4_HUMAN	22014.1	6.59	RAB31, member RAS oncogene family variant (Fragment) OS=Homo sapiens PE=2 SV=1	2.26316	2 (2)	6.4	110.82
E5RHW4	E5RHW4_HUMAN	37929.5	5.48	Uncharacterized protein OS=Homo sapiens GN=ERLIN2 PE=4 SV=1	2.26316	4 (13)	12.7	239.47
Q5H9R2	Q5H9R2_HUMAN	13611.2	5.46	Putative uncharacterized protein DKFZp781K1356 OS=Homo sapiens GN=DKFZp781K1356 PE=2 SV=1	2.26316	2 (3)	23	172.31
Q53GF9	Q53GF9_HUMAN	25791.4	6.29	Full-length cDNA 5-PRIME end of clone CS0DF013YM24 of Fetal brain of Homo sapiens (Human) variant (Fragment) OS=Homo sapiens PE=2 SV=1	2.24561	5 (7)	30.2	732.98
P38117	ETFB_HUMAN	28054.2	8.24	Electron transfer flavoprotein subunit beta OS=Homo sapiens GN=ETFB PE=1 SV=3	2.24561	9 (15)	58.8	757.85
O75489	NDUS3_HUMAN	30336.8	6.99	NADH dehydrogenase [ubiquinone] iron-sulfur protein 3, mitochondrial OS=Homo sapiens GN=NDUFS3 PE=1 SV=1	2.24561	2 (6)	36	263.15
Q9Y3D9	RT23_HUMAN	21814.3	8.94	28S ribosomal protein S23, mitochondrial OS=Homo sapiens GN=MRPS23 PE=1 SV=2	2.24561	3 (3)	19.5	279.9
P39656	OST48_HUMAN	50940	6.09	Dolichyl-diphosphooligosaccharide--protein glycosyltransferase 48 kDa subunit OS=Homo sapiens GN=DDOST PE=1 SV=4	2.22807	5 (10)	24.6	948.55
B7Z9F3	B7Z9F3_HUMAN	29147.7	5.9	cDNA, FLJ78817, highly similar to Metaxin-2 OS=Homo sapiens PE=2 SV=1	2.22807	3 (4)	3.6	125.27
Q13428	TCOF_HUMAN	152243	9.06	Treacle protein OS=Homo sapiens GN=TCOF1 PE=1 SV=3	2.22807	12 (28)	25.7	627.44
O00264	PGRC1_HUMAN	21771.8	4.56	Membrane-associated progesterone receptor component 1 OS=Homo sapiens GN=PGRMC1 PE=1 SV=3	2.21053	3 (6)	27.2	672.79
Q53XN3	Q53XN3_HUMAN	35399.7	8.62	Electron transfer flavoprotein alpha-subunit OS=Homo sapiens GN=ETFA PE=2 SV=1	2.21053	7 (10)	12.2	333.45
B4DDI9	B4DDI9_HUMAN	53528	8.89	cDNA FLJ59458, highly similar to NADPH:adrenodoxin oxidoreductase, mitochondrial (EC 1.18.1.2) OS=Homo sapiens PE=2 SV=1	2.19298	2 (10)	26	153.68
Q8IXM3	RM41_HUMAN	15430	9.58	39S ribosomal protein L41, mitochondrial OS=Homo sapiens GN=MRPL41 PE=1 SV=1	2.19298	2 (3)	31.4	95.26
P20674	COX5A_HUMAN	16922.8	6.3	Cytochrome c oxidase subunit 5A, mitochondrial OS=Homo sapiens GN=COX5A PE=1 SV=2	2.19298	2 (6)	37.3	101.57
P62701	RS4X_HUMAN	29807.1	10.16	40S ribosomal protein S4, X isoform OS=Homo sapiens GN=RPS4X PE=1 SV=2	2.19298	16 (33)	31.7	2341.07
Q9Y512	SAM50_HUMAN	52342.5	6.44	Sorting and assembly machinery component 50 homolog OS=Homo sapiens GN=SAMM50 PE=1 SV=3	2.17544	3 (8)	24.1	299.57
Q5CAQ5	Q5CAQ5_HUMAN	92567.4	4.77	Tumor rejection antigen (Gp96) 1 OS=Homo sapiens GN=TRA1 PE=2 SV=1	2.17544	24 (48)	6.2	2212.99
F5GZ32	F5GZ32_HUMAN	83078	6.16	Uncharacterized protein OS=Homo sapiens GN=IMMT PE=4 SV=1	2.17544	7 (16)	3.9	469.15
P46783	RS10_HUMAN	18885.9	10.15	40S ribosomal protein S10 OS=Homo sapiens GN=RPS10 PE=1 SV=1	2.17544	4 (14)	57	1236.56
Q66PJ3	AR6P4_HUMAN	38657.2	11.12	ADP-ribosylation factor-like protein 6-interacting protein 4 OS=Homo sapiens GN=ARL6IP4 PE=1 SV=1	2.15789	2 (7)	26.7	165.23
Q9BPW8	NIPS1_HUMAN	33459.9	9.35	Protein NipSnap homolog 1 OS=Homo sapiens GN=NIPSNAP1 PE=1 SV=1	2.14035	5 (6)	23.6	248.02
F5GXP6	F5GXP6_HUMAN	111278	5.28	Uncharacterized protein OS=Homo sapiens GN=ATP2A2 PE=3 SV=1	2.14035	3 (16)	2.2	193.9
Q9Y2R5	RT17_HUMAN	14607	9.86	28S ribosomal protein S17, mitochondrial OS=Homo sapiens GN=MRPS17 PE=1 SV=1	2.12281	2 (2)	16	144.64
B4DJ30	B4DJ30_HUMAN	113539	5.68	cDNA FLJ61290, highly similar to Neutral alpha-glucosidase AB OS=Homo sapiens PE=2 SV=1	2.12281	9 (27)	3.8	750.25
Q59EI9	Q59EI9_HUMAN	35588.6	9.86	ADP,ATP carrier protein, liver isoform T2 variant (Fragment) OS=Homo sapiens PE=2 SV=1	2.12281	3 (10)	43.7	177.4
Q5JR94	Q5JR94_HUMAN	24475.3	10.32	40S ribosomal protein S8 OS=Homo sapiens GN=RPS8 PE=2 SV=1	2.10526	12 (13)	64.9	1168.28
P05141	ADT2_HUMAN	33059.2	9.71	ADP/ATP translocase 2 OS=Homo sapiens GN=SLC25A5 PE=1 SV=7	2.10526	7 (20)	51.3	345.21
Q5JYR6	Q5JYR6_HUMAN	67681.4	5.7	Ribophorin II OS=Homo sapiens GN=RPN2 PE=2 SV=1	2.08772	3 (9)	24.9	291.63
Q5T945	Q5T945_HUMAN	36044.9	7.01	Glyoxylate reductase/hydroxypyruvate reductase OS=Homo sapiens GN=GRHPR PE=2 SV=1	2.08772	2 (4)	5.3	126.46
Q9Y3B7	RM11_HUMAN	20727.5	9.91	39S ribosomal protein L11, mitochondrial OS=Homo sapiens GN=MRPL11 PE=1 SV=1	2.07018	6 (11)	56.3	551.23
Q15645	PCH2_HUMAN	48862.6	5.73	Pachytene checkpoint protein 2 homolog OS=Homo sapiens GN=TRIP13 PE=1 SV=2	2.05263	2 (10)	25.2	216.07
Q9UBX3	DIC_HUMAN	31718.5	9.62	Mitochondrial dicarboxylate carrier OS=Homo sapiens GN=SLC25A10 PE=1 SV=2	2.05263	2 (7)	36.6	253.45
Q9Y2Q9	RT28_HUMAN	21000.9	9.21	28S ribosomal protein S28, mitochondrial OS=Homo sapiens GN=MRPS28 PE=1 SV=1	2.05263	2 (3)	16.6	252.83
E9PN17	E9PN17_HUMAN	8446.68	10.29	Uncharacterized protein OS=Homo sapiens GN=ATP5L PE=4 SV=1	2.03509	5 (6)	73.7	434.26
Q96RS2	Q96RS2_HUMAN	33089.5	4.84	Laminin receptor-like protein LAMRL5 OS=Homo sapiens GN=LAMR1P15 PE=2 SV=1	2.03509	2 (3)	20.7	207.16
Q9BYD1	RM13_HUMAN	20735.7	9.18	39S ribosomal protein L13, mitochondrial OS=Homo sapiens GN=MRPL13 PE=1 SV=1	2.03509	3 (5)	32.6	403.3
P62851	RS25_HUMAN	13790.7	10.12	40S ribosomal protein S25 OS=Homo sapiens GN=RPS25 PE=1 SV=1	2.03509	4 (5)	31.2	352.54
B4E1S3	B4E1S3_HUMAN	25195.8	9.64	cDNA FLJ57860, highly similar to Transmembrane protein 109 OS=Homo sapiens PE=2 SV=1	2	1 (3)	3.9	183.16
P61165	CK010_HUMAN	9072.79	5.58	UPF0197 transmembrane protein C11orf10 OS=Homo sapiens GN=C11orf10 PE=1 SV=1	2	2 (3)	20.6	146.83
P51665	PSD7_HUMAN	37059.5	6.29	26S proteasome non-ATPase regulatory subunit 7 OS=Homo sapiens GN=PSMD7 PE=1 SV=2	2	2 (6)	5.6	237.19
P25398	RS12_HUMAN	14904.6	6.81	40S ribosomal protein S12 OS=Homo sapiens GN=RPS12 PE=1 SV=3	2	8 (10)	70.5	1693.82
Q6NXR8	Q6NXR8_HUMAN	30183.8	9.75	Ribosomal protein S3A OS=Homo sapiens GN=RPS3A PE=2 SV=1	2	11 (22)	61.7	1188.48
E7EPK6	E7EPK6_HUMAN	32866.1	10.17	Uncharacterized protein OS=Homo sapiens GN=RPS24 PE=4 SV=1	2	6 (9)	25.6	590.14
Q9BTT0	AN32E_HUMAN	30901.9	3.77	Acidic leucine-rich nuclear phosphoprotein 32 family member E OS=Homo sapiens GN=ANP32E PE=1 SV=1	1.98246	5 (6)	34.3	858.88
Q9NZI8	IF2B1_HUMAN	63783.3	9.26	Insulin-like growth factor 2 mRNA-binding protein 1 OS=Homo sapiens GN=IGF2BP1 PE=1 SV=2	1.98246	2 (6)	14.4	132.51
Q53ET4	Q53ET4_HUMAN	56394.9	8.64	Serine hydroxymethyltransferase (Fragment) OS=Homo sapiens PE=2 SV=1	1.98246	7 (17)	43.7	752.76
E7EP51	E7EP51_HUMAN	85533.5	5.13	Uncharacterized protein OS=Homo sapiens GN=CDK11A PE=4 SV=2	1.98246	3 (15)	23.6	230.36
P62333	PRS10_HUMAN	44430.2	7.1	26S protease regulatory subunit 10B OS=Homo sapiens GN=PSMC6 PE=1 SV=1	1.96491	4 (13)	43.2	369.56
P39019	RS19_HUMAN	16050.5	10.31	40S ribosomal protein S19 OS=Homo sapiens GN=RPS19 PE=1 SV=2	1.96491	7 (13)	28.1	1072.73
Q14197	ICT1_HUMAN	23843.5	10.09	Peptidyl-tRNA hydrolase ICT1, mitochondrial OS=Homo sapiens GN=ICT1 PE=1 SV=1	1.94737	3 (6)	27.7	734.76
E7ESL0	E7ESL0_HUMAN	24481.1	9.95	Uncharacterized protein OS=Homo sapiens GN=MRPL22 PE=3 SV=1	1.94737	1 (1)	9.4	185.47
Q53EP4	Q53EP4_HUMAN	68650.9	5.96	Ribophorin I variant (Fragment) OS=Homo sapiens PE=2 SV=1	1.92982	5 (8)	0.6	414.59
Q9UNM6	PSD13_HUMAN	43203.2	5.53	26S proteasome non-ATPase regulatory subunit 13 OS=Homo sapiens GN=PSMD13 PE=1 SV=2	1.92982	3 (5)	24.2	309.28
A4D1U5	A4D1U5_HUMAN	47563.6	8.31	Multiple substrate lipid kinase, isoform CRA_a OS=Homo sapiens GN=FLJ10842 PE=4 SV=1	1.92982	4 (11)	7.5	164.41
Q9BWC7	Q9BWC7_HUMAN	20374.4	5.36	COMT protein OS=Homo sapiens GN=COMT PE=2 SV=2	1.91228	2 (7)	46.7	119.67
A8C1Z0	A8C1Z0_HUMAN	111494	5.16	150 kDa oxygen-regulated protein OS=Homo sapiens GN=ORP150 PE=2 SV=1	1.91228	3 (21)	2.8	156.21
Q16795	NDUA9_HUMAN	42653.6	9.81	NADH dehydrogenase [ubiquinone] 1 alpha subcomplex subunit 9, mitochondrial OS=Homo sapiens GN=NDUFA9 PE=1 SV=2	1.91228	5 (14)	11	237.17
F5H1F9	F5H1F9_HUMAN	33126.5	8.95	Uncharacterized protein OS=Homo sapiens GN=DBT PE=3 SV=1	1.91228	2 (10)	10.8	172.08
P36404	ARL2_HUMAN	21035.9	5.95	ADP-ribosylation factor-like protein 2 OS=Homo sapiens GN=ARL2 PE=1 SV=4	1.89474	2 (3)	21.2	91.04
B4DJB4	B4DJB4_HUMAN	34939.5	6.02	cDNA FLJ55931, highly similar to Isocitrate dehydrogenase OS=Homo sapiens PE=2 SV=1	1.89474	2 (5)	23.7	208.9
Q9NZ23	Q9NZ23_HUMAN	14857.7	6.84	Drug-sensitive protein 1 OS=Homo sapiens GN=YA61 PE=2 SV=1	1.89474	2 (5)	59.6	462.67
P61019	RAB2A_HUMAN	23701.8	6.08	Ras-related protein Rab-2A OS=Homo sapiens GN=RAB2A PE=1 SV=1	1.87719	5 (5)	31.6	1373.3
P51571	SSRD_HUMAN	19157.7	5.76	Translocon-associated protein subunit delta OS=Homo sapiens GN=SSR4 PE=1 SV=1	1.87719	4 (7)	39.9	504.08
Q6I9V5	Q6I9V5_HUMAN	33073.3	9.76	SLC25A6 protein OS=Homo sapiens GN=SLC25A6 PE=2 SV=1	1.87719	5 (12)	13.2	229.7
P07741	APT_HUMAN	19766.5	5.78	Adenine phosphoribosyltransferase OS=Homo sapiens GN=APRT PE=1 SV=2	1.85965	7 (9)	60	378.01
O00487	PSDE_HUMAN	34725.6	6.06	26S proteasome non-ATPase regulatory subunit 14 OS=Homo sapiens GN=PSMD14 PE=1 SV=1	1.85965	4 (9)	50.3	177.48
B2R679	B2R679_HUMAN	22394.5	6.52	cDNA, FLJ92825, highly similar to Homo sapiens SAR1a gene homolog 1 (S. cerevisiae) (SARA1), mRNA OS=Homo sapiens PE=2 SV=1	1.84211	3 (8)	36.4	265.08
Q6FGU2	Q6FGU2_HUMAN	23975.5	8.39	DTYMK protein (Fragment) OS=Homo sapiens GN=DTYMK PE=2 SV=1	1.84211	3 (8)	18	262.01
B7ZLJ4	B7ZLJ4_HUMAN	17611.2	9.02	Peroxiredoxin 5 OS=Homo sapiens GN=PRDX5 PE=2 SV=1	1.84211	3 (3)	9.9	197.15
F5GXX5	F5GXX5_HUMAN	9605.12	6.54	Uncharacterized protein OS=Homo sapiens GN=DAD1 PE=4 SV=1	1.82456	4 (5)	41.6	486.91
P30042	ES1_HUMAN	28494.9	8.5	ES1 protein homolog, mitochondrial OS=Homo sapiens GN=C21orf33 PE=1 SV=3	1.82456	2 (6)	30.6	129.01
Q15008	PSMD6_HUMAN	45787.4	5.45	26S proteasome non-ATPase regulatory subunit 6 OS=Homo sapiens GN=PSMD6 PE=1 SV=1	1.82456	2 (6)	30.8	133.65
Q6IBS9	Q6IBS9_HUMAN	27134.2	7.66	HADH2 protein OS=Homo sapiens GN=HADH2 PE=2 SV=1	1.82456	8 (10)	21.3	782.58
Q6FGV9	Q6FGV9_HUMAN	22152.3	5.56	PMVK protein (Fragment) OS=Homo sapiens GN=PMVK PE=2 SV=1	1.82456	4 (6)	17.1	213.25
Q9Y3A6	TMED5_HUMAN	26102.2	4.71	Transmembrane emp24 domain-containing protein 5 OS=Homo sapiens GN=TMED5 PE=1 SV=1	1.82456	2 (4)	4.3	116.56
B2RBW5	B2RBW5_HUMAN	86141.2	7.36	cDNA, FLJ95737, highly similar to Homo sapiens aconitase 2, mitochondrial (ACO2), nuclear geneencoding mitochondrial protein, mRNA OS=Homo sapiens PE=2 SV=1	1.82456	2 (14)	22.4	100.77
Q75MH1	Q75MH1_HUMAN	13319.2	10.98	HCG1745083 OS=Homo sapiens GN=RPS26 PE=2 SV=1	1.82456	2 (2)	28.7	84.93
Q6FGZ2	Q6FGZ2_HUMAN	20183.5	9.04	ADP-ribosylation factor 6 (Fragment) OS=Homo sapiens GN=ARF6 PE=2 SV=1	1.82456	4 (5)	7.1	204.05
Q8NI62	Q8NI62_HUMAN	8866.32	7.79	Ribosomal protein S2 OS=Homo sapiens GN=OK/KNS-cl.6 PE=4 SV=1	1.82456	4 (6)	68.4	407.05
P51148	RAB5C_HUMAN	23695.9	8.64	Ras-related protein Rab-5C OS=Homo sapiens GN=RAB5C PE=1 SV=2	1.80702	6 (10)	45.8	811.24
B7Z6C4	B7Z6C4_HUMAN	20055.9	5.33	Uncharacterized protein OS=Homo sapiens GN=RRAS2 PE=2 SV=1	1.80702	2 (2)	3.3	251.81
Q9HDC9	APMAP_HUMAN	46621.9	5.82	Adipocyte plasma membrane-associated protein OS=Homo sapiens GN=APMAP PE=1 SV=2	1.80702	2 (6)	23.6	72.81
Q6IBH0	Q6IBH0_HUMAN	34210.9	9.92	SLC25A11 protein OS=Homo sapiens GN=SLC25A11 PE=2 SV=1	1.80702	7 (10)	12.7	395.59
P18085	ARF4_HUMAN	20611.7	6.59	ADP-ribosylation factor 4 OS=Homo sapiens GN=ARF4 PE=1 SV=3	1.78947	7 (10)	40.6	299.86
Q6PIK3	Q6PIK3_HUMAN	13641.9	9.26	HCG1995540, isoform CRA_b (Hcg2044074, isoform cra_d) OS=Homo sapiens GN=RAB4B PE=2 SV=1	1.78947	2 (2)	19.8	582.04
Q99460	PSMD1_HUMAN	106795	5.25	26S proteasome non-ATPase regulatory subunit 1 OS=Homo sapiens GN=PSMD1 PE=1 SV=2	1.78947	5 (7)	14.3	238.5
P53007	TXTP_HUMAN	34333.1	9.91	Tricarboxylate transport protein, mitochondrial OS=Homo sapiens GN=SLC25A1 PE=1 SV=2	1.78947	6 (12)	39.5	362.15
Q9H2W6	RM46_HUMAN	31799.5	6.56	39S ribosomal protein L46, mitochondrial OS=Homo sapiens GN=MRPL46 PE=1 SV=1	1.78947	2 (4)	24.4	135.57
A8K787	A8K787_HUMAN	33287.3	9.78	cDNA FLJ75273, highly similar to Homo sapiens solute carrier family 25 (mitochondrial carrier; adenine nucleotide translocator), member 4, mRNA OS=Homo sapiens PE=2 SV=1	1.78947	3 (10)	10.7	152.33
P16989	DBPA_HUMAN	40066	9.77	DNA-binding protein A OS=Homo sapiens GN=CSDA PE=1 SV=4	1.78947	6 (8)	28	1366.81
Q9Y6B6	SAR1B_HUMAN	22509.5	5.76	GTP-binding protein SAR1b OS=Homo sapiens GN=SAR1B PE=1 SV=1	1.77193	3 (5)	26.8	118.21
P48556	PSMD8_HUMAN	39871.9	9.73	26S proteasome non-ATPase regulatory subunit 8 OS=Homo sapiens GN=PSMD8 PE=1 SV=2	1.77193	5 (10)	33.7	502.91
P62263	RS14_HUMAN	16433.6	10.07	40S ribosomal protein S14 OS=Homo sapiens GN=RPS14 PE=1 SV=3	1.77193	8 (10)	43.7	1329.66
P09429	HMGB1_HUMAN	25049.2	5.62	High mobility group protein B1 OS=Homo sapiens GN=HMGB1 PE=1 SV=3	1.77193	8 (18)	59.1	1540.07
B4DJ75	B4DJ75_HUMAN	34840.3	5.82	Serine/threonine-protein phosphatase OS=Homo sapiens PE=2 SV=1	1.75439	2 (5)	41.5	111.24
A4UCR9	A4UCR9_HUMAN	20903	10.93	Mitochondrial 28S ribosomal protein S34 OS=Homo sapiens PE=2 SV=1	1.75439	3 (10)	46	139.28
P51970	NDUA8_HUMAN	20548.2	7.57	NADH dehydrogenase [ubiquinone] 1 alpha subcomplex subunit 8 OS=Homo sapiens GN=NDUFA8 PE=1 SV=3	1.75439	4 (6)	27.4	237.26
Q7Z5G4	GOGA7_HUMAN	16042.1	6.59	Golgin subfamily A member 7 OS=Homo sapiens GN=GOLGA7 PE=1 SV=2	1.75439	2 (3)	32.1	262.83
P20339	RAB5A_HUMAN	23871.9	8.32	Ras-related protein Rab-5A OS=Homo sapiens GN=RAB5A PE=1 SV=2	1.73684	5 (8)	15.5	381.28
Q59HH3	Q59HH3_HUMAN	113436	7.14	Phosphoribosylglycinamide formyltransferase, phosphoribosylglycinamide synthetase, phosphoribosylaminoimidazole synthetase isoform 1 variant (Fragment) OS=Homo sapiens PE=2 SV=1	1.73684	2 (9)	1.2	78.61
P61026	RAB10_HUMAN	22754.7	8.59	Ras-related protein Rab-10 OS=Homo sapiens GN=RAB10 PE=1 SV=1	1.7193	3 (6)	34.5	367
P49411	EFTU_HUMAN	49852.3	7.26	Elongation factor Tu, mitochondrial OS=Homo sapiens GN=TUFM PE=1 SV=2	1.7193	6 (15)	39.6	907.34
Q567R6	Q567R6_HUMAN	17348.1	9.73	Single-stranded DNA binding protein 1 OS=Homo sapiens GN=SSBP1 PE=2 SV=1	1.7193	8 (10)	26.8	1318.39
P60866	RS20_HUMAN	13478.4	9.95	40S ribosomal protein S20 OS=Homo sapiens GN=RPS20 PE=1 SV=1	1.7193	3 (4)	16.6	312.18
P49419	AL7A1_HUMAN	59020.3	8.21	Alpha-aminoadipic semialdehyde dehydrogenase OS=Homo sapiens GN=ALDH7A1 PE=1 SV=5	1.70175	9 (17)	40.3	994.14
P61225	RAP2B_HUMAN	20719.3	4.73	Ras-related protein Rap-2b OS=Homo sapiens GN=RAP2B PE=1 SV=1	1.70175	2 (3)	24	195.75
P35998	PRS7_HUMAN	49002.3	5.71	26S protease regulatory subunit 7 OS=Homo sapiens GN=PSMC2 PE=1 SV=3	1.70175	7 (22)	63	674.81
E9PKE3	E9PKE3_HUMAN	68991.3	5.37	Uncharacterized protein OS=Homo sapiens GN=HSPA8 PE=3 SV=1	1.70175	4 (10)	3.3	380.02
Q8WY22	BRI3B_HUMAN	27931.9	9.47	BRI3-binding protein OS=Homo sapiens GN=BRI3BP PE=1 SV=1	1.70175	3 (4)	19.5	530.68
O15173	PGRC2_HUMAN	23860.8	4.76	Membrane-associated progesterone receptor component 2 OS=Homo sapiens GN=PGRMC2 PE=1 SV=1	1.68421	2 (3)	13.5	80.71
Q86U75	Q86U75_HUMAN	67545.5	5.62	Dihydropyrimidinase-like 2 OS=Homo sapiens PE=2 SV=1	1.68421	4 (6)	16	254.27
P43246	MSH2_HUMAN	105418	5.58	DNA mismatch repair protein Msh2 OS=Homo sapiens GN=MSH2 PE=1 SV=1	1.68421	6 (15)	25.8	416.26
Q96EU6	RRP36_HUMAN	29861.9	10.17	Ribosomal RNA processing protein 36 homolog OS=Homo sapiens GN=RRP36 PE=1 SV=1	1.68421	5 (8)	15.2	210.69
P11177	ODPB_HUMAN	39550.2	6.2	Pyruvate dehydrogenase E1 component subunit beta, mitochondrial OS=Homo sapiens GN=PDHB PE=1 SV=3	1.66667	7 (13)	36.5	1183.57
P19623	SPEE_HUMAN	34372.9	5.3	Spermidine synthase OS=Homo sapiens GN=SRM PE=1 SV=1	1.66667	4 (6)	40.4	263.35
Q53G85	Q53G85_HUMAN	50423.2	9.1	Elongation factor 1-alpha (Fragment) OS=Homo sapiens PE=2 SV=1	1.66667	6 (13)	35.1	407.24
Q53FT5	Q53FT5_HUMAN	47790.2	6.08	Proteasome 26S non-ATPase subunit 11 variant (Fragment) OS=Homo sapiens PE=2 SV=1	1.66667	8 (19)	12.5	960.95
Q9NWU2	CT011_HUMAN	26788.7	4.92	Protein C20orf11 OS=Homo sapiens GN=C20orf11 PE=1 SV=1	1.66667	2 (2)	12.1	109.95
Q9GZR7	DDX24_HUMAN	96898.7	9.14	ATP-dependent RNA helicase DDX24 OS=Homo sapiens GN=DDX24 PE=1 SV=1	1.66667	2 (18)	28.1	77.45
B2RUY3	B2RUY3_HUMAN	14131.5	9.82	NADH dehydrogenase (Ubiquinone) 1 beta subcomplex, 4, 15kDa OS=Homo sapiens GN=NDUFB4 PE=4 SV=1	1.66667	2 (3)	43.3	530.54
P30048	PRDX3_HUMAN	28017.3	7.67	Thioredoxin-dependent peroxide reductase, mitochondrial OS=Homo sapiens GN=PRDX3 PE=1 SV=3	1.64912	7 (9)	43	880.46
P27449	VATL_HUMAN	15725.5	7.98	V-type proton ATPase 16 kDa proteolipid subunit OS=Homo sapiens GN=ATP6V0C PE=1 SV=1	1.64912	2 (2)	11.6	179.33
Q14232	EI2BA_HUMAN	33975.9	6.9	Translation initiation factor eIF-2B subunit alpha OS=Homo sapiens GN=EIF2B1 PE=1 SV=1	1.64912	3 (9)	34.1	154.81
C7DJS2	C7DJS2_HUMAN	16770.7	4.89	Glutathione S-transferase pi (Fragment) OS=Homo sapiens GN=GSTP1 PE=2 SV=1	1.64912	4 (5)	42.4	892.83
Q16836	HCDH_HUMAN	34329	8.88	Hydroxyacyl-coenzyme A dehydrogenase, mitochondrial OS=Homo sapiens GN=HADH PE=1 SV=3	1.64912	3 (7)	35.4	133.85
P09669	COX6C_HUMAN	8775.69	10.38	Cytochrome c oxidase subunit 6C OS=Homo sapiens GN=COX6C PE=1 SV=2	1.64912	2 (6)	60	85.7
B2R4R9	B2R4R9_HUMAN	7893.22	10.7	HCG26477 OS=Homo sapiens GN=RPS28 PE=4 SV=1	1.64912	3 (3)	30.4	137.06
O00232	PSD12_HUMAN	53269.7	7.53	26S proteasome non-ATPase regulatory subunit 12 OS=Homo sapiens GN=PSMD12 PE=1 SV=3	1.63158	4 (13)	35.7	255.11
P24752	THIL_HUMAN	45455.8	8.98	Acetyl-CoA acetyltransferase, mitochondrial OS=Homo sapiens GN=ACAT1 PE=1 SV=1	1.63158	5 (8)	32.8	439.37
B4DRT2	B4DRT2_HUMAN	49518.2	5.94	Uncharacterized protein OS=Homo sapiens GN=MRPS27 PE=2 SV=1	1.63158	2 (6)	22.2	878.34
Q9H936	GHC1_HUMAN	34904.4	9.42	Mitochondrial glutamate carrier 1 OS=Homo sapiens GN=SLC25A22 PE=1 SV=1	1.63158	4 (9)	33.4	176.76
Q9UHR5	S30BP_HUMAN	33963.7	4.74	SAP30-binding protein OS=Homo sapiens GN=SAP30BP PE=1 SV=1	1.63158	2 (4)	26.9	304.35
B4DFL1	B4DFL1_HUMAN	49381.5	7.17	Dihydrolipoyl dehydrogenase OS=Homo sapiens PE=2 SV=1	1.61404	7 (13)	35.9	854.6
A5YVE9	A5YVE9_HUMAN	48290.2	8.82	Mitochondrial PDHA1 OS=Homo sapiens GN=PDHA1 PE=2 SV=1	1.61404	4 (10)	29	336.67
P30085	KCY_HUMAN	22436.4	5.44	UMP-CMP kinase OS=Homo sapiens GN=CMPK1 PE=1 SV=3	1.61404	6 (10)	60.7	385.61
P62195	PRS8_HUMAN	45768.1	7.11	26S protease regulatory subunit 8 OS=Homo sapiens GN=PSMC5 PE=1 SV=1	1.61404	3 (8)	33.7	194.33
A8K2M0	A8K2M0_HUMAN	47450.6	5.09	Proteasome (Prosome, macropain) 26S subunit, ATPase, 4, isoform CRA_b OS=Homo sapiens GN=PSMC4 PE=2 SV=1	1.61404	5 (16)	11.3	325.91
Q9Y3E5	PTH2_HUMAN	19466.1	8.95	Peptidyl-tRNA hydrolase 2, mitochondrial OS=Homo sapiens GN=PTRH2 PE=1 SV=1	1.61404	2 (3)	22.3	87.27
Q5T7Q0	Q5T7Q0_HUMAN	45580.7	6.65	DnaJ (Hsp40) homolog, subfamily A, member 1 OS=Homo sapiens GN=DNAJA1 PE=2 SV=1	1.61404	8 (14)	9.9	551.84
P0CW22	RS17L_HUMAN	15597.4	9.85	40S ribosomal protein S17-like OS=Homo sapiens GN=RPS17L PE=3 SV=1	1.61404	6 (7)	40	658.96
F5H1S8	F5H1S8_HUMAN	16775.6	5.36	Uncharacterized protein OS=Homo sapiens GN=MLEC PE=4 SV=1	1.59649	3 (3)	9.6	501.58
Q6FHR0	Q6FHR0_HUMAN	24591.5	5.46	RAB11B protein (Fragment) OS=Homo sapiens GN=RAB11B PE=2 SV=1	1.59649	5 (9)	8.7	850.63
Q8NCF7	Q8NCF7_HUMAN	40362.8	9.43	cDNA FLJ90278 fis, clone NT2RP1000325, highly similar to Phosphate carrier protein, mitochondrialprecursor OS=Homo sapiens PE=2 SV=1	1.59649	3 (10)	8.3	243.78
O95926	SYF2_HUMAN	28761.8	8.38	Pre-mRNA-splicing factor SYF2 OS=Homo sapiens GN=SYF2 PE=1 SV=1	1.59649	3 (7)	18.5	197.45
Q53FU3	Q53FU3_HUMAN	20311.6	4.77	Coatomer protein complex, subunit zeta 1 variant (Fragment) OS=Homo sapiens PE=2 SV=1	1.57895	5 (5)	18.5	413.16
Q9BZX2	UCK2_HUMAN	29452.1	6.23	Uridine-cytidine kinase 2 OS=Homo sapiens GN=UCK2 PE=1 SV=1	1.57895	2 (4)	21.1	83.77
A4D1G5	A4D1G5_HUMAN	17265.8	9.63	Similar to ribosomal protein S27 OS=Homo sapiens GN=LOC392748 PE=3 SV=1	1.57895	2 (3)	25	201.31
P61106	RAB14_HUMAN	24110	5.85	Ras-related protein Rab-14 OS=Homo sapiens GN=RAB14 PE=1 SV=4	1.5614	4 (9)	46.5	562.68
Q96EL3	RM53_HUMAN	12270.2	9.05	39S ribosomal protein L53, mitochondrial OS=Homo sapiens GN=MRPL53 PE=1 SV=1	1.5614	3 (6)	58	101.41
Q9Y3D7	TIM16_HUMAN	13816.2	9.69	Mitochondrial import inner membrane translocase subunit TIM16 OS=Homo sapiens GN=PAM16 PE=1 SV=2	1.5614	2 (3)	48.8	88.36
P20340	RAB6A_HUMAN	23692	5.42	Ras-related protein Rab-6A OS=Homo sapiens GN=RAB6A PE=1 SV=3	1.54386	6 (12)	26.6	415.46
P19338	NUCL_HUMAN	76625.4	4.6	Nucleolin OS=Homo sapiens GN=NCL PE=1 SV=3	1.54386	15 (36)	52	2167.28
P62273	RS29_HUMAN	6900.39	10.17	40S ribosomal protein S29 OS=Homo sapiens GN=RPS29 PE=1 SV=2	1.54386	2 (4)	58.9	154.57
O00560	SDCB1_HUMAN	32595	7.05	Syntenin-1 OS=Homo sapiens GN=SDCBP PE=1 SV=1	1.52632	4 (8)	42.6	938.97
Q96C36	P5CR2_HUMAN	33957.8	7.66	Pyrroline-5-carboxylate reductase 2 OS=Homo sapiens GN=PYCR2 PE=1 SV=1	1.50877	4 (11)	43.1	525.13
