# Supplementary material for: SILAC-Based Proteomic Profiling of the Human MDA-MB-231 Metastatic Breast Cancer Cell Line in Response to the Two Antitumoral Lactoferrin Isoforms: The Secreted Lactoferrin and the Intracellular Delta-Lactoferrin
Source: PLoS One. 2014 Aug 12;9(8):e104563. doi: 10.1371/journal.pone.0104563 (PMC4130549; doi:10.1371/journal.pone.0104563)
Supplement: Table S8 — List of upregulated cytosolic proteins identified when high doses of ΔLf are used. (XLSX) [file pone.0104563.s010.xlsx]

## Sheet: Sheet1
AC	ID	MW	pI	Description	Global Ratio ∆Lf/Control normalized	#Quantified Peptides	Coverage (%)	Score
Q9Y6K5	OAS3_HUMAN	122856	8.73	2'-5'-oligoadenylate synthase 3 OS=Homo sapiens GN=OAS3 PE=1 SV=2	2.05	4 (18)	19.3	227.03
Q9BQE5	APOL2_HUMAN	37126.4	6.28	Apolipoprotein L2 OS=Homo sapiens GN=APOL2 PE=1 SV=1	1.83333	2 (8)	35	80.75
O75531	BAF_HUMAN	10280.1	5.81	Barrier-to-autointegration factor OS=Homo sapiens GN=BANF1 PE=1 SV=1	1.78333	4 (7)	71.9	642.6
A1L377	A1L377_HUMAN	44563.7	8.73	CABC1 protein OS=Homo sapiens GN=CABC1 PE=2 SV=1	2.15	3 (4)	23.2	1008.35
A6NDN4	A6NDN4_HUMAN	43499	_	CD44 antigen (Indian blood group), isoform CRA_i OS=Homo sapiens GN=CD44 PE=4 SV=2	1.56667	5 (11)	0	591.69
P16070	CD44_HUMAN	82016.6	5.13	CD44 antigen OS=Homo sapiens GN=CD44 PE=1 SV=2	1.61667	2 (3)	10.2	188.95
B7Z2R8	B7Z2R8_HUMAN	137474	7.99	cDNA FLJ53324, highly similar to Tight junction protein ZO-2 OS=Homo sapiens PE=2 SV=1	1.75	7 (26)	33.6	242.91
B4DVE1	B4DVE1_HUMAN	64911.1	5.29	cDNA FLJ53478, highly similar to Galectin-3-binding protein OS=Homo sapiens PE=2 SV=1	1.93333	5 (10)	4.2	334.05
A8K309	A8K309_HUMAN	39876.2	5.2	cDNA FLJ76654, highly similar to Homo sapiens CD44 antigen (homing function and Indian blood group system) (CD44), transcript variant 4, mRNA OS=Homo sapiens PE=2 SV=1	1.51667	3 (3)	14.1	516.87
B2R5X9	B2R5X9_HUMAN	56366.9	7.26	cDNA, FLJ92678, highly similar to Homo sapiens interferon-induced protein with tetratricopeptide repeats 5 (IFIT5), mRNA OS=Homo sapiens PE=2 SV=1	1.88333	2 (7)	19.3	213.14
Q8TE01	Q8TE01_HUMAN	38340	6.2	DERP12 (Dermal papilla derived protein 12) OS=Homo sapiens GN=derp12 PE=2 SV=1	2.08333	10 (16)	66.2	973.64
P49792	RBP2_HUMAN	362365	5.85	E3 SUMO-protein ligase RanBP2 OS=Homo sapiens GN=RANBP2 PE=1 SV=2	1.6	9 (40)	18.5	471.91
B7ZKK7	B7ZKK7_HUMAN	61928.4	8.48	EIF2AK2 protein OS=Homo sapiens GN=EIF2AK2 PE=2 SV=1	1.51667	6 (18)	0	496.55
D3DVU0	D3DVU0_HUMAN	38381.6	_	Ephrin-B1, isoform CRA_a OS=Homo sapiens GN=EFNB1 PE=3 SV=1	1.55	3 (11)	0	187.05
Q6I9R8	Q6I9R8_HUMAN	34166.4	7.8	FHL2 protein OS=Homo sapiens GN=FHL2 PE=2 SV=1	1.63333	4 (11)	19	234.99
P11142	HSP7C_HUMAN	71082.3	5.37	Heat shock cognate 71 kDa protein OS=Homo sapiens GN=HSPA8 PE=1 SV=1	1.5	25 (34)	58.5	3509.28
P52926	HMGA2_HUMAN	11825.1	10.63	High mobility group protein HMGI-C OS=Homo sapiens GN=HMGA2 PE=1 SV=1	1.6	2 (5)	56.9	117.26
Q05DN2	Q05DN2_HUMAN	48723.7	8.41	IFIT2 protein (Fragment) OS=Homo sapiens GN=IFIT2 PE=2 SV=1	56.3667	2 (13)	1.7	135.13
A4D0Z6	A4D0Z6_HUMAN	64678.2	6.55	Inosine-5'-monophosphate dehydrogenase OS=Homo sapiens GN=IMPDH1 PE=3 SV=1	1.5	5 (13)	41.4	433.98
Q53XZ0	Q53XZ0_HUMAN	14100.4	7.78	Interferon induced transmembrane protein 1 (9-27) OS=Homo sapiens GN=IFITM1 PE=2 SV=1	7.88333	2 (5)	29.6	169.08
D3DR31	D3DR31_HUMAN	52079.8	8.55	Interferon-induced protein with tetratricopeptide repeats 1, isoform CRA_b OS=Homo sapiens GN=IFIT1 PE=4 SV=1	14.1167	7 (15)	46.1	480.33
Q5T765	Q5T765_HUMAN	56690.8	5.12	Interferon-induced protein with tetratricopeptide repeats 3 OS=Homo sapiens GN=IFIT3 PE=2 SV=1	15.3	2 (5)	4.4	104.6
Q96AZ6	ISG20_HUMAN	20521.7	9.1	Interferon-stimulated gene 20 kDa protein OS=Homo sapiens GN=ISG20 PE=1 SV=2	1.5	2 (6)	35.9	109.87
Q5I6Y6	Q5I6Y6_HUMAN	74321.8	6.73	Lamin A/C transcript variant 1 OS=Homo sapiens GN=LMNA PE=2 SV=1	1.76667	13 (35)	52.7	1340.76
P02545	LMNA_HUMAN	74379.8	6.57	Lamin-A/C OS=Homo sapiens GN=LMNA PE=1 SV=1	1.75	8 (21)	52.3	952.24
P20700	LMNB1_HUMAN	66652.7	5.11	Lamin-B1 OS=Homo sapiens GN=LMNB1 PE=1 SV=2	1.5	9 (32)	58.7	660.28
Q03252	LMNB2_HUMAN	67761.5	5.29	Lamin-B2 OS=Homo sapiens GN=LMNB2 PE=1 SV=3	1.55	11 (26)	51.3	832.59
O14950	ML12B_HUMAN	19823.5	4.71	Myosin regulatory light chain 12B OS=Homo sapiens GN=MYL12B PE=1 SV=2	1.63333	12 (15)	80.2	2403.55
P35580	MYH10_HUMAN	229827	5.44	Myosin-10 OS=Homo sapiens GN=MYH10 PE=1 SV=3	1.53333	41 (79)	52.2	3566.93
P35579	MYH9_HUMAN	227646	5.5	Myosin-9 OS=Homo sapiens GN=MYH9 PE=1 SV=4	1.71667	84 (136)	65.8	8873.73
Q86UY6	NAA40_HUMAN	27746.3	7.06	N-alpha-acetyltransferase 40, NatD catalytic subunit OS=Homo sapiens GN=NAA40 PE=2 SV=1	1.5	2 (5)	32.1	333.5
Q9Y2X3	NOP58_HUMAN	60053.7	9.03	Nucleolar protein 58 OS=Homo sapiens GN=NOP58 PE=1 SV=1	1.63333	5 (14)	39.5	490.41
P05120	PAI2_HUMAN	46851.2	5.46	Plasminogen activator inhibitor 2 OS=Homo sapiens GN=SERPINB2 PE=1 SV=2	3.36667	7 (14)	39	905.56
P09874	PARP1_HUMAN	113811	8.99	Poly [ADP-ribose] polymerase 1 OS=Homo sapiens GN=PARP1 PE=1 SV=4	1.88333	2 (13)	25	546.73
Q9BRT6	LLPH_HUMAN	15329.4	10.38	Protein LLP homolog OS=Homo sapiens GN=LLPH PE=2 SV=1	1.83333	3 (7)	38	337.68
C9JM50	C9JM50_HUMAN	20830.5	5.32	Putative uncharacterized protein KRT19 OS=Homo sapiens GN=KRT19 PE=4 SV=1	1.71667	10 (19)	81.6	1334.18
Q9BQQ5	Q9BQQ5_HUMAN	12064.4	11.46	Ribosomal protein L27a OS=Homo sapiens GN=L27a PE=2 SV=1	1.58333	2 (2)	40.6	95.83
Q53GL6	Q53GL6_HUMAN	32587.7	9.2	RNA binding protein (Autoantigenic, hnRNP-associated with lethal yellow) long isoform variant (Fragment) OS=Homo sapiens GN=RALY PE=2 SV=1	1.73333	3 (9)	1.3	121.7
Q5JTH9	RRP12_HUMAN	145037	8.97	RRP12-like protein OS=Homo sapiens GN=RRP12 PE=1 SV=2	1.58333	2 (25)	2.1	137.57
Q9Y3Z3	SAMH1_HUMAN	72896.1	6.69	SAM domain and HD domain-containing protein 1 OS=Homo sapiens GN=SAMHD1 PE=1 SV=2	1.8	3 (10)	23.5	323.66
P42224	STAT1_HUMAN	87849.7	5.74	Signal transducer and activator of transcription 1-alpha/beta OS=Homo sapiens GN=STAT1 PE=1 SV=2	2.28333	11 (26)	46	1415.1
Q96SI9	STRBP_HUMAN	74290.1	8.91	Spermatid perinuclear RNA-binding protein OS=Homo sapiens GN=STRBP PE=1 SV=1	2	2 (15)	26.8	158.15
P05161	ISG15_HUMAN	17933.4	6.84	Ubiquitin-like protein ISG15 OS=Homo sapiens GN=ISG15 PE=1 SV=5	12.4	4 (5)	37	410.61
F5H1D3	F5H1D3_HUMAN	68251	5.36	Uncharacterized protein OS=Homo sapiens GN=HSPA1A PE=3 SV=1	1.5	2 (5)	3.1	91.05
E9PPJ5	E9PPJ5_HUMAN	14934.5	9.64	Uncharacterized protein OS=Homo sapiens GN=MDK PE=4 SV=1	3.36667	3 (4)	21.6	266.13

## Sheet: Sheet2
AC	ID	MW	pI	Description	Global Ratio ∆Lf/Control normalized	#Quantified Peptides	Coverage (%)	Score
Q05DN2	Q05DN2_HUMAN	48723.7	8.41	IFIT2 protein (Fragment) OS=Homo sapiens GN=IFIT2 PE=2 SV=1	56.3667	2 (13)	1.7	135.13
Q5T765	Q5T765_HUMAN	56690.8	5.12	Interferon-induced protein with tetratricopeptide repeats 3 OS=Homo sapiens GN=IFIT3 PE=2 SV=1	15.3	2 (5)	4.4	104.6
D3DR31	D3DR31_HUMAN	52079.8	8.55	Interferon-induced protein with tetratricopeptide repeats 1, isoform CRA_b OS=Homo sapiens GN=IFIT1 PE=4 SV=1	14.1167	7 (15)	46.1	480.33
P05161	ISG15_HUMAN	17933.4	6.84	Ubiquitin-like protein ISG15 OS=Homo sapiens GN=ISG15 PE=1 SV=5	12.4	4 (5)	37	410.61
Q53XZ0	Q53XZ0_HUMAN	14100.4	7.78	Interferon induced transmembrane protein 1 (9-27) OS=Homo sapiens GN=IFITM1 PE=2 SV=1	7.88333	2 (5)	29.6	169.08
P05120	PAI2_HUMAN	46851.2	5.46	Plasminogen activator inhibitor 2 OS=Homo sapiens GN=SERPINB2 PE=1 SV=2	3.36667	7 (14)	39	905.56
E9PPJ5	E9PPJ5_HUMAN	14934.5	9.64	Uncharacterized protein OS=Homo sapiens GN=MDK PE=4 SV=1	3.36667	3 (4)	21.6	266.13
P42224	STAT1_HUMAN	87849.7	5.74	Signal transducer and activator of transcription 1-alpha/beta OS=Homo sapiens GN=STAT1 PE=1 SV=2	2.28333	11 (26)	46	1415.1
A1L377	A1L377_HUMAN	44563.7	8.73	CABC1 protein OS=Homo sapiens GN=CABC1 PE=2 SV=1	2.15	3 (4)	23.2	1008.35
Q8TE01	Q8TE01_HUMAN	38340	6.2	DERP12 (Dermal papilla derived protein 12) OS=Homo sapiens GN=derp12 PE=2 SV=1	2.08333	10 (16)	66.2	973.64
Q9Y6K5	OAS3_HUMAN	122856	8.73	2'-5'-oligoadenylate synthase 3 OS=Homo sapiens GN=OAS3 PE=1 SV=2	2.05	4 (18)	19.3	227.03
Q96SI9	STRBP_HUMAN	74290.1	8.91	Spermatid perinuclear RNA-binding protein OS=Homo sapiens GN=STRBP PE=1 SV=1	2	2 (15)	26.8	158.15
B4DVE1	B4DVE1_HUMAN	64911.1	5.29	cDNA FLJ53478, highly similar to Galectin-3-binding protein OS=Homo sapiens PE=2 SV=1	1.93333	5 (10)	4.2	334.05
P09874	PARP1_HUMAN	113811	8.99	Poly [ADP-ribose] polymerase 1 OS=Homo sapiens GN=PARP1 PE=1 SV=4	1.88333	2 (13)	25	546.73
B2R5X9	B2R5X9_HUMAN	56366.9	7.26	cDNA, FLJ92678, highly similar to Homo sapiens interferon-induced protein with tetratricopeptide repeats 5 (IFIT5), mRNA OS=Homo sapiens PE=2 SV=1	1.88333	2 (7)	19.3	213.14
Q9BRT6	LLPH_HUMAN	15329.4	10.38	Protein LLP homolog OS=Homo sapiens GN=LLPH PE=2 SV=1	1.83333	3 (7)	38	337.68
Q9BQE5	APOL2_HUMAN	37126.4	6.28	Apolipoprotein L2 OS=Homo sapiens GN=APOL2 PE=1 SV=1	1.83333	2 (8)	35	80.75
Q9Y3Z3	SAMH1_HUMAN	72896.1	6.69	SAM domain and HD domain-containing protein 1 OS=Homo sapiens GN=SAMHD1 PE=1 SV=2	1.8	3 (10)	23.5	323.66
O75531	BAF_HUMAN	10280.1	5.81	Barrier-to-autointegration factor OS=Homo sapiens GN=BANF1 PE=1 SV=1	1.78333	4 (7)	71.9	642.6
Q5I6Y6	Q5I6Y6_HUMAN	74321.8	6.73	Lamin A/C transcript variant 1 OS=Homo sapiens GN=LMNA PE=2 SV=1	1.76667	13 (35)	52.7	1340.76
P02545	LMNA_HUMAN	74379.8	6.57	Lamin-A/C OS=Homo sapiens GN=LMNA PE=1 SV=1	1.75	8 (21)	52.3	952.24
B7Z2R8	B7Z2R8_HUMAN	137474	7.99	cDNA FLJ53324, highly similar to Tight junction protein ZO-2 OS=Homo sapiens PE=2 SV=1	1.75	7 (26)	33.6	242.91
Q53GL6	Q53GL6_HUMAN	32587.7	9.2	RNA binding protein (Autoantigenic, hnRNP-associated with lethal yellow) long isoform variant (Fragment) OS=Homo sapiens GN=RALY PE=2 SV=1	1.73333	3 (9)	1.3	121.7
C9JM50	C9JM50_HUMAN	20830.5	5.32	Putative uncharacterized protein KRT19 OS=Homo sapiens GN=KRT19 PE=4 SV=1	1.71667	10 (19)	81.6	1334.18
P35579	MYH9_HUMAN	227646	5.5	Myosin-9 OS=Homo sapiens GN=MYH9 PE=1 SV=4	1.71667	84 (136)	65.8	8873.73
Q6I9R8	Q6I9R8_HUMAN	34166.4	7.8	FHL2 protein OS=Homo sapiens GN=FHL2 PE=2 SV=1	1.63333	4 (11)	19	234.99
O14950	ML12B_HUMAN	19823.5	4.71	Myosin regulatory light chain 12B OS=Homo sapiens GN=MYL12B PE=1 SV=2	1.63333	12 (15)	80.2	2403.55
Q9Y2X3	NOP58_HUMAN	60053.7	9.03	Nucleolar protein 58 OS=Homo sapiens GN=NOP58 PE=1 SV=1	1.63333	5 (14)	39.5	490.41
P16070	CD44_HUMAN	82016.6	5.13	CD44 antigen OS=Homo sapiens GN=CD44 PE=1 SV=2	1.61667	2 (3)	10.2	188.95
P52926	HMGA2_HUMAN	11825.1	10.63	High mobility group protein HMGI-C OS=Homo sapiens GN=HMGA2 PE=1 SV=1	1.6	2 (5)	56.9	117.26
P49792	RBP2_HUMAN	362365	5.85	E3 SUMO-protein ligase RanBP2 OS=Homo sapiens GN=RANBP2 PE=1 SV=2	1.6	9 (40)	18.5	471.91
Q9BQQ5	Q9BQQ5_HUMAN	12064.4	11.46	Ribosomal protein L27a OS=Homo sapiens GN=L27a PE=2 SV=1	1.58333	2 (2)	40.6	95.83
Q5JTH9	RRP12_HUMAN	145037	8.97	RRP12-like protein OS=Homo sapiens GN=RRP12 PE=1 SV=2	1.58333	2 (25)	2.1	137.57
A6NDN4	A6NDN4_HUMAN	43499	_	CD44 antigen (Indian blood group), isoform CRA_i OS=Homo sapiens GN=CD44 PE=4 SV=2	1.56667	5 (11)	0	591.69
D3DVU0	D3DVU0_HUMAN	38381.6	_	Ephrin-B1, isoform CRA_a OS=Homo sapiens GN=EFNB1 PE=3 SV=1	1.55	3 (11)	0	187.05
Q03252	LMNB2_HUMAN	67761.5	5.29	Lamin-B2 OS=Homo sapiens GN=LMNB2 PE=1 SV=3	1.55	11 (26)	51.3	832.59
P35580	MYH10_HUMAN	229827	5.44	Myosin-10 OS=Homo sapiens GN=MYH10 PE=1 SV=3	1.53333	41 (79)	52.2	3566.93
A8K309	A8K309_HUMAN	39876.2	5.2	cDNA FLJ76654, highly similar to Homo sapiens CD44 antigen (homing function and Indian blood group system) (CD44), transcript variant 4, mRNA OS=Homo sapiens PE=2 SV=1	1.51667	3 (3)	14.1	516.87
B7ZKK7	B7ZKK7_HUMAN	61928.4	8.48	EIF2AK2 protein OS=Homo sapiens GN=EIF2AK2 PE=2 SV=1	1.51667	6 (18)	0	496.55
Q96AZ6	ISG20_HUMAN	20521.7	9.1	Interferon-stimulated gene 20 kDa protein OS=Homo sapiens GN=ISG20 PE=1 SV=2	1.5	2 (6)	35.9	109.87
P20700	LMNB1_HUMAN	66652.7	5.11	Lamin-B1 OS=Homo sapiens GN=LMNB1 PE=1 SV=2	1.5	9 (32)	58.7	660.28
P11142	HSP7C_HUMAN	71082.3	5.37	Heat shock cognate 71 kDa protein OS=Homo sapiens GN=HSPA8 PE=1 SV=1	1.5	25 (34)	58.5	3509.28
F5H1D3	F5H1D3_HUMAN	68251	5.36	Uncharacterized protein OS=Homo sapiens GN=HSPA1A PE=3 SV=1	1.5	2 (5)	3.1	91.05
Q86UY6	NAA40_HUMAN	27746.3	7.06	N-alpha-acetyltransferase 40, NatD catalytic subunit OS=Homo sapiens GN=NAA40 PE=2 SV=1	1.5	2 (5)	32.1	333.5
A4D0Z6	A4D0Z6_HUMAN	64678.2	6.55	Inosine-5'-monophosphate dehydrogenase OS=Homo sapiens GN=IMPDH1 PE=3 SV=1	1.5	5 (13)	41.4	433.98
