# Supplementary material for: SILAC-Based Proteomic Profiling of the Human MDA-MB-231 Metastatic Breast Cancer Cell Line in Response to the Two Antitumoral Lactoferrin Isoforms: The Secreted Lactoferrin and the Intracellular Delta-Lactoferrin
Source: PLoS One. 2014 Aug 12;9(8):e104563. doi: 10.1371/journal.pone.0104563 (PMC4130549; doi:10.1371/journal.pone.0104563)
Supplement: Table S9 — List of upregulated nuclear proteins identified when high doses of hLf are used. (XLSX) [file pone.0104563.s011.xlsx]

## Sheet: Sheet1
AC	ID	MW	pI	Description	Global Ratio hLf/Control normalized	#Quantified Peptides	Coverage (%)	Score
A8C1Z0	A8C1Z0_HUMAN	111494	5.16	150 kDa oxygen-regulated protein OS=Homo sapiens GN=ORP150 PE=2 SV=1	1.88525	3 (21)	2.8	156.21
P62333	PRS10_HUMAN	44430.2	7.1	26S protease regulatory subunit 10B OS=Homo sapiens GN=PSMC6 PE=1 SV=1	1.77049	4 (13)	43.2	369.56
P35998	PRS7_HUMAN	49002.3	5.71	26S protease regulatory subunit 7 OS=Homo sapiens GN=PSMC2 PE=1 SV=3	1.62295	7 (22)	63	674.81
P62195	PRS8_HUMAN	45768.1	7.11	26S protease regulatory subunit 8 OS=Homo sapiens GN=PSMC5 PE=1 SV=1	1.62295	3 (8)	33.7	194.33
Q99460	PSMD1_HUMAN	106795	5.25	26S proteasome non-ATPase regulatory subunit 1 OS=Homo sapiens GN=PSMD1 PE=1 SV=2	1.60656	5 (7)	14.3	238.5
O00232	PSD12_HUMAN	53269.7	7.53	26S proteasome non-ATPase regulatory subunit 12 OS=Homo sapiens GN=PSMD12 PE=1 SV=3	1.65574	4 (13)	35.7	255.11
Q9UNM6	PSD13_HUMAN	43203.2	5.53	26S proteasome non-ATPase regulatory subunit 13 OS=Homo sapiens GN=PSMD13 PE=1 SV=2	1.68852	3 (5)	24.2	309.28
O00487	PSDE_HUMAN	34725.6	6.06	26S proteasome non-ATPase regulatory subunit 14 OS=Homo sapiens GN=PSMD14 PE=1 SV=1	2.06557	4 (9)	50.3	177.48
P55036	PSMD4_HUMAN	40939.3	4.68	26S proteasome non-ATPase regulatory subunit 4 OS=Homo sapiens GN=PSMD4 PE=1 SV=1	1.72131	2 (7)	31.8	147
Q15008	PSMD6_HUMAN	45787.4	5.45	26S proteasome non-ATPase regulatory subunit 6 OS=Homo sapiens GN=PSMD6 PE=1 SV=1	1.78689	2 (6)	30.8	133.65
P48556	PSMD8_HUMAN	39871.9	9.73	26S proteasome non-ATPase regulatory subunit 8 OS=Homo sapiens GN=PSMD8 PE=1 SV=2	1.81967	5 (10)	33.7	502.91
Q92665	RT31_HUMAN	45404.5	9.32	28S ribosomal protein S31, mitochondrial OS=Homo sapiens GN=MRPS31 PE=1 SV=3	1.90164	2 (4)	18	57.57
Q9H0U6	RM18_HUMAN	20791.6	9.63	39S ribosomal protein L18, mitochondrial OS=Homo sapiens GN=MRPL18 PE=1 SV=1	1.67213	2 (4)	14.9	124.05
Q8IXM3	RM41_HUMAN	15430	9.58	39S ribosomal protein L41, mitochondrial OS=Homo sapiens GN=MRPL41 PE=1 SV=1	1.59016	2 (3)	31.4	95.26
Q96EL3	RM53_HUMAN	12270.2	9.05	39S ribosomal protein L53, mitochondrial OS=Homo sapiens GN=MRPL53 PE=1 SV=1	1.5082	3 (6)	58	101.41
P25398	RS12_HUMAN	14904.6	6.81	40S ribosomal protein S12 OS=Homo sapiens GN=RPS12 PE=1 SV=3	1.60656	8 (10)	70.5	1693.82
P46781	RS9_HUMAN	22634.6	10.66	40S ribosomal protein S9 OS=Homo sapiens GN=RPS9 PE=1 SV=3	1.42623	12 (20)	30.3	974.14
P24752	THIL_HUMAN	45455.8	8.98	Acetyl-CoA acetyltransferase, mitochondrial OS=Homo sapiens GN=ACAT1 PE=1 SV=1	1.60656	5 (8)	32.8	439.37
Q9BTT0	AN32E_HUMAN	30901.9	3.77	Acidic leucine-rich nuclear phosphoprotein 32 family member E OS=Homo sapiens GN=ANP32E PE=1 SV=1	1.65574	5 (6)	34.3	858.88
O14561	ACPM_HUMAN	17577	4.82	Acyl carrier protein, mitochondrial OS=Homo sapiens GN=NDUFAB1 PE=1 SV=3	2.57377	2 (3)	21.2	44.87
P07741	APT_HUMAN	19766.5	5.78	Adenine phosphoribosyltransferase OS=Homo sapiens GN=APRT PE=1 SV=2	2.16393	7 (9)	60	378.01
Q9HDC9	APMAP_HUMAN	46621.9	5.82	Adipocyte plasma membrane-associated protein OS=Homo sapiens GN=APMAP PE=1 SV=2	1.54098	2 (6)	23.6	72.81
P18085	ARF4_HUMAN	20611.7	6.59	ADP-ribosylation factor 4 OS=Homo sapiens GN=ARF4 PE=1 SV=3	1.81967	7 (10)	40.6	299.86
P36404	ARL2_HUMAN	21035.9	5.95	ADP-ribosylation factor-like protein 2 OS=Homo sapiens GN=ARL2 PE=1 SV=4	2.36066	2 (3)	21.2	91.04
P36405	ARL3_HUMAN	20613.8	6.74	ADP-ribosylation factor-like protein 3 OS=Homo sapiens GN=ARL3 PE=1 SV=2	1.5082	4 (4)	30.2	188.79
P49419	AL7A1_HUMAN	59020.3	8.21	Alpha-aminoadipic semialdehyde dehydrogenase OS=Homo sapiens GN=ALDH7A1 PE=1 SV=5	2.36066	9 (17)	40.3	994.14
Q8TAS0	Q8TAS0_HUMAN	32283.9	9.13	ATP synthase gamma chain (Fragment) OS=Homo sapiens PE=2 SV=1	1.98361	4 (8)	4.7	258.45
P25705	ATPA_HUMAN	59827.6	9.16	ATP synthase subunit alpha, mitochondrial OS=Homo sapiens GN=ATP5A1 PE=1 SV=1	1.86885	15 (23)	52.3	1774.11
O75947	ATP5H_HUMAN	18536.5	5.21	ATP synthase subunit d, mitochondrial OS=Homo sapiens GN=ATP5H PE=1 SV=3	2.19672	4 (10)	60.2	531.08
P48047	ATPO_HUMAN	23376.7	9.97	ATP synthase subunit O, mitochondrial OS=Homo sapiens GN=ATP5O PE=1 SV=1	1.83607	7 (14)	77	788.05
Q5U676	Q5U676_HUMAN	37976	8.81	B3GAT3 protein (Fragment) OS=Homo sapiens GN=B3GAT3 PE=2 SV=1	1.55738	3 (3)	15	160.73
Q5SU16	Q5SU16_HUMAN	50095.1	4.78	Beta 5-tubulin OS=Homo sapiens GN=TUBB PE=2 SV=1	2.29508	36 (40)	75.7	9348.64
D6R938	D6R938_HUMAN	56889.8	6.82	Calcium/calmodulin-dependent protein kinase (CaM kinase) II delta, isoform CRA_e OS=Homo sapiens GN=CAMK2D PE=4 SV=1	1.78689	6 (9)	27.9	661.39
P27824	CALX_HUMAN	67982	4.47	Calnexin OS=Homo sapiens GN=CANX PE=1 SV=2	1.78689	2 (7)	18.2	157.9
Q9UBR2	CATZ_HUMAN	34530.5	6.7	Cathepsin Z OS=Homo sapiens GN=CTSZ PE=1 SV=1	3.93443	3 (5)	30.4	337.44
Q59F68	Q59F68_HUMAN	42845.8	5.46	CD68 antigen variant (Fragment) OS=Homo sapiens PE=2 SV=1	1.95082	2 (7)	25.1	149.45
Q8N5K1	CISD2_HUMAN	15496.5	9.66	CDGSH iron-sulfur domain-containing protein 2 OS=Homo sapiens GN=CISD2 PE=1 SV=1	2.36066	2 (4)	25.9	190.21
B3KUE6	B3KUE6_HUMAN	30649.4	8.91	cDNA FLJ39696 fis, clone SMINT2011033, highly similar to Sorting and assembly machinery component 50 homolog OS=Homo sapiens PE=2 SV=1	2.83607	2 (4)	31.8	129.62
B3KW79	B3KW79_HUMAN	54423.2	5.37	cDNA FLJ42481 fis, clone BRACE2032090, highly similar to Probable serine carboxypeptidase CPVL (EC 3.4.16.-) OS=Homo sapiens PE=2 SV=1	1.70492	4 (11)	22.9	783.05
B4DGP8	B4DGP8_HUMAN	71971.1	4.58	cDNA FLJ55574, highly similar to Calnexin OS=Homo sapiens PE=2 SV=1	1.96721	4 (8)	15.5	236.14
B4DJB4	B4DJB4_HUMAN	34939.5	6.02	cDNA FLJ55931, highly similar to Isocitrate dehydrogenase OS=Homo sapiens PE=2 SV=1	1.63934	2 (5)	23.7	208.9
B7Z7L3	B7Z7L3_HUMAN	38543.8	6.42	cDNA FLJ56301, highly similar to NADH-cytochrome b5 reductase (EC 1.6.2.2) OS=Homo sapiens PE=2 SV=1	2.21311	8 (13)	64.1	926.3
B4DRE8	B4DRE8_HUMAN	56146.7	6.31	cDNA FLJ58164, highly similar to Elongation factor 2 OS=Homo sapiens PE=2 SV=1	1.83607	2 (12)	27.7	83.21
B4DDI9	B4DDI9_HUMAN	53528	8.89	cDNA FLJ59458, highly similar to NADPH:adrenodoxin oxidoreductase, mitochondrial (EC 1.18.1.2) OS=Homo sapiens PE=2 SV=1	1.78689	2 (10)	26	153.68
B4DMB5	B4DMB5_HUMAN	56541.9	6.42	cDNA FLJ60075, highly similar to CTP synthase 1 (EC 6.3.4.2) OS=Homo sapiens PE=2 SV=1	2.03279	2 (5)	11.9	162.22
B4DWS6	B4DWS6_HUMAN	33620.8	9.41	cDNA FLJ61181, highly similar to Homo sapiens hydroxysteroid (17-beta) dehydrogenase 12 (HSD17B12), mRNA OS=Homo sapiens PE=2 SV=1	1.7541	2 (10)	35.9	107.23
A8K750	A8K750_HUMAN	27647.1	8.22	cDNA FLJ78041, highly similar to Homo sapiens NADH dehydrogenase (ubiquinone) flavoprotein 2, 24kDa (NDUFV2), mRNA OS=Homo sapiens PE=2 SV=1	1.55738	2 (4)	3.7	161.96
A8K4W2	A8K4W2_HUMAN	28919.3	9.37	cDNA FLJ78635, highly similar to Homo sapiens ATP synthase, H+ transporting, mitochondrial F0 complex, subunit b, isoform 1 (ATP5F1), transcript variant 1, mRNA OS=Homo sapiens PE=2 SV=1	2.01639	4 (10)	42.6	179.69
B2R679	B2R679_HUMAN	22394.5	6.52	cDNA, FLJ92825, highly similar to Homo sapiens SAR1a gene homolog 1 (S. cerevisiae) (SARA1), mRNA OS=Homo sapiens PE=2 SV=1	2.18033	3 (8)	36.4	265.08
B2R8N1	B2R8N1_HUMAN	23240	5.25	cDNA, FLJ93976, highly similar to Homo sapiens COP9 homolog (COP9), mRNA OS=Homo sapiens PE=2 SV=1	2.80328	2 (2)	18.7	138.9
B2RBW5	B2RBW5_HUMAN	86141.2	7.36	cDNA, FLJ95737, highly similar to Homo sapiens aconitase 2, mitochondrial (ACO2), nuclear geneencoding mitochondrial protein, mRNA OS=Homo sapiens PE=2 SV=1	1.55738	2 (14)	22.4	100.77
Q5TDE9	Q5TDE9_HUMAN	20928.2	9.61	Chromosome 1 open reading frame 57 OS=Homo sapiens GN=C1orf57 PE=2 SV=1	1.54098	7 (12)	31.6	777.59
O75390	CISY_HUMAN	51907.6	8.45	Citrate synthase, mitochondrial OS=Homo sapiens GN=CS PE=1 SV=2	1.55738	2 (6)	16.7	93.25
Q8IWP6	Q8IWP6_HUMAN	50177.1	4.82	Class IVb beta tubulin OS=Homo sapiens PE=2 SV=1	2.22951	35 (37)	69	8995.95
Q53FU3	Q53FU3_HUMAN	20311.6	4.77	Coatomer protein complex, subunit zeta 1 variant (Fragment) OS=Homo sapiens PE=2 SV=1	1.88525	5 (5)	18.5	413.16
Q9NX63	CHCH3_HUMAN	26421.3	8.48	Coiled-coil-helix-coiled-coil-helix domain-containing protein 3, mitochondrial OS=Homo sapiens GN=CHCHD3 PE=1 SV=1	1.67213	3 (6)	29.1	938.89
Q9BWC7	Q9BWC7_HUMAN	20374.4	5.36	COMT protein OS=Homo sapiens GN=COMT PE=2 SV=2	2.39344	2 (7)	46.7	119.67
Q14204	DYHC1_HUMAN	534809	6.01	Cytoplasmic dynein 1 heavy chain 1 OS=Homo sapiens GN=DYNC1H1 PE=1 SV=5	1.54098	3 (40)	14.7	230.01
Q07065	CKAP4_HUMAN	66096.8	5.63	Cytoskeleton-associated protein 4 OS=Homo sapiens GN=CKAP4 PE=1 SV=2	1.95082	14 (26)	58.1	1701
O43175	SERA_HUMAN	57355.7	6.29	D-3-phosphoglycerate dehydrogenase OS=Homo sapiens GN=PHGDH PE=1 SV=4	1.67213	10 (13)	26.8	933.44
B4DFL1	B4DFL1_HUMAN	49381.5	7.17	Dihydrolipoyl dehydrogenase OS=Homo sapiens PE=2 SV=1	1.78689	7 (13)	35.9	854.6
P36957	ODO2_HUMAN	49066.6	9.11	Dihydrolipoyllysine-residue succinyltransferase component of 2-oxoglutarate dehydrogenase complex, mitochondrial OS=Homo sapiens GN=DLST PE=1 SV=4	2.29508	5 (9)	22.3	545.58
P39656	OST48_HUMAN	50940	6.09	Dolichyl-diphosphooligosaccharide--protein glycosyltransferase 48 kDa subunit OS=Homo sapiens GN=DDOST PE=1 SV=4	1.85246	5 (10)	24.6	948.55
O95793	STAU1_HUMAN	63427.9	9.46	Double-stranded RNA-binding protein Staufen homolog 1 OS=Homo sapiens GN=STAU1 PE=1 SV=2	1.47541	2 (5)	13.9	121.72
Q6FGU2	Q6FGU2_HUMAN	23975.5	8.39	DTYMK protein (Fragment) OS=Homo sapiens GN=DTYMK PE=2 SV=1	1.81967	3 (8)	18	262.01
Q53XN3	Q53XN3_HUMAN	35399.7	8.62	Electron transfer flavoprotein alpha-subunit OS=Homo sapiens GN=ETFA PE=2 SV=1	1.83607	7 (10)	12.2	333.45
P38117	ETFB_HUMAN	28054.2	8.24	Electron transfer flavoprotein subunit beta OS=Homo sapiens GN=ETFB PE=1 SV=3	1.90164	9 (15)	58.8	757.85
Q53G85	Q53G85_HUMAN	50423.2	9.1	Elongation factor 1-alpha (Fragment) OS=Homo sapiens PE=2 SV=1	1.62295	6 (13)	35.1	407.24
B4DV42	B4DV42_HUMAN	45132.4	9.13	Elongation factor 1-alpha OS=Homo sapiens PE=2 SV=1	2.2459	3 (6)	27.3	158.39
P42126	ECI1_HUMAN	33080.3	8.8	Enoyl-CoA delta isomerase 1, mitochondrial OS=Homo sapiens GN=ECI1 PE=1 SV=1	1.81967	2 (6)	29.1	117.55
P30084	ECHM_HUMAN	31823.3	8.34	Enoyl-CoA hydratase, mitochondrial OS=Homo sapiens GN=ECHS1 PE=1 SV=4	1.70492	2 (7)	28.3	289.11
Q9UGP6	Q9UGP6_HUMAN	34700.5	4.97	Epsilon COP OS=Homo sapiens PE=2 SV=1	1.80328	3 (7)	3.6	220.46
P30042	ES1_HUMAN	28494.9	8.5	ES1 protein homolog, mitochondrial OS=Homo sapiens GN=C21orf33 PE=1 SV=3	1.90164	2 (6)	30.6	129.01
O14980	XPO1_HUMAN	124447	5.71	Exportin-1 OS=Homo sapiens GN=XPO1 PE=1 SV=1	1.70492	2 (13)	20.4	104.08
P55060	XPO2_HUMAN	111145	5.51	Exportin-2 OS=Homo sapiens GN=CSE1L PE=1 SV=3	3.34426	6 (12)	18.4	326.24
Q53GF9	Q53GF9_HUMAN	25791.4	6.29	Full-length cDNA 5-PRIME end of clone CS0DF013YM24 of Fetal brain of Homo sapiens (Human) variant (Fragment) OS=Homo sapiens PE=2 SV=1	1.95082	5 (7)	30.2	732.98
Q92820	GGH_HUMAN	36340.3	6.67	Gamma-glutamyl hydrolase OS=Homo sapiens GN=GGH PE=1 SV=2	3.04918	4 (9)	28.3	185.94
P07203	GPX1_HUMAN	22360.2	6.15	Glutathione peroxidase 1 OS=Homo sapiens GN=GPX1 PE=1 SV=4	1.72131	7 (15)	66.5	822.77
P21266	GSTM3_HUMAN	26998.3	5.37	Glutathione S-transferase Mu 3 OS=Homo sapiens GN=GSTM3 PE=1 SV=3	2.21311	2 (5)	21.3	226.01
P78417	GSTO1_HUMAN	27833.2	6.23	Glutathione S-transferase omega-1 OS=Homo sapiens GN=GSTO1 PE=1 SV=2	1.62295	2 (9)	34.4	219.87
Q5T945	Q5T945_HUMAN	36044.9	7.01	Glyoxylate reductase/hydroxypyruvate reductase OS=Homo sapiens GN=GRHPR PE=2 SV=1	1.90164	2 (4)	5.3	126.46
P35052	GPC1_HUMAN	62724.4	7.07	Glypican-1 OS=Homo sapiens GN=GPC1 PE=1 SV=2	1.93443	4 (12)	33.9	673.75
O75487	GPC4_HUMAN	63455.1	6.26	Glypican-4 OS=Homo sapiens GN=GPC4 PE=1 SV=4	1.78689	9 (14)	41.9	661.5
Q1L838	Q1L838_HUMAN	122267	8.5	GTBP-ALT OS=Homo sapiens GN=GTBP PE=2 SV=1	2.54098	3 (6)	10.1	97.64
Q9Y6B6	SAR1B_HUMAN	22509.5	5.76	GTP-binding protein SAR1b OS=Homo sapiens GN=SAR1B PE=1 SV=1	2.16393	3 (5)	26.8	118.21
Q6IBS9	Q6IBS9_HUMAN	27134.2	7.66	HADH2 protein OS=Homo sapiens GN=HADH2 PE=2 SV=1	1.7541	8 (10)	21.3	782.58
Q6PIK3	Q6PIK3_HUMAN	13641.9	9.26	HCG1995540, isoform CRA_b (Hcg2044074, isoform cra_d) OS=Homo sapiens GN=RAB4B PE=2 SV=1	1.65574	2 (2)	19.8	582.04
P07900	HS90A_HUMAN	85005.8	4.94	Heat shock protein HSP 90-alpha OS=Homo sapiens GN=HSP90AA1 PE=1 SV=5	1.65574	22 (36)	54.4	1749.96
P68431	H31_HUMAN	15508.5	11.13	Histone H3.1 OS=Homo sapiens GN=HIST1H3A PE=1 SV=2	2.16393	2 (24)	79.4	3965.11
Q9NZI8	IF2B1_HUMAN	63783.3	9.26	Insulin-like growth factor 2 mRNA-binding protein 1 OS=Homo sapiens GN=IGF2BP1 PE=1 SV=2	1.5082	2 (6)	14.4	132.51
Q53GL5	Q53GL5_HUMAN	51334	8.7	Isocitrate dehydrogenase [NADP] (Fragment) OS=Homo sapiens PE=2 SV=1	2.27869	6 (16)	9.4	371.89
Q96RS2	Q96RS2_HUMAN	33089.5	4.84	Laminin receptor-like protein LAMRL5 OS=Homo sapiens GN=LAMR1P15 PE=2 SV=1	1.85246	2 (3)	20.7	207.16
Q14696	MESD_HUMAN	26231.4	7.6	LDLR chaperone MESD OS=Homo sapiens GN=MESDC2 PE=1 SV=2	1.57377	3 (7)	32.9	179.5
O00264	PGRC1_HUMAN	21771.8	4.56	Membrane-associated progesterone receptor component 1 OS=Homo sapiens GN=PGRMC1 PE=1 SV=3	2.01639	3 (6)	27.2	672.79
O15173	PGRC2_HUMAN	23860.8	4.76	Membrane-associated progesterone receptor component 2 OS=Homo sapiens GN=PGRMC2 PE=1 SV=1	2.2459	2 (3)	13.5	80.71
P35625	TIMP3_HUMAN	24813.1	9	Metalloproteinase inhibitor 3 OS=Homo sapiens GN=TIMP3 PE=1 SV=2	1.7541	3 (4)	29.9	94.42
Q9Y6C9	MTCH2_HUMAN	33936.1	8.25	Mitochondrial carrier homolog 2 OS=Homo sapiens GN=MTCH2 PE=1 SV=1	2.16393	3 (8)	33	98.59
E5KNH5	E5KNH5_HUMAN	51469.1	8.51	Mitochondrial NADH dehydrogenase ubiquinone flavoprotein 1 OS=Homo sapiens PE=4 SV=1	1.80328	2 (8)	5.2	110.55
A5YVE9	A5YVE9_HUMAN	48290.2	8.82	Mitochondrial PDHA1 OS=Homo sapiens GN=PDHA1 PE=2 SV=1	1.65574	4 (10)	29	336.67
A8K761	A8K761_HUMAN	21048.3	8.72	NADH dehydrogenase (Ubiquinone) 1 beta subcomplex, 10, 22kDa, isoform CRA_b OS=Homo sapiens GN=NDUFB10 PE=2 SV=1	1.57377	5 (8)	31.8	321.84
O75489	NDUS3_HUMAN	30336.8	6.99	NADH dehydrogenase [ubiquinone] iron-sulfur protein 3, mitochondrial OS=Homo sapiens GN=NDUFS3 PE=1 SV=1	1.77049	2 (6)	36	263.15
P61081	UBC12_HUMAN	21171.8	7.57	NEDD8-conjugating enzyme Ubc12 OS=Homo sapiens GN=UBE2M PE=1 SV=1	2.19672	4 (7)	41.5	382.06
Q5VY36	Q5VY36_HUMAN	23508.2	10.77	Novel protein similar to ribosomal protein L13a RPL13A OS=Homo sapiens GN=RP11-365K22.1-001 PE=4 SV=1	1.62295	2 (8)	38.9	228.93
P04181	OAT_HUMAN	48846.3	6.57	Ornithine aminotransferase, mitochondrial OS=Homo sapiens GN=OAT PE=1 SV=1	1.67213	5 (8)	20	516.73
Q14197	ICT1_HUMAN	23843.5	10.09	Peptidyl-tRNA hydrolase ICT1, mitochondrial OS=Homo sapiens GN=ICT1 PE=1 SV=1	1.5082	3 (6)	27.7	734.76
B7ZLJ4	B7ZLJ4_HUMAN	17611.2	9.02	Peroxiredoxin 5 OS=Homo sapiens GN=PRDX5 PE=2 SV=1	1.78689	3 (3)	9.9	197.15
Q6FGV9	Q6FGV9_HUMAN	22152.3	5.56	PMVK protein (Fragment) OS=Homo sapiens GN=PMVK PE=2 SV=1	1.7541	4 (6)	17.1	213.25
A8K2M0	A8K2M0_HUMAN	47450.6	5.09	Proteasome (Prosome, macropain) 26S subunit, ATPase, 4, isoform CRA_b OS=Homo sapiens GN=PSMC4 PE=2 SV=1	1.5082	5 (16)	11.3	325.91
Q53FT5	Q53FT5_HUMAN	47790.2	6.08	Proteasome 26S non-ATPase subunit 11 variant (Fragment) OS=Homo sapiens PE=2 SV=1	1.55738	8 (19)	12.5	960.95
Q59EG8	Q59EG8_HUMAN	101322	5.04	Proteasome 26S non-ATPase subunit 2 variant (Fragment) OS=Homo sapiens PE=2 SV=1	1.65574	5 (19)	30.3	338.23
Q9BPW8	NIPS1_HUMAN	33459.9	9.35	Protein NipSnap homolog 1 OS=Homo sapiens GN=NIPSNAP1 PE=1 SV=1	1.91803	5 (6)	23.6	248.02
Q5H9R2	Q5H9R2_HUMAN	13611.2	5.46	Putative uncharacterized protein DKFZp781K1356 OS=Homo sapiens GN=DKFZp781K1356 PE=2 SV=1	1.62295	2 (3)	23	172.31
O00764	PDXK_HUMAN	35308	5.75	Pyridoxal kinase OS=Homo sapiens GN=PDXK PE=1 SV=1	1.93443	2 (7)	38.5	107.85
P11177	ODPB_HUMAN	39550.2	6.2	Pyruvate dehydrogenase E1 component subunit beta, mitochondrial OS=Homo sapiens GN=PDHB PE=1 SV=3	1.93443	7 (13)	36.5	1183.57
P14618	KPYM_HUMAN	58470.2	7.96	Pyruvate kinase isozymes M1/M2 OS=Homo sapiens GN=PKM2 PE=1 SV=4	1.88525	4 (11)	40.1	261.37
Q6FHR0	Q6FHR0_HUMAN	24591.5	5.46	RAB11B protein (Fragment) OS=Homo sapiens GN=RAB11B PE=2 SV=1	1.67213	5 (9)	8.7	850.63
Q53EY4	Q53EY4_HUMAN	22014.1	6.59	RAB31, member RAS oncogene family variant (Fragment) OS=Homo sapiens PE=2 SV=1	2.06557	2 (2)	6.4	110.82
Q9Y2Q5	LTOR2_HUMAN	13612.9	5.3	Ragulator complex protein LAMTOR2 OS=Homo sapiens GN=LAMTOR2 PE=1 SV=1	1.63934	1 (2)	32.8	69.49
P61026	RAB10_HUMAN	22754.7	8.59	Ras-related protein Rab-10 OS=Homo sapiens GN=RAB10 PE=1 SV=1	1.88525	3 (6)	34.5	367
P61106	RAB14_HUMAN	24110	5.85	Ras-related protein Rab-14 OS=Homo sapiens GN=RAB14 PE=1 SV=4	2.09836	4 (9)	46.5	562.68
Q9NP72	RAB18_HUMAN	23247.8	5.11	Ras-related protein Rab-18 OS=Homo sapiens GN=RAB18 PE=1 SV=1	2.19672	5 (6)	34	594.39
P62820	RAB1A_HUMAN	22891.5	5.93	Ras-related protein Rab-1A OS=Homo sapiens GN=RAB1A PE=1 SV=3	1.93443	6 (7)	33.7	548.62
P61019	RAB2A_HUMAN	23701.8	6.08	Ras-related protein Rab-2A OS=Homo sapiens GN=RAB2A PE=1 SV=1	1.93443	5 (5)	31.6	1373.3
P20339	RAB5A_HUMAN	23871.9	8.32	Ras-related protein Rab-5A OS=Homo sapiens GN=RAB5A PE=1 SV=2	2.04918	5 (8)	15.5	381.28
P61020	RAB5B_HUMAN	23920	8.29	Ras-related protein Rab-5B OS=Homo sapiens GN=RAB5B PE=1 SV=1	1.96721	3 (7)	18.5	301.09
P51148	RAB5C_HUMAN	23695.9	8.64	Ras-related protein Rab-5C OS=Homo sapiens GN=RAB5C PE=1 SV=2	2.03279	6 (10)	45.8	811.24
P20340	RAB6A_HUMAN	23692	5.42	Ras-related protein Rab-6A OS=Homo sapiens GN=RAB6A PE=1 SV=3	1.88525	6 (12)	26.6	415.46
P51149	RAB7A_HUMAN	23760	6.4	Ras-related protein Rab-7a OS=Homo sapiens GN=RAB7A PE=1 SV=1	2.01639	3 (4)	23.7	404.43
P62834	RAP1A_HUMAN	21315.8	6.38	Ras-related protein Rap-1A OS=Homo sapiens GN=RAP1A PE=1 SV=1	2	5 (9)	42.9	391.03
P61225	RAP2B_HUMAN	20719.3	4.73	Ras-related protein Rap-2b OS=Homo sapiens GN=RAP2B PE=1 SV=1	1.96721	2 (3)	24	195.75
P13489	RINI_HUMAN	51765.8	4.71	Ribonuclease inhibitor OS=Homo sapiens GN=RNH1 PE=1 SV=2	1.72131	6 (7)	23	868.78
Q53EP4	Q53EP4_HUMAN	68650.9	5.96	Ribophorin I variant (Fragment) OS=Homo sapiens PE=2 SV=1	1.7377	5 (8)	0.6	414.59
Q5JYR6	Q5JYR6_HUMAN	67681.4	5.7	Ribophorin II OS=Homo sapiens GN=RPN2 PE=2 SV=1	2.08197	3 (9)	24.9	291.63
Q53FW2	Q53FW2_HUMAN	35355.1	6.32	Ribose-phosphate pyrophosphokinase (Fragment) OS=Homo sapiens PE=2 SV=1	2.09836	3 (9)	3.7	214.62
Q96EU6	RRP36_HUMAN	29861.9	10.17	Ribosomal RNA processing protein 36 homolog OS=Homo sapiens GN=RRP36 PE=1 SV=1	1.06557	5 (8)	15.2	210.69
B3KQ59	B3KQ59_HUMAN	46448.1	5.33	RuvB-like 2 (E. coli), isoform CRA_a OS=Homo sapiens GN=RUVBL2 PE=2 SV=1	2.03279	4 (9)	23.7	474.97
B4DJ75	B4DJ75_HUMAN	34840.3	5.82	Serine/threonine-protein phosphatase OS=Homo sapiens PE=2 SV=1	2	2 (5)	41.5	111.24
E1ARN8	E1ARN8_9ADEN	21312.8	6.45	Small T-antigen OS=Human adenovirus 57 GN=E1B PE=4 SV=1	2.06557	3 (5)	33.9	791.94
Q9Y512	SAM50_HUMAN	52342.5	6.44	Sorting and assembly machinery component 50 homolog OS=Homo sapiens GN=SAMM50 PE=1 SV=3	1.95082	3 (8)	24.1	299.57
P19623	SPEE_HUMAN	34372.9	5.3	Spermidine synthase OS=Homo sapiens GN=SRM PE=1 SV=1	1.7541	4 (6)	40.4	263.35
P21912	DHSB_HUMAN	32407.1	9.03	Succinate dehydrogenase [ubiquinone] iron-sulfur subunit, mitochondrial OS=Homo sapiens GN=SDHB PE=1 SV=3	1.65574	2 (5)	34.3	96.93
P30048	PRDX3_HUMAN	28017.3	7.67	Thioredoxin-dependent peroxide reductase, mitochondrial OS=Homo sapiens GN=PRDX3 PE=1 SV=3	1.93443	7 (9)	43	880.46
Q9H3N1	TMX1_HUMAN	32170	4.92	Thioredoxin-related transmembrane protein 1 OS=Homo sapiens GN=TMX1 PE=1 SV=1	1.90164	2 (5)	20	163.19
Q5JTV8	TOIP1_HUMAN	66379.3	8.22	Torsin-1A-interacting protein 1 OS=Homo sapiens GN=TOR1AIP1 PE=1 SV=2	1.7541	2 (8)	20.2	84.6
P61586	RHOA_HUMAN	22096.2	5.83	Transforming protein RhoA OS=Homo sapiens GN=RHOA PE=1 SV=1	1.63934	4 (5)	25.4	275.62
P51571	SSRD_HUMAN	19157.7	5.76	Translocon-associated protein subunit delta OS=Homo sapiens GN=SSR4 PE=1 SV=1	1.72131	4 (7)	39.9	504.08
Q9Y3A6	TMED5_HUMAN	26102.2	4.71	Transmembrane emp24 domain-containing protein 5 OS=Homo sapiens GN=TMED5 PE=1 SV=1	1.59016	2 (4)	4.3	116.56
Q13428	TCOF_HUMAN	152243	9.06	Treacle protein OS=Homo sapiens GN=TCOF1 PE=1 SV=3	0.770492	12 (28)	25.7	627.44
Q2NKY5	Q2NKY5_HUMAN	50514.3	4.8	TUBB6 protein OS=Homo sapiens GN=TUBB6 PE=2 SV=1	1.72131	19 (22)	43.6	5177.75
P68363	TBA1B_HUMAN	50803.9	4.94	Tubulin alpha-1B chain OS=Homo sapiens GN=TUBA1B PE=1 SV=1	2.13115	19 (26)	60.1	4181.84
Q5ST81	Q5ST81_HUMAN	42114.2	4.81	Tubulin beta polypeptide OS=Homo sapiens GN=TUBB PE=3 SV=1	2.47541	10 (14)	39	1256.11
Q13885	TBB2A_HUMAN	50274.1	4.78	Tubulin beta-2A chain OS=Homo sapiens GN=TUBB2A PE=1 SV=1	2.16393	35 (40)	76.2	8958.62
Q13509	TBB3_HUMAN	50856.4	4.83	Tubulin beta-3 chain OS=Homo sapiens GN=TUBB3 PE=1 SV=2	1.91803	23 (28)	10.8	6928.25
Q9BUF5	TBB6_HUMAN	50281.2	4.77	Tubulin beta-6 chain OS=Homo sapiens GN=TUBB6 PE=1 SV=1	1.65574	18 (21)	42.2	1917.21
Q5CAQ5	Q5CAQ5_HUMAN	92567.4	4.77	Tumor rejection antigen (Gp96) 1 OS=Homo sapiens GN=TRA1 PE=2 SV=1	1.90164	24 (48)	6.2	2212.99
P22314	UBA1_HUMAN	118858	5.49	Ubiquitin-like modifier-activating enzyme 1 OS=Homo sapiens GN=UBA1 PE=1 SV=3	2.13115	13 (26)	33.6	1585.15
P30085	KCY_HUMAN	22436.4	5.44	UMP-CMP kinase OS=Homo sapiens GN=CMPK1 PE=1 SV=3	1.65574	6 (10)	60.7	385.61
F5GXP6	F5GXP6_HUMAN	111278	5.28	Uncharacterized protein OS=Homo sapiens GN=ATP2A2 PE=3 SV=1	1.85246	3 (16)	2.2	193.9
E9PN17	E9PN17_HUMAN	8446.68	10.29	Uncharacterized protein OS=Homo sapiens GN=ATP5L PE=4 SV=1	2.22951	5 (6)	73.7	434.26
E9PBG7	E9PBG7_HUMAN	58296.6	6.84	Uncharacterized protein OS=Homo sapiens GN=CAMK2D PE=4 SV=1	1.78689	2 (7)	1.1	80.2
F5GXX5	F5GXX5_HUMAN	9605.12	6.54	Uncharacterized protein OS=Homo sapiens GN=DAD1 PE=4 SV=1	1.93443	4 (5)	41.6	486.91
E5RHW4	E5RHW4_HUMAN	37929.5	5.48	Uncharacterized protein OS=Homo sapiens GN=ERLIN2 PE=4 SV=1	1.91803	4 (13)	12.7	239.47
D6R9L0	D6R9L0_HUMAN	33009.3	9.02	Uncharacterized protein OS=Homo sapiens GN=GNB2L1 PE=4 SV=1	2.2623	4 (5)	19.7	159.75
E9PKE3	E9PKE3_HUMAN	68991.3	5.37	Uncharacterized protein OS=Homo sapiens GN=HSPA8 PE=3 SV=1	1.57377	4 (10)	3.3	380.02
F5GZ32	F5GZ32_HUMAN	83078	6.16	Uncharacterized protein OS=Homo sapiens GN=IMMT PE=4 SV=1	1.83607	7 (16)	3.9	469.15
F5H1S8	F5H1S8_HUMAN	16775.6	5.36	Uncharacterized protein OS=Homo sapiens GN=MLEC PE=4 SV=1	1.93443	3 (3)	9.6	501.58
F5H2F4	F5H2F4_HUMAN	111342	8.66	Uncharacterized protein OS=Homo sapiens GN=MTHFD1 PE=3 SV=1	1.52459	1 (8)	13.8	74.16
E9PM69	E9PM69_HUMAN	44580.9	4.94	Uncharacterized protein OS=Homo sapiens GN=PSMC3 PE=3 SV=1	1.5082	9 (16)	11.6	584.94
B4DQI8	B4DQI8_HUMAN	18937.7	8.72	Uncharacterized protein OS=Homo sapiens GN=RAP1B PE=2 SV=1	1.90164	5 (9)	26	431.57
B7Z6S8	B7Z6S8_HUMAN	15187.1	10.73	Uncharacterized protein OS=Homo sapiens GN=RPL14 PE=2 SV=1	1.63934	2 (6)	45.3	257.74
B7Z6C4	B7Z6C4_HUMAN	20055.9	5.33	Uncharacterized protein OS=Homo sapiens GN=RRAS2 PE=2 SV=1	1.67213	2 (2)	3.3	251.81
B4E1K7	B4E1K7_HUMAN	33316.6	7.85	Uncharacterized protein OS=Homo sapiens GN=STOML2 PE=2 SV=1	1.96721	8 (10)	14.4	489.85
F5H5D3	F5H5D3_HUMAN	58605.6	4.94	Uncharacterized protein OS=Homo sapiens GN=TUBA1C PE=3 SV=1	2.13115	17 (26)	54.3	3776.91
F5H740	F5H740_HUMAN	31080.5	8.85	Uncharacterized protein OS=Homo sapiens GN=VDAC3 PE=4 SV=1	2.06557	6 (9)	12.4	726.89
P61165	CK010_HUMAN	9072.79	5.58	UPF0197 transmembrane protein C11orf10 OS=Homo sapiens GN=C11orf10 PE=1 SV=1	1.91803	2 (3)	20.6	146.83
O75396	SC22B_HUMAN	24805.6	6.43	Vesicle-trafficking protein SEC22b OS=Homo sapiens GN=SEC22B PE=1 SV=4	1.80328	6 (10)	37.7	1333.36
P21796	VDAC1_HUMAN	30867.6	8.62	Voltage-dependent anion-selective channel protein 1 OS=Homo sapiens GN=VDAC1 PE=1 SV=2	1.70492	6 (9)	34.3	899.38
P45880	VDAC2_HUMAN	32059.7	7.49	Voltage-dependent anion-selective channel protein 2 OS=Homo sapiens GN=VDAC2 PE=1 SV=2	2.14754	6 (11)	43.5	620.58
P27449	VATL_HUMAN	15725.5	7.98	V-type proton ATPase 16 kDa proteolipid subunit OS=Homo sapiens GN=ATP6V0C PE=1 SV=1	1.5082	2 (2)	11.6	179.33

## Sheet: Sheet2
AC	ID	MW	pI	Description	Global Ratio hLf/Control normalized	#Quantified Peptides	Coverage (%)	Score
Q9UBR2	CATZ_HUMAN	34530.5	6.7	Cathepsin Z OS=Homo sapiens GN=CTSZ PE=1 SV=1	3.93443	3 (5)	30.4	337.44
P55060	XPO2_HUMAN	111145	5.51	Exportin-2 OS=Homo sapiens GN=CSE1L PE=1 SV=3	3.34426	6 (12)	18.4	326.24
Q92820	GGH_HUMAN	36340.3	6.67	Gamma-glutamyl hydrolase OS=Homo sapiens GN=GGH PE=1 SV=2	3.04918	4 (9)	28.3	185.94
B3KUE6	B3KUE6_HUMAN	30649.4	8.91	cDNA FLJ39696 fis, clone SMINT2011033, highly similar to Sorting and assembly machinery component 50 homolog OS=Homo sapiens PE=2 SV=1	2.83607	2 (4)	31.8	129.62
B2R8N1	B2R8N1_HUMAN	23240	5.25	cDNA, FLJ93976, highly similar to Homo sapiens COP9 homolog (COP9), mRNA OS=Homo sapiens PE=2 SV=1	2.80328	2 (2)	18.7	138.9
O14561	ACPM_HUMAN	17577	4.82	Acyl carrier protein, mitochondrial OS=Homo sapiens GN=NDUFAB1 PE=1 SV=3	2.57377	2 (3)	21.2	44.87
Q1L838	Q1L838_HUMAN	122267	8.5	GTBP-ALT OS=Homo sapiens GN=GTBP PE=2 SV=1	2.54098	3 (6)	10.1	97.64
Q5ST81	Q5ST81_HUMAN	42114.2	4.81	Tubulin beta polypeptide OS=Homo sapiens GN=TUBB PE=3 SV=1	2.47541	10 (14)	39	1256.11
Q9BWC7	Q9BWC7_HUMAN	20374.4	5.36	COMT protein OS=Homo sapiens GN=COMT PE=2 SV=2	2.39344	2 (7)	46.7	119.67
P36404	ARL2_HUMAN	21035.9	5.95	ADP-ribosylation factor-like protein 2 OS=Homo sapiens GN=ARL2 PE=1 SV=4	2.36066	2 (3)	21.2	91.04
P49419	AL7A1_HUMAN	59020.3	8.21	Alpha-aminoadipic semialdehyde dehydrogenase OS=Homo sapiens GN=ALDH7A1 PE=1 SV=5	2.36066	9 (17)	40.3	994.14
Q8N5K1	CISD2_HUMAN	15496.5	9.66	CDGSH iron-sulfur domain-containing protein 2 OS=Homo sapiens GN=CISD2 PE=1 SV=1	2.36066	2 (4)	25.9	190.21
Q5SU16	Q5SU16_HUMAN	50095.1	4.78	Beta 5-tubulin OS=Homo sapiens GN=TUBB PE=2 SV=1	2.29508	36 (40)	75.7	9348.64
P36957	ODO2_HUMAN	49066.6	9.11	Dihydrolipoyllysine-residue succinyltransferase component of 2-oxoglutarate dehydrogenase complex, mitochondrial OS=Homo sapiens GN=DLST PE=1 SV=4	2.29508	5 (9)	22.3	545.58
Q53GL5	Q53GL5_HUMAN	51334	8.7	Isocitrate dehydrogenase [NADP] (Fragment) OS=Homo sapiens PE=2 SV=1	2.27869	6 (16)	9.4	371.89
D6R9L0	D6R9L0_HUMAN	33009.3	9.02	Uncharacterized protein OS=Homo sapiens GN=GNB2L1 PE=4 SV=1	2.2623	4 (5)	19.7	159.75
B4DV42	B4DV42_HUMAN	45132.4	9.13	Elongation factor 1-alpha OS=Homo sapiens PE=2 SV=1	2.2459	3 (6)	27.3	158.39
O15173	PGRC2_HUMAN	23860.8	4.76	Membrane-associated progesterone receptor component 2 OS=Homo sapiens GN=PGRMC2 PE=1 SV=1	2.2459	2 (3)	13.5	80.71
Q8IWP6	Q8IWP6_HUMAN	50177.1	4.82	Class IVb beta tubulin OS=Homo sapiens PE=2 SV=1	2.22951	35 (37)	69	8995.95
E9PN17	E9PN17_HUMAN	8446.68	10.29	Uncharacterized protein OS=Homo sapiens GN=ATP5L PE=4 SV=1	2.22951	5 (6)	73.7	434.26
B7Z7L3	B7Z7L3_HUMAN	38543.8	6.42	cDNA FLJ56301, highly similar to NADH-cytochrome b5 reductase (EC 1.6.2.2) OS=Homo sapiens PE=2 SV=1	2.21311	8 (13)	64.1	926.3
P21266	GSTM3_HUMAN	26998.3	5.37	Glutathione S-transferase Mu 3 OS=Homo sapiens GN=GSTM3 PE=1 SV=3	2.21311	2 (5)	21.3	226.01
O75947	ATP5H_HUMAN	18536.5	5.21	ATP synthase subunit d, mitochondrial OS=Homo sapiens GN=ATP5H PE=1 SV=3	2.19672	4 (10)	60.2	531.08
P61081	UBC12_HUMAN	21171.8	7.57	NEDD8-conjugating enzyme Ubc12 OS=Homo sapiens GN=UBE2M PE=1 SV=1	2.19672	4 (7)	41.5	382.06
Q9NP72	RAB18_HUMAN	23247.8	5.11	Ras-related protein Rab-18 OS=Homo sapiens GN=RAB18 PE=1 SV=1	2.19672	5 (6)	34	594.39
B2R679	B2R679_HUMAN	22394.5	6.52	cDNA, FLJ92825, highly similar to Homo sapiens SAR1a gene homolog 1 (S. cerevisiae) (SARA1), mRNA OS=Homo sapiens PE=2 SV=1	2.18033	3 (8)	36.4	265.08
P07741	APT_HUMAN	19766.5	5.78	Adenine phosphoribosyltransferase OS=Homo sapiens GN=APRT PE=1 SV=2	2.16393	7 (9)	60	378.01
Q9Y6B6	SAR1B_HUMAN	22509.5	5.76	GTP-binding protein SAR1b OS=Homo sapiens GN=SAR1B PE=1 SV=1	2.16393	3 (5)	26.8	118.21
P68431	H31_HUMAN	15508.5	11.13	Histone H3.1 OS=Homo sapiens GN=HIST1H3A PE=1 SV=2	2.16393	2 (24)	79.4	3965.11
Q9Y6C9	MTCH2_HUMAN	33936.1	8.25	Mitochondrial carrier homolog 2 OS=Homo sapiens GN=MTCH2 PE=1 SV=1	2.16393	3 (8)	33	98.59
Q13885	TBB2A_HUMAN	50274.1	4.78	Tubulin beta-2A chain OS=Homo sapiens GN=TUBB2A PE=1 SV=1	2.16393	35 (40)	76.2	8958.62
P45880	VDAC2_HUMAN	32059.7	7.49	Voltage-dependent anion-selective channel protein 2 OS=Homo sapiens GN=VDAC2 PE=1 SV=2	2.14754	6 (11)	43.5	620.58
P68363	TBA1B_HUMAN	50803.9	4.94	Tubulin alpha-1B chain OS=Homo sapiens GN=TUBA1B PE=1 SV=1	2.13115	19 (26)	60.1	4181.84
P22314	UBA1_HUMAN	118858	5.49	Ubiquitin-like modifier-activating enzyme 1 OS=Homo sapiens GN=UBA1 PE=1 SV=3	2.13115	13 (26)	33.6	1585.15
F5H5D3	F5H5D3_HUMAN	58605.6	4.94	Uncharacterized protein OS=Homo sapiens GN=TUBA1C PE=3 SV=1	2.13115	17 (26)	54.3	3776.91
P61106	RAB14_HUMAN	24110	5.85	Ras-related protein Rab-14 OS=Homo sapiens GN=RAB14 PE=1 SV=4	2.09836	4 (9)	46.5	562.68
Q53FW2	Q53FW2_HUMAN	35355.1	6.32	Ribose-phosphate pyrophosphokinase (Fragment) OS=Homo sapiens PE=2 SV=1	2.09836	3 (9)	3.7	214.62
Q5JYR6	Q5JYR6_HUMAN	67681.4	5.7	Ribophorin II OS=Homo sapiens GN=RPN2 PE=2 SV=1	2.08197	3 (9)	24.9	291.63
O00487	PSDE_HUMAN	34725.6	6.06	26S proteasome non-ATPase regulatory subunit 14 OS=Homo sapiens GN=PSMD14 PE=1 SV=1	2.06557	4 (9)	50.3	177.48
Q53EY4	Q53EY4_HUMAN	22014.1	6.59	RAB31, member RAS oncogene family variant (Fragment) OS=Homo sapiens PE=2 SV=1	2.06557	2 (2)	6.4	110.82
E1ARN8	E1ARN8_9ADEN	21312.8	6.45	Small T-antigen OS=Human adenovirus 57 GN=E1B PE=4 SV=1	2.06557	3 (5)	33.9	791.94
F5H740	F5H740_HUMAN	31080.5	8.85	Uncharacterized protein OS=Homo sapiens GN=VDAC3 PE=4 SV=1	2.06557	6 (9)	12.4	726.89
P20339	RAB5A_HUMAN	23871.9	8.32	Ras-related protein Rab-5A OS=Homo sapiens GN=RAB5A PE=1 SV=2	2.04918	5 (8)	15.5	381.28
B4DMB5	B4DMB5_HUMAN	56541.9	6.42	cDNA FLJ60075, highly similar to CTP synthase 1 (EC 6.3.4.2) OS=Homo sapiens PE=2 SV=1	2.03279	2 (5)	11.9	162.22
P51148	RAB5C_HUMAN	23695.9	8.64	Ras-related protein Rab-5C OS=Homo sapiens GN=RAB5C PE=1 SV=2	2.03279	6 (10)	45.8	811.24
B3KQ59	B3KQ59_HUMAN	46448.1	5.33	RuvB-like 2 (E. coli), isoform CRA_a OS=Homo sapiens GN=RUVBL2 PE=2 SV=1	2.03279	4 (9)	23.7	474.97
A8K4W2	A8K4W2_HUMAN	28919.3	9.37	cDNA FLJ78635, highly similar to Homo sapiens ATP synthase, H+ transporting, mitochondrial F0 complex, subunit b, isoform 1 (ATP5F1), transcript variant 1, mRNA OS=Homo sapiens PE=2 SV=1	2.01639	4 (10)	42.6	179.69
O00264	PGRC1_HUMAN	21771.8	4.56	Membrane-associated progesterone receptor component 1 OS=Homo sapiens GN=PGRMC1 PE=1 SV=3	2.01639	3 (6)	27.2	672.79
P51149	RAB7A_HUMAN	23760	6.4	Ras-related protein Rab-7a OS=Homo sapiens GN=RAB7A PE=1 SV=1	2.01639	3 (4)	23.7	404.43
P62834	RAP1A_HUMAN	21315.8	6.38	Ras-related protein Rap-1A OS=Homo sapiens GN=RAP1A PE=1 SV=1	2	5 (9)	42.9	391.03
B4DJ75	B4DJ75_HUMAN	34840.3	5.82	Serine/threonine-protein phosphatase OS=Homo sapiens PE=2 SV=1	2	2 (5)	41.5	111.24
Q8TAS0	Q8TAS0_HUMAN	32283.9	9.13	ATP synthase gamma chain (Fragment) OS=Homo sapiens PE=2 SV=1	1.98361	4 (8)	4.7	258.45
B4DGP8	B4DGP8_HUMAN	71971.1	4.58	cDNA FLJ55574, highly similar to Calnexin OS=Homo sapiens PE=2 SV=1	1.96721	4 (8)	15.5	236.14
P61020	RAB5B_HUMAN	23920	8.29	Ras-related protein Rab-5B OS=Homo sapiens GN=RAB5B PE=1 SV=1	1.96721	3 (7)	18.5	301.09
P61225	RAP2B_HUMAN	20719.3	4.73	Ras-related protein Rap-2b OS=Homo sapiens GN=RAP2B PE=1 SV=1	1.96721	2 (3)	24	195.75
B4E1K7	B4E1K7_HUMAN	33316.6	7.85	Uncharacterized protein OS=Homo sapiens GN=STOML2 PE=2 SV=1	1.96721	8 (10)	14.4	489.85
Q59F68	Q59F68_HUMAN	42845.8	5.46	CD68 antigen variant (Fragment) OS=Homo sapiens PE=2 SV=1	1.95082	2 (7)	25.1	149.45
Q07065	CKAP4_HUMAN	66096.8	5.63	Cytoskeleton-associated protein 4 OS=Homo sapiens GN=CKAP4 PE=1 SV=2	1.95082	14 (26)	58.1	1701
Q53GF9	Q53GF9_HUMAN	25791.4	6.29	Full-length cDNA 5-PRIME end of clone CS0DF013YM24 of Fetal brain of Homo sapiens (Human) variant (Fragment) OS=Homo sapiens PE=2 SV=1	1.95082	5 (7)	30.2	732.98
Q9Y512	SAM50_HUMAN	52342.5	6.44	Sorting and assembly machinery component 50 homolog OS=Homo sapiens GN=SAMM50 PE=1 SV=3	1.95082	3 (8)	24.1	299.57
P35052	GPC1_HUMAN	62724.4	7.07	Glypican-1 OS=Homo sapiens GN=GPC1 PE=1 SV=2	1.93443	4 (12)	33.9	673.75
O00764	PDXK_HUMAN	35308	5.75	Pyridoxal kinase OS=Homo sapiens GN=PDXK PE=1 SV=1	1.93443	2 (7)	38.5	107.85
P11177	ODPB_HUMAN	39550.2	6.2	Pyruvate dehydrogenase E1 component subunit beta, mitochondrial OS=Homo sapiens GN=PDHB PE=1 SV=3	1.93443	7 (13)	36.5	1183.57
P62820	RAB1A_HUMAN	22891.5	5.93	Ras-related protein Rab-1A OS=Homo sapiens GN=RAB1A PE=1 SV=3	1.93443	6 (7)	33.7	548.62
P61019	RAB2A_HUMAN	23701.8	6.08	Ras-related protein Rab-2A OS=Homo sapiens GN=RAB2A PE=1 SV=1	1.93443	5 (5)	31.6	1373.3
P30048	PRDX3_HUMAN	28017.3	7.67	Thioredoxin-dependent peroxide reductase, mitochondrial OS=Homo sapiens GN=PRDX3 PE=1 SV=3	1.93443	7 (9)	43	880.46
F5GXX5	F5GXX5_HUMAN	9605.12	6.54	Uncharacterized protein OS=Homo sapiens GN=DAD1 PE=4 SV=1	1.93443	4 (5)	41.6	486.91
F5H1S8	F5H1S8_HUMAN	16775.6	5.36	Uncharacterized protein OS=Homo sapiens GN=MLEC PE=4 SV=1	1.93443	3 (3)	9.6	501.58
Q9BPW8	NIPS1_HUMAN	33459.9	9.35	Protein NipSnap homolog 1 OS=Homo sapiens GN=NIPSNAP1 PE=1 SV=1	1.91803	5 (6)	23.6	248.02
Q13509	TBB3_HUMAN	50856.4	4.83	Tubulin beta-3 chain OS=Homo sapiens GN=TUBB3 PE=1 SV=2	1.91803	23 (28)	10.8	6928.25
E5RHW4	E5RHW4_HUMAN	37929.5	5.48	Uncharacterized protein OS=Homo sapiens GN=ERLIN2 PE=4 SV=1	1.91803	4 (13)	12.7	239.47
P61165	CK010_HUMAN	9072.79	5.58	UPF0197 transmembrane protein C11orf10 OS=Homo sapiens GN=C11orf10 PE=1 SV=1	1.91803	2 (3)	20.6	146.83
Q92665	RT31_HUMAN	45404.5	9.32	28S ribosomal protein S31, mitochondrial OS=Homo sapiens GN=MRPS31 PE=1 SV=3	1.90164	2 (4)	18	57.57
P38117	ETFB_HUMAN	28054.2	8.24	Electron transfer flavoprotein subunit beta OS=Homo sapiens GN=ETFB PE=1 SV=3	1.90164	9 (15)	58.8	757.85
P30042	ES1_HUMAN	28494.9	8.5	ES1 protein homolog, mitochondrial OS=Homo sapiens GN=C21orf33 PE=1 SV=3	1.90164	2 (6)	30.6	129.01
Q5T945	Q5T945_HUMAN	36044.9	7.01	Glyoxylate reductase/hydroxypyruvate reductase OS=Homo sapiens GN=GRHPR PE=2 SV=1	1.90164	2 (4)	5.3	126.46
Q9H3N1	TMX1_HUMAN	32170	4.92	Thioredoxin-related transmembrane protein 1 OS=Homo sapiens GN=TMX1 PE=1 SV=1	1.90164	2 (5)	20	163.19
Q5CAQ5	Q5CAQ5_HUMAN	92567.4	4.77	Tumor rejection antigen (Gp96) 1 OS=Homo sapiens GN=TRA1 PE=2 SV=1	1.90164	24 (48)	6.2	2212.99
B4DQI8	B4DQI8_HUMAN	18937.7	8.72	Uncharacterized protein OS=Homo sapiens GN=RAP1B PE=2 SV=1	1.90164	5 (9)	26	431.57
A8C1Z0	A8C1Z0_HUMAN	111494	5.16	150 kDa oxygen-regulated protein OS=Homo sapiens GN=ORP150 PE=2 SV=1	1.88525	3 (21)	2.8	156.21
Q53FU3	Q53FU3_HUMAN	20311.6	4.77	Coatomer protein complex, subunit zeta 1 variant (Fragment) OS=Homo sapiens PE=2 SV=1	1.88525	5 (5)	18.5	413.16
P14618	KPYM_HUMAN	58470.2	7.96	Pyruvate kinase isozymes M1/M2 OS=Homo sapiens GN=PKM2 PE=1 SV=4	1.88525	4 (11)	40.1	261.37
P61026	RAB10_HUMAN	22754.7	8.59	Ras-related protein Rab-10 OS=Homo sapiens GN=RAB10 PE=1 SV=1	1.88525	3 (6)	34.5	367
P20340	RAB6A_HUMAN	23692	5.42	Ras-related protein Rab-6A OS=Homo sapiens GN=RAB6A PE=1 SV=3	1.88525	6 (12)	26.6	415.46
P25705	ATPA_HUMAN	59827.6	9.16	ATP synthase subunit alpha, mitochondrial OS=Homo sapiens GN=ATP5A1 PE=1 SV=1	1.86885	15 (23)	52.3	1774.11
P39656	OST48_HUMAN	50940	6.09	Dolichyl-diphosphooligosaccharide--protein glycosyltransferase 48 kDa subunit OS=Homo sapiens GN=DDOST PE=1 SV=4	1.85246	5 (10)	24.6	948.55
Q96RS2	Q96RS2_HUMAN	33089.5	4.84	Laminin receptor-like protein LAMRL5 OS=Homo sapiens GN=LAMR1P15 PE=2 SV=1	1.85246	2 (3)	20.7	207.16
F5GXP6	F5GXP6_HUMAN	111278	5.28	Uncharacterized protein OS=Homo sapiens GN=ATP2A2 PE=3 SV=1	1.85246	3 (16)	2.2	193.9
P48047	ATPO_HUMAN	23376.7	9.97	ATP synthase subunit O, mitochondrial OS=Homo sapiens GN=ATP5O PE=1 SV=1	1.83607	7 (14)	77	788.05
B4DRE8	B4DRE8_HUMAN	56146.7	6.31	cDNA FLJ58164, highly similar to Elongation factor 2 OS=Homo sapiens PE=2 SV=1	1.83607	2 (12)	27.7	83.21
Q53XN3	Q53XN3_HUMAN	35399.7	8.62	Electron transfer flavoprotein alpha-subunit OS=Homo sapiens GN=ETFA PE=2 SV=1	1.83607	7 (10)	12.2	333.45
F5GZ32	F5GZ32_HUMAN	83078	6.16	Uncharacterized protein OS=Homo sapiens GN=IMMT PE=4 SV=1	1.83607	7 (16)	3.9	469.15
P48556	PSMD8_HUMAN	39871.9	9.73	26S proteasome non-ATPase regulatory subunit 8 OS=Homo sapiens GN=PSMD8 PE=1 SV=2	1.81967	5 (10)	33.7	502.91
P18085	ARF4_HUMAN	20611.7	6.59	ADP-ribosylation factor 4 OS=Homo sapiens GN=ARF4 PE=1 SV=3	1.81967	7 (10)	40.6	299.86
Q6FGU2	Q6FGU2_HUMAN	23975.5	8.39	DTYMK protein (Fragment) OS=Homo sapiens GN=DTYMK PE=2 SV=1	1.81967	3 (8)	18	262.01
P42126	ECI1_HUMAN	33080.3	8.8	Enoyl-CoA delta isomerase 1, mitochondrial OS=Homo sapiens GN=ECI1 PE=1 SV=1	1.81967	2 (6)	29.1	117.55
Q9UGP6	Q9UGP6_HUMAN	34700.5	4.97	Epsilon COP OS=Homo sapiens PE=2 SV=1	1.80328	3 (7)	3.6	220.46
E5KNH5	E5KNH5_HUMAN	51469.1	8.51	Mitochondrial NADH dehydrogenase ubiquinone flavoprotein 1 OS=Homo sapiens PE=4 SV=1	1.80328	2 (8)	5.2	110.55
O75396	SC22B_HUMAN	24805.6	6.43	Vesicle-trafficking protein SEC22b OS=Homo sapiens GN=SEC22B PE=1 SV=4	1.80328	6 (10)	37.7	1333.36
Q15008	PSMD6_HUMAN	45787.4	5.45	26S proteasome non-ATPase regulatory subunit 6 OS=Homo sapiens GN=PSMD6 PE=1 SV=1	1.78689	2 (6)	30.8	133.65
D6R938	D6R938_HUMAN	56889.8	6.82	Calcium/calmodulin-dependent protein kinase (CaM kinase) II delta, isoform CRA_e OS=Homo sapiens GN=CAMK2D PE=4 SV=1	1.78689	6 (9)	27.9	661.39
P27824	CALX_HUMAN	67982	4.47	Calnexin OS=Homo sapiens GN=CANX PE=1 SV=2	1.78689	2 (7)	18.2	157.9
B4DDI9	B4DDI9_HUMAN	53528	8.89	cDNA FLJ59458, highly similar to NADPH:adrenodoxin oxidoreductase, mitochondrial (EC 1.18.1.2) OS=Homo sapiens PE=2 SV=1	1.78689	2 (10)	26	153.68
B4DFL1	B4DFL1_HUMAN	49381.5	7.17	Dihydrolipoyl dehydrogenase OS=Homo sapiens PE=2 SV=1	1.78689	7 (13)	35.9	854.6
O75487	GPC4_HUMAN	63455.1	6.26	Glypican-4 OS=Homo sapiens GN=GPC4 PE=1 SV=4	1.78689	9 (14)	41.9	661.5
B7ZLJ4	B7ZLJ4_HUMAN	17611.2	9.02	Peroxiredoxin 5 OS=Homo sapiens GN=PRDX5 PE=2 SV=1	1.78689	3 (3)	9.9	197.15
E9PBG7	E9PBG7_HUMAN	58296.6	6.84	Uncharacterized protein OS=Homo sapiens GN=CAMK2D PE=4 SV=1	1.78689	2 (7)	1.1	80.2
P62333	PRS10_HUMAN	44430.2	7.1	26S protease regulatory subunit 10B OS=Homo sapiens GN=PSMC6 PE=1 SV=1	1.77049	4 (13)	43.2	369.56
O75489	NDUS3_HUMAN	30336.8	6.99	NADH dehydrogenase [ubiquinone] iron-sulfur protein 3, mitochondrial OS=Homo sapiens GN=NDUFS3 PE=1 SV=1	1.77049	2 (6)	36	263.15
B4DWS6	B4DWS6_HUMAN	33620.8	9.41	cDNA FLJ61181, highly similar to Homo sapiens hydroxysteroid (17-beta) dehydrogenase 12 (HSD17B12), mRNA OS=Homo sapiens PE=2 SV=1	1.7541	2 (10)	35.9	107.23
Q6IBS9	Q6IBS9_HUMAN	27134.2	7.66	HADH2 protein OS=Homo sapiens GN=HADH2 PE=2 SV=1	1.7541	8 (10)	21.3	782.58
P35625	TIMP3_HUMAN	24813.1	9	Metalloproteinase inhibitor 3 OS=Homo sapiens GN=TIMP3 PE=1 SV=2	1.7541	3 (4)	29.9	94.42
Q6FGV9	Q6FGV9_HUMAN	22152.3	5.56	PMVK protein (Fragment) OS=Homo sapiens GN=PMVK PE=2 SV=1	1.7541	4 (6)	17.1	213.25
P19623	SPEE_HUMAN	34372.9	5.3	Spermidine synthase OS=Homo sapiens GN=SRM PE=1 SV=1	1.7541	4 (6)	40.4	263.35
Q5JTV8	TOIP1_HUMAN	66379.3	8.22	Torsin-1A-interacting protein 1 OS=Homo sapiens GN=TOR1AIP1 PE=1 SV=2	1.7541	2 (8)	20.2	84.6
Q53EP4	Q53EP4_HUMAN	68650.9	5.96	Ribophorin I variant (Fragment) OS=Homo sapiens PE=2 SV=1	1.7377	5 (8)	0.6	414.59
P55036	PSMD4_HUMAN	40939.3	4.68	26S proteasome non-ATPase regulatory subunit 4 OS=Homo sapiens GN=PSMD4 PE=1 SV=1	1.72131	2 (7)	31.8	147
P07203	GPX1_HUMAN	22360.2	6.15	Glutathione peroxidase 1 OS=Homo sapiens GN=GPX1 PE=1 SV=4	1.72131	7 (15)	66.5	822.77
P13489	RINI_HUMAN	51765.8	4.71	Ribonuclease inhibitor OS=Homo sapiens GN=RNH1 PE=1 SV=2	1.72131	6 (7)	23	868.78
P51571	SSRD_HUMAN	19157.7	5.76	Translocon-associated protein subunit delta OS=Homo sapiens GN=SSR4 PE=1 SV=1	1.72131	4 (7)	39.9	504.08
Q2NKY5	Q2NKY5_HUMAN	50514.3	4.8	TUBB6 protein OS=Homo sapiens GN=TUBB6 PE=2 SV=1	1.72131	19 (22)	43.6	5177.75
B3KW79	B3KW79_HUMAN	54423.2	5.37	cDNA FLJ42481 fis, clone BRACE2032090, highly similar to Probable serine carboxypeptidase CPVL (EC 3.4.16.-) OS=Homo sapiens PE=2 SV=1	1.70492	4 (11)	22.9	783.05
P30084	ECHM_HUMAN	31823.3	8.34	Enoyl-CoA hydratase, mitochondrial OS=Homo sapiens GN=ECHS1 PE=1 SV=4	1.70492	2 (7)	28.3	289.11
O14980	XPO1_HUMAN	124447	5.71	Exportin-1 OS=Homo sapiens GN=XPO1 PE=1 SV=1	1.70492	2 (13)	20.4	104.08
P21796	VDAC1_HUMAN	30867.6	8.62	Voltage-dependent anion-selective channel protein 1 OS=Homo sapiens GN=VDAC1 PE=1 SV=2	1.70492	6 (9)	34.3	899.38
Q9UNM6	PSD13_HUMAN	43203.2	5.53	26S proteasome non-ATPase regulatory subunit 13 OS=Homo sapiens GN=PSMD13 PE=1 SV=2	1.68852	3 (5)	24.2	309.28
Q9H0U6	RM18_HUMAN	20791.6	9.63	39S ribosomal protein L18, mitochondrial OS=Homo sapiens GN=MRPL18 PE=1 SV=1	1.67213	2 (4)	14.9	124.05
Q9NX63	CHCH3_HUMAN	26421.3	8.48	Coiled-coil-helix-coiled-coil-helix domain-containing protein 3, mitochondrial OS=Homo sapiens GN=CHCHD3 PE=1 SV=1	1.67213	3 (6)	29.1	938.89
O43175	SERA_HUMAN	57355.7	6.29	D-3-phosphoglycerate dehydrogenase OS=Homo sapiens GN=PHGDH PE=1 SV=4	1.67213	10 (13)	26.8	933.44
P04181	OAT_HUMAN	48846.3	6.57	Ornithine aminotransferase, mitochondrial OS=Homo sapiens GN=OAT PE=1 SV=1	1.67213	5 (8)	20	516.73
Q6FHR0	Q6FHR0_HUMAN	24591.5	5.46	RAB11B protein (Fragment) OS=Homo sapiens GN=RAB11B PE=2 SV=1	1.67213	5 (9)	8.7	850.63
B7Z6C4	B7Z6C4_HUMAN	20055.9	5.33	Uncharacterized protein OS=Homo sapiens GN=RRAS2 PE=2 SV=1	1.67213	2 (2)	3.3	251.81
O00232	PSD12_HUMAN	53269.7	7.53	26S proteasome non-ATPase regulatory subunit 12 OS=Homo sapiens GN=PSMD12 PE=1 SV=3	1.65574	4 (13)	35.7	255.11
Q9BTT0	AN32E_HUMAN	30901.9	3.77	Acidic leucine-rich nuclear phosphoprotein 32 family member E OS=Homo sapiens GN=ANP32E PE=1 SV=1	1.65574	5 (6)	34.3	858.88
Q6PIK3	Q6PIK3_HUMAN	13641.9	9.26	HCG1995540, isoform CRA_b (Hcg2044074, isoform cra_d) OS=Homo sapiens GN=RAB4B PE=2 SV=1	1.65574	2 (2)	19.8	582.04
P07900	HS90A_HUMAN	85005.8	4.94	Heat shock protein HSP 90-alpha OS=Homo sapiens GN=HSP90AA1 PE=1 SV=5	1.65574	22 (36)	54.4	1749.96
A5YVE9	A5YVE9_HUMAN	48290.2	8.82	Mitochondrial PDHA1 OS=Homo sapiens GN=PDHA1 PE=2 SV=1	1.65574	4 (10)	29	336.67
Q59EG8	Q59EG8_HUMAN	101322	5.04	Proteasome 26S non-ATPase subunit 2 variant (Fragment) OS=Homo sapiens PE=2 SV=1	1.65574	5 (19)	30.3	338.23
P21912	DHSB_HUMAN	32407.1	9.03	Succinate dehydrogenase [ubiquinone] iron-sulfur subunit, mitochondrial OS=Homo sapiens GN=SDHB PE=1 SV=3	1.65574	2 (5)	34.3	96.93
Q9BUF5	TBB6_HUMAN	50281.2	4.77	Tubulin beta-6 chain OS=Homo sapiens GN=TUBB6 PE=1 SV=1	1.65574	18 (21)	42.2	1917.21
P30085	KCY_HUMAN	22436.4	5.44	UMP-CMP kinase OS=Homo sapiens GN=CMPK1 PE=1 SV=3	1.65574	6 (10)	60.7	385.61
B4DJB4	B4DJB4_HUMAN	34939.5	6.02	cDNA FLJ55931, highly similar to Isocitrate dehydrogenase OS=Homo sapiens PE=2 SV=1	1.63934	2 (5)	23.7	208.9
Q9Y2Q5	LTOR2_HUMAN	13612.9	5.3	Ragulator complex protein LAMTOR2 OS=Homo sapiens GN=LAMTOR2 PE=1 SV=1	1.63934	1 (2)	32.8	69.49
P61586	RHOA_HUMAN	22096.2	5.83	Transforming protein RhoA OS=Homo sapiens GN=RHOA PE=1 SV=1	1.63934	4 (5)	25.4	275.62
B7Z6S8	B7Z6S8_HUMAN	15187.1	10.73	Uncharacterized protein OS=Homo sapiens GN=RPL14 PE=2 SV=1	1.63934	2 (6)	45.3	257.74
P35998	PRS7_HUMAN	49002.3	5.71	26S protease regulatory subunit 7 OS=Homo sapiens GN=PSMC2 PE=1 SV=3	1.62295	7 (22)	63	674.81
P62195	PRS8_HUMAN	45768.1	7.11	26S protease regulatory subunit 8 OS=Homo sapiens GN=PSMC5 PE=1 SV=1	1.62295	3 (8)	33.7	194.33
Q53G85	Q53G85_HUMAN	50423.2	9.1	Elongation factor 1-alpha (Fragment) OS=Homo sapiens PE=2 SV=1	1.62295	6 (13)	35.1	407.24
P78417	GSTO1_HUMAN	27833.2	6.23	Glutathione S-transferase omega-1 OS=Homo sapiens GN=GSTO1 PE=1 SV=2	1.62295	2 (9)	34.4	219.87
Q5VY36	Q5VY36_HUMAN	23508.2	10.77	Novel protein similar to ribosomal protein L13a RPL13A OS=Homo sapiens GN=RP11-365K22.1-001 PE=4 SV=1	1.62295	2 (8)	38.9	228.93
Q5H9R2	Q5H9R2_HUMAN	13611.2	5.46	Putative uncharacterized protein DKFZp781K1356 OS=Homo sapiens GN=DKFZp781K1356 PE=2 SV=1	1.62295	2 (3)	23	172.31
Q99460	PSMD1_HUMAN	106795	5.25	26S proteasome non-ATPase regulatory subunit 1 OS=Homo sapiens GN=PSMD1 PE=1 SV=2	1.60656	5 (7)	14.3	238.5
P25398	RS12_HUMAN	14904.6	6.81	40S ribosomal protein S12 OS=Homo sapiens GN=RPS12 PE=1 SV=3	1.60656	8 (10)	70.5	1693.82
P24752	THIL_HUMAN	45455.8	8.98	Acetyl-CoA acetyltransferase, mitochondrial OS=Homo sapiens GN=ACAT1 PE=1 SV=1	1.60656	5 (8)	32.8	439.37
Q8IXM3	RM41_HUMAN	15430	9.58	39S ribosomal protein L41, mitochondrial OS=Homo sapiens GN=MRPL41 PE=1 SV=1	1.59016	2 (3)	31.4	95.26
Q9Y3A6	TMED5_HUMAN	26102.2	4.71	Transmembrane emp24 domain-containing protein 5 OS=Homo sapiens GN=TMED5 PE=1 SV=1	1.59016	2 (4)	4.3	116.56
Q14696	MESD_HUMAN	26231.4	7.6	LDLR chaperone MESD OS=Homo sapiens GN=MESDC2 PE=1 SV=2	1.57377	3 (7)	32.9	179.5
A8K761	A8K761_HUMAN	21048.3	8.72	NADH dehydrogenase (Ubiquinone) 1 beta subcomplex, 10, 22kDa, isoform CRA_b OS=Homo sapiens GN=NDUFB10 PE=2 SV=1	1.57377	5 (8)	31.8	321.84
E9PKE3	E9PKE3_HUMAN	68991.3	5.37	Uncharacterized protein OS=Homo sapiens GN=HSPA8 PE=3 SV=1	1.57377	4 (10)	3.3	380.02
Q5U676	Q5U676_HUMAN	37976	8.81	B3GAT3 protein (Fragment) OS=Homo sapiens GN=B3GAT3 PE=2 SV=1	1.55738	3 (3)	15	160.73
A8K750	A8K750_HUMAN	27647.1	8.22	cDNA FLJ78041, highly similar to Homo sapiens NADH dehydrogenase (ubiquinone) flavoprotein 2, 24kDa (NDUFV2), mRNA OS=Homo sapiens PE=2 SV=1	1.55738	2 (4)	3.7	161.96
B2RBW5	B2RBW5_HUMAN	86141.2	7.36	cDNA, FLJ95737, highly similar to Homo sapiens aconitase 2, mitochondrial (ACO2), nuclear geneencoding mitochondrial protein, mRNA OS=Homo sapiens PE=2 SV=1	1.55738	2 (14)	22.4	100.77
O75390	CISY_HUMAN	51907.6	8.45	Citrate synthase, mitochondrial OS=Homo sapiens GN=CS PE=1 SV=2	1.55738	2 (6)	16.7	93.25
Q53FT5	Q53FT5_HUMAN	47790.2	6.08	Proteasome 26S non-ATPase subunit 11 variant (Fragment) OS=Homo sapiens PE=2 SV=1	1.55738	8 (19)	12.5	960.95
Q9HDC9	APMAP_HUMAN	46621.9	5.82	Adipocyte plasma membrane-associated protein OS=Homo sapiens GN=APMAP PE=1 SV=2	1.54098	2 (6)	23.6	72.81
Q5TDE9	Q5TDE9_HUMAN	20928.2	9.61	Chromosome 1 open reading frame 57 OS=Homo sapiens GN=C1orf57 PE=2 SV=1	1.54098	7 (12)	31.6	777.59
Q14204	DYHC1_HUMAN	534809	6.01	Cytoplasmic dynein 1 heavy chain 1 OS=Homo sapiens GN=DYNC1H1 PE=1 SV=5	1.54098	3 (40)	14.7	230.01
F5H2F4	F5H2F4_HUMAN	111342	8.66	Uncharacterized protein OS=Homo sapiens GN=MTHFD1 PE=3 SV=1	1.52459	1 (8)	13.8	74.16
Q96EL3	RM53_HUMAN	12270.2	9.05	39S ribosomal protein L53, mitochondrial OS=Homo sapiens GN=MRPL53 PE=1 SV=1	1.5082	3 (6)	58	101.41
P36405	ARL3_HUMAN	20613.8	6.74	ADP-ribosylation factor-like protein 3 OS=Homo sapiens GN=ARL3 PE=1 SV=2	1.5082	4 (4)	30.2	188.79
Q9NZI8	IF2B1_HUMAN	63783.3	9.26	Insulin-like growth factor 2 mRNA-binding protein 1 OS=Homo sapiens GN=IGF2BP1 PE=1 SV=2	1.5082	2 (6)	14.4	132.51
Q14197	ICT1_HUMAN	23843.5	10.09	Peptidyl-tRNA hydrolase ICT1, mitochondrial OS=Homo sapiens GN=ICT1 PE=1 SV=1	1.5082	3 (6)	27.7	734.76
A8K2M0	A8K2M0_HUMAN	47450.6	5.09	Proteasome (Prosome, macropain) 26S subunit, ATPase, 4, isoform CRA_b OS=Homo sapiens GN=PSMC4 PE=2 SV=1	1.5082	5 (16)	11.3	325.91
E9PM69	E9PM69_HUMAN	44580.9	4.94	Uncharacterized protein OS=Homo sapiens GN=PSMC3 PE=3 SV=1	1.5082	9 (16)	11.6	584.94
P27449	VATL_HUMAN	15725.5	7.98	V-type proton ATPase 16 kDa proteolipid subunit OS=Homo sapiens GN=ATP6V0C PE=1 SV=1	1.5082	2 (2)	11.6	179.33
O95793	STAU1_HUMAN	63427.9	9.46	Double-stranded RNA-binding protein Staufen homolog 1 OS=Homo sapiens GN=STAU1 PE=1 SV=2	1.47541	2 (5)	13.9	121.72
P46781	RS9_HUMAN	22634.6	10.66	40S ribosomal protein S9 OS=Homo sapiens GN=RPS9 PE=1 SV=3	1.42623	12 (20)	30.3	974.14
