# Supplementary material for: SILAC-Based Proteomic Profiling of the Human MDA-MB-231 Metastatic Breast Cancer Cell Line in Response to the Two Antitumoral Lactoferrin Isoforms: The Secreted Lactoferrin and the Intracellular Delta-Lactoferrin
Source: PLoS One. 2014 Aug 12;9(8):e104563. doi: 10.1371/journal.pone.0104563 (PMC4130549; doi:10.1371/journal.pone.0104563)
Supplement: Table S10 — List of upregulated cytosolic proteins identified when high doses of hLf are used. (XLSX) [file pone.0104563.s012.xlsx]

## Sheet: Sheet1
AC	ID	MW	pI	Description	Global Ratio hLf/Control normalized	#QPep	Coverage (%)	Score
Q9UJX4	APC5_HUMAN	85707	6.4	Anaphase-promoting complex subunit 5 OS=Homo sapiens GN=ANAPC5 PE=1 SV=2	2.36842	1 (12)	22.6	128.95
O75531	BAF_HUMAN	10280.1	5.81	Barrier-to-autointegration factor OS=Homo sapiens GN=BANF1 PE=1 SV=1	1.84211	4 (7)	71.9	642.6
A8K4K1	A8K4K1_HUMAN	45822.8	5.58	cDNA FLJ78216, highly similar to Homo sapiens lysosomal neuraminidase, mRNA OS=Homo sapiens PE=2 SV=1	10.2982	1 (6)	0.8	98.29
Q96HR8	NAF1_HUMAN	53911.2	4.76	H/ACA ribonucleoprotein complex non-core subunit NAF1 OS=Homo sapiens GN=NAF1 PE=1 SV=2	2.05263	2 (5)	11.3	212.76
D3DR31	D3DR31_HUMAN	52079.8	8.55	Interferon-induced protein with tetratricopeptide repeats 1, isoform CRA_b OS=Homo sapiens GN=IFIT1 PE=4 SV=1	2.38596	7 (15)	46.1	480.33
Q147X3	NAA30_HUMAN	39864.8	5.38	N-alpha-acetyltransferase 30, NatC catalytic subunit OS=Homo sapiens GN=NAA30 PE=1 SV=1	4.14035	1 (4)	22.4	77.38
A6NJM2	A6NJM2_HUMAN	69711.7	8.44	Putative uncharacterized protein KIAA2013 OS=Homo sapiens GN=KIAA2013 PE=4 SV=1	13.6316	1 (5)	16.2	78.89
C9JRJ5	C9JRJ5_HUMAN	66918.6	7.44	Putative uncharacterized protein LIMD1 OS=Homo sapiens GN=LIMD1 PE=4 SV=1	1.94737	1 (3)	2	50.55
B7ZC39	B7ZC39_HUMAN	41870.5	5.71	SH3-domain GRB2-like endophilin B2 OS=Homo sapiens GN=SH3GLB2 PE=4 SV=1	3.73684	1 (11)	34.2	85.91
Q6IAJ3	Q6IAJ3_HUMAN	21001.6	6.51	TMEM9 protein OS=Homo sapiens GN=TMEM9 PE=2 SV=1	2.03509	1 (1)	11.8	87.84

## Sheet: Sheet2
AC	ID	MW	pI	Description	Global Ratio hLf/Control normalized	#QPep	Coverage (%)	Score
A6NJM2	A6NJM2_HUMAN	69711.7	8.44	Putative uncharacterized protein KIAA2013 OS=Homo sapiens GN=KIAA2013 PE=4 SV=1	13.6316	1 (5)	16.2	78.89
A8K4K1	A8K4K1_HUMAN	45822.8	5.58	cDNA FLJ78216, highly similar to Homo sapiens lysosomal neuraminidase, mRNA OS=Homo sapiens PE=2 SV=1	10.2982	1 (6)	0.8	98.29
Q147X3	NAA30_HUMAN	39864.8	5.38	N-alpha-acetyltransferase 30, NatC catalytic subunit OS=Homo sapiens GN=NAA30 PE=1 SV=1	4.14035	1 (4)	22.4	77.38
B7ZC39	B7ZC39_HUMAN	41870.5	5.71	SH3-domain GRB2-like endophilin B2 OS=Homo sapiens GN=SH3GLB2 PE=4 SV=1	3.73684	1 (11)	34.2	85.91
D3DR31	D3DR31_HUMAN	52079.8	8.55	Interferon-induced protein with tetratricopeptide repeats 1, isoform CRA_b OS=Homo sapiens GN=IFIT1 PE=4 SV=1	2.38596	7 (15)	46.1	480.33
Q9UJX4	APC5_HUMAN	85707	6.4	Anaphase-promoting complex subunit 5 OS=Homo sapiens GN=ANAPC5 PE=1 SV=2	2.36842	1 (12)	22.6	128.95
Q96HR8	NAF1_HUMAN	53911.2	4.76	H/ACA ribonucleoprotein complex non-core subunit NAF1 OS=Homo sapiens GN=NAF1 PE=1 SV=2	2.05263	2 (5)	11.3	212.76
Q6IAJ3	Q6IAJ3_HUMAN	21001.6	6.51	TMEM9 protein OS=Homo sapiens GN=TMEM9 PE=2 SV=1	2.03509	1 (1)	11.8	87.84
C9JRJ5	C9JRJ5_HUMAN	66918.6	7.44	Putative uncharacterized protein LIMD1 OS=Homo sapiens GN=LIMD1 PE=4 SV=1	1.94737	1 (3)	2	50.55
O75531	BAF_HUMAN	10280.1	5.81	Barrier-to-autointegration factor OS=Homo sapiens GN=BANF1 PE=1 SV=1	1.84211	4 (7)	71.9	642.6
