# Supplementary material for: SILAC-Based Proteomic Profiling of the Human MDA-MB-231 Metastatic Breast Cancer Cell Line in Response to the Two Antitumoral Lactoferrin Isoforms: The Secreted Lactoferrin and the Intracellular Delta-Lactoferrin
Source: PLoS One. 2014 Aug 12;9(8):e104563. doi: 10.1371/journal.pone.0104563 (PMC4130549; doi:10.1371/journal.pone.0104563)
Supplement: Table S11 — List of downregulated proteins identified when high doses of ΔLf are used. (XLSX) [file pone.0104563.s013.xlsx]

## Sheet: Sheet1
AC	ID	MW	pI	Description	Global Ratio ∆Lf/Control normalized	#Quantified Peptides	Coverage (%)	Score
A8K9U8	A8K9U8_HUMAN	80169.7	8.56	cDNA FLJ75480, highly similar to Human lactoferrin OS=Homo sapiens PE=2 SV=1	0	21 (40)	1.2	2117.01
B3KSL2	B3KSL2_HUMAN	78585.7	8.39	cDNA FLJ36533 fis, clone TRACH2004428, highly similar to Lactotransferrin (EC 3.4.21.-) (Fragment) OS=Homo sapiens PE=2 SV=1	0	18 (30)	44.9	3399.4
B3VL05	B3VL05_HUMAN	11535.9	6.17	Beta globin (Fragment) OS=Homo sapiens PE=3 SV=1	0	2 (2)	25.7	72.5
B2R4M6	B2R4M6_HUMAN	13258.6	5.71	cDNA, FLJ92148, highly similar to Homo sapiens S100 calcium binding protein A9 (calgranulin B) (S100A9), mRNA OS=Homo sapiens PE=4 SV=1	0	2 (6)	62.3	227.08
B7ZMD7	B7ZMD7_HUMAN	58401.2	6.47	Amylase, alpha 1A (Salivary) OS=Homo sapiens GN=AMY1A PE=2 SV=1	0	2 (11)	1.4	125.27
B3VMW0	B3VMW0_HUMAN	80188.7	8.51	Lactoferrin OS=Homo sapiens PE=2 SV=1	0	45 (62)	85	7566.57
D6RAK8	D6RAK8_HUMAN	56637.6	5.47	Putative uncharacterized protein C16orf13 OS=Homo sapiens GN=C16orf13 PE=4 SV=1	0	3 (5)	16	385.82
D6RAR4	D6RAR4_HUMAN	73660.3	6.69	Putative uncharacterized protein HGFAC OS=Homo sapiens GN=HGFAC PE=3 SV=1	0	2 (2)	0.5	69.65
P12259	FA5_HUMAN	252654	5.68	Coagulation factor V OS=Homo sapiens GN=F5 PE=1 SV=3	0	2 (16)	15.3	92.46
P12273	PIP_HUMAN	16846.9	8.26	Prolactin-inducible protein OS=Homo sapiens GN=PIP PE=1 SV=1	0	2 (4)	25.3	89.23
P01023	A2MG_HUMAN	164614	6.03	Alpha-2-macroglobulin OS=Homo sapiens GN=A2M PE=1 SV=2	0	2 (6)	7.9	84.32
B4DDT3	B4DDT3_HUMAN	54084.1	5.2	cDNA FLJ54622, highly similar to Prothrombin (EC 3.4.21.5) OS=Homo sapiens PE=2 SV=1	0.0175439	2 (3)	0.7	252.93
P04114	APOB_HUMAN	516651	6.58	Apolipoprotein B-100 OS=Homo sapiens GN=APOB PE=1 SV=2	0.0175439	3 (38)	13.6	200.7
Q53YJ2	Q53YJ2_HUMAN	11390.9	6.08	Dermcidin OS=Homo sapiens GN=PIF PE=2 SV=1	0.0175439	2 (4)	29.4	44.98
Q6MZM7	Q6MZM7_HUMAN	242944	5.15	Putative uncharacterized protein DKFZp686O12165 (Fragment) OS=Homo sapiens GN=DKFZp686O12165 PE=1 SV=1	0.157895	2 (7)	5.9	104.07
P12259	FA5_HUMAN	252686	5.68	Coagulation factor V OS=Homo sapiens GN=F5 PE=1 SV=4	0.157895	2 (7)	8.1	159.88
P05109	S10A8_HUMAN	10884.7	6.51	Protein S100-A8 OS=Homo sapiens GN=S100A8 PE=1 SV=1	0.157895	2 (7)	45.2	250.01
A8MWK3	A8MWK3_HUMAN	97379	4.67	Uncharacterized protein OS=Homo sapiens GN=CDH2 PE=2 SV=1	0.175439	4 (11)	22.3	253.25
Q92541	RTF1_HUMAN	76704.7	8.21	RNA polymerase-associated protein RTF1 homolog OS=Homo sapiens GN=RTF1 PE=1 SV=3	0.183333	2 (14)	21.5	90.81
Q7Z4V5	HDGR2_HUMAN	74443.3	7.11	Hepatoma-derived growth factor-related protein 2 OS=Homo sapiens GN=HDGFRP2 PE=1 SV=1	0.183333	3 (20)	39	160.38
Q8N3R9	MPP5_HUMAN	77530.6	5.77	MAGUK p55 subfamily member 5 OS=Homo sapiens GN=MPP5 PE=1 SV=3	0.263158	2 (8)	3.6	86.96
Q8NEU8	DP13B_HUMAN	74959.5	4.87	DCC-interacting protein 13-beta OS=Homo sapiens GN=APPL2 PE=1 SV=3	0.280702	9 (17)	36	732.3
B4DGU4	B4DGU4_HUMAN	85339.1	5.57	Uncharacterized protein OS=Homo sapiens GN=CTNNB1 PE=2 SV=1	0.298246	11 (30)	5.4	1420.97
Q9UII7	Q9UII7_HUMAN	100259	4.63	E-cadherin OS=Homo sapiens PE=2 SV=1	0.298246	2 (4)	0	71.1
C9JZR2	C9JZR2_HUMAN	105354	6.41	Uncharacterized protein OS=Homo sapiens GN=CTNND1 PE=4 SV=2	0.298246	3 (14)	2.2	92.22
A8K6R5	A8K6R5_HUMAN	98275.3	8.71	cDNA FLJ77568 OS=Homo sapiens PE=2 SV=1	0.315789	2 (7)	13.5	97.71
Q4VCS5	AMOT_HUMAN	118469	7.27	Angiomotin OS=Homo sapiens GN=AMOT PE=1 SV=1	0.315789	7 (25)	29.6	331.38
Q9NZN5	ARHGC_HUMAN	174094	5.49	Rho guanine nucleotide exchange factor 12 OS=Homo sapiens GN=ARHGEF12 PE=1 SV=1	0.333333	2 (26)	20.8	141.51
P35221	CTNA1_HUMAN	100693	5.95	Catenin alpha-1 OS=Homo sapiens GN=CTNNA1 PE=1 SV=1	0.333333	23 (44)	56.5	1914.9
O14908	GIPC1_HUMAN	36140.7	5.9	PDZ domain-containing protein GIPC1 OS=Homo sapiens GN=GIPC1 PE=1 SV=2	0.350877	6 (14)	56.5	1155.85
Q09666	AHNK_HUMAN	629213	5.8	Neuroblast differentiation-associated protein AHNAK OS=Homo sapiens GN=AHNAK PE=1 SV=2	0.350877	2 (64)	18.3	60.43
Q13428	TCOF_HUMAN	152243	9.06	Treacle protein OS=Homo sapiens GN=TCOF1 PE=1 SV=3	0.383333	4 (25)	24.6	126.52
P42166	LAP2A_HUMAN	76015.8	7.56	Lamina-associated polypeptide 2, isoform alpha OS=Homo sapiens GN=TMPO PE=1 SV=2	0.385965	23 (34)	67.7	1828.42
Q9UIL1	SCOC_HUMAN	18148.2	9	Short coiled-coil protein OS=Homo sapiens GN=SCOC PE=1 SV=2	0.385965	2 (2)	17.6	72.05
Q9BXW9	FACD2_HUMAN	168295	5.84	Fanconi anemia group D2 protein OS=Homo sapiens GN=FANCD2 PE=1 SV=1	0.385965	2 (5)	5.9	65.69
Q7Z7L8	CK096_HUMAN	46769.6	10.04	Uncharacterized protein C11orf96 OS=Homo sapiens GN=C11orf96 PE=1 SV=3	0.4	2 (7)	22.3	131.01
P18206	VINC_HUMAN	124292	5.5	Vinculin OS=Homo sapiens GN=VCL PE=1 SV=4	0.403509	6 (22)	33	235.97
A8KAH5	A8KAH5_HUMAN	41710.4	5.41	Uncharacterized protein OS=Homo sapiens GN=KIAA0174 PE=2 SV=1	0.403509	4 (10)	23.7	102.14
Q9ULX3	NOB1_HUMAN	47044.9	6.72	RNA-binding protein NOB1 OS=Homo sapiens GN=NOB1 PE=1 SV=1	0.416667	2 (5)	15.8	116.24
A8K513	A8K513_HUMAN	18848.9	11.62	HCG1994066, isoform CRA_a OS=Homo sapiens GN=hCG_1994066 PE=2 SV=1	0.421053	3 (7)	48.4	415.22
Q8IX12	CCAR1_HUMAN	133423	5.57	Cell division cycle and apoptosis regulator protein 1 OS=Homo sapiens GN=CCAR1 PE=1 SV=2	0.438596	4 (14)	20.7	363
Q9BQ04	RBM4B_HUMAN	40466.5	6.28	RNA-binding protein 4B OS=Homo sapiens GN=RBM4B PE=1 SV=1	0.438596	2 (6)	20.9	315.67
Q5EBL8	PDZ11_HUMAN	16121.3	6.65	PDZ domain-containing protein 11 OS=Homo sapiens GN=PDZD11 PE=1 SV=2	0.438596	4 (5)	62.9	442.73
B2R791	B2R791_HUMAN	77666	9.5	cDNA, FLJ93335, highly similar to Homo sapiens PRP3 pre-mRNA processing factor 3 homolog (yeast) (PRPF3), mRNA OS=Homo sapiens PE=2 SV=1	0.438596	9 (24)	46.6	622.23
Q8NI35	INADL_HUMAN	197046	4.84	InaD-like protein OS=Homo sapiens GN=INADL PE=1 SV=3	0.438596	2 (8)	7.4	89.22
B2R7V4	B2R7V4_HUMAN	59096.7	7.05	cDNA, FLJ93619, highly similar to Homo sapiens PRP4 pre-mRNA processing factor 4 homolog (yeast) (PRPF4), mRNA OS=Homo sapiens PE=2 SV=1	0.45614	6 (15)	43.5	475.78
Q6P2E9	EDC4_HUMAN	152992	5.55	Enhancer of mRNA-decapping protein 4 OS=Homo sapiens GN=EDC4 PE=1 SV=1	0.45614	2 (14)	14.1	140.29
B4E111	B4E111_HUMAN	144381	_	cDNA FLJ57346, highly similar to Homo sapiens Treacher Collins-Franceschetti syndrome 1 (TCOF1), transcript variant 1, mRNA (Fragment) OS=Homo sapiens PE=2 SV=1	0.466667	8 (39)	0	594.77
Q9NXE4	NSMA3_HUMAN	94033.3	8.11	Sphingomyelin phosphodiesterase 4 OS=Homo sapiens GN=SMPD4 PE=1 SV=2	0.473684	5 (9)	15.5	317.84
Q5VU08	Q5VU08_HUMAN	79447.3	5.92	Adducin 3 (Gamma) OS=Homo sapiens GN=ADD3 PE=2 SV=1	0.473684	3 (7)	2.7	366.97
Q6FGL0	Q6FGL0_HUMAN	26202.1	8.57	LGALS3 protein (Fragment) OS=Homo sapiens GN=LGALS3 PE=2 SV=1	0.473684	2 (5)	9	53.83
Q9UQ35	SRRM2_HUMAN	300179	12.05	Serine/arginine repetitive matrix protein 2 OS=Homo sapiens GN=SRRM2 PE=1 SV=2	0.483333	13 (63)	37.9	1035.68
Q13015	AF1Q_HUMAN	10054.9	4.4	Protein AF1q OS=Homo sapiens GN=MLLT11 PE=2 SV=1	0.483333	2 (2)	58.9	77.89
D3DSQ0	D3DSQ0_HUMAN	230041	4.95	Pericentriolar material 1, isoform CRA_a OS=Homo sapiens GN=PCM1 PE=4 SV=1	0.491228	3 (31)	0	448.89
P09012	SNRPA_HUMAN	31259.2	9.83	U1 small nuclear ribonucleoprotein A OS=Homo sapiens GN=SNRPA PE=1 SV=3	0.491228	7 (12)	39	815.26
B2RN10	B2RN10_HUMAN	122202	8.84	5-azacytidine induced 1 OS=Homo sapiens GN=AZI1 PE=2 SV=1	0.491228	5 (20)	2.8	369.5
P42167	LAP2B_HUMAN	50696.5	9.39	Lamina-associated polypeptide 2, isoforms beta/gamma OS=Homo sapiens GN=TMPO PE=1 SV=2	0.491228	15 (23)	62.1	1991.12
O15511	ARPC5_HUMAN	16367.3	5.47	Actin-related protein 2/3 complex subunit 5 OS=Homo sapiens GN=ARPC5 PE=1 SV=3	0.491228	3 (5)	30.5	247.54
Q96HR8	NAF1_HUMAN	53911.2	4.76	H/ACA ribonucleoprotein complex non-core subunit NAF1 OS=Homo sapiens GN=NAF1 PE=1 SV=2	0.5	2 (5)	11.3	212.76
Q9Y657	SPIN1_HUMAN	29695.8	6.46	Spindlin-1 OS=Homo sapiens GN=SPIN1 PE=1 SV=3	0.508772	6 (13)	67.2	587.33
Q4LE64	Q4LE64_HUMAN	239798	5.64	NUMA1 variant protein (Fragment) OS=Homo sapiens GN=NUMA1 variant protein PE=2 SV=1	0.508772	20 (62)	2	1183.06
Q86UY6	NAA40_HUMAN	27746.3	7.06	N-alpha-acetyltransferase 40, NatD catalytic subunit OS=Homo sapiens GN=NAA40 PE=2 SV=1	0.508772	4 (11)	46.8	392.54
P35611	ADDA_HUMAN	81303.9	5.6	Alpha-adducin OS=Homo sapiens GN=ADD1 PE=1 SV=2	0.508772	6 (13)	25.2	657.33
Q2LE71	Q2LE71_HUMAN	20779.4	8.78	Actin related protein 2/3 complex OS=Homo sapiens GN=ARPC3 PE=2 SV=1	0.508772	5 (9)	20.5	234.12
A6NCQ5	A6NCQ5_HUMAN	17318	9.91	Methionine sulfoxide reductase B2, isoform CRA_a OS=Homo sapiens GN=MSRB2 PE=4 SV=1	0.516667	2 (5)	45.9	96.28
Q9Y462	ZN711_HUMAN	87786.8	6.4	Zinc finger protein 711 OS=Homo sapiens GN=ZNF711 PE=1 SV=2	0.526316	5 (10)	26	593.46
P36969	GPX4_HUMAN	22674.2	8.69	Phospholipid hydroperoxide glutathione peroxidase, mitochondrial OS=Homo sapiens GN=GPX4 PE=1 SV=3	0.526316	4 (12)	52.8	405.81
Q4G0J3	LARP7_HUMAN	67142.5	9.57	La-related protein 7 OS=Homo sapiens GN=LARP7 PE=1 SV=1	0.526316	2 (11)	25.9	264.95
B4DY34	B4DY34_HUMAN	66791.2	7.74	cDNA FLJ60194, highly similar to WW domain-binding protein 11 OS=Homo sapiens PE=2 SV=1	0.526316	5 (18)	7.5	415.61
O43447	PPIH_HUMAN	19480.7	8.29	Peptidyl-prolyl cis-trans isomerase H OS=Homo sapiens GN=PPIH PE=1 SV=1	0.526316	6 (13)	58.8	764.03
A8KA56	A8KA56_HUMAN	95894	9.58	cDNA FLJ77678, highly similar to Homo sapiens DEAD (Asp-Glu-Ala-Asp) box polypeptide 23, mRNA OS=Homo sapiens PE=2 SV=1	0.526316	2 (14)	24.3	53.48
Q14191	WRN_HUMAN	164410	5.96	Werner syndrome ATP-dependent helicase OS=Homo sapiens GN=WRN PE=1 SV=2	0.526316	2 (19)	15.4	94.43
Q8WXA9	SREK1_HUMAN	59402	10.39	Splicing regulatory glutamine/lysine-rich protein 1 OS=Homo sapiens GN=SREK1 PE=1 SV=1	0.526316	2 (11)	29.9	233.63
Q9H9Q4	NHEJ1_HUMAN	33715.1	5.65	Non-homologous end-joining factor 1 OS=Homo sapiens GN=NHEJ1 PE=1 SV=1	0.526316	3 (4)	29.4	162.78
P61160	ARP2_HUMAN	45017.3	6.3	Actin-related protein 2 OS=Homo sapiens GN=ACTR2 PE=1 SV=1	0.526316	16 (22)	48.2	919.68
P83876	TXN4A_HUMAN	16889.3	5.53	Thioredoxin-like protein 4A OS=Homo sapiens GN=TXNL4A PE=1 SV=1	0.526316	2 (7)	35.2	478.8
Q53QM2	Q53QM2_HUMAN	47797.2	5.61	ARP3 actin-related protein 3 homolog (Yeast), isoform CRA_a OS=Homo sapiens GN=ACTR3 PE=2 SV=1	0.526316	14 (20)	14.4	1090.72
Q9NVM6	DJC17_HUMAN	34780.2	8.61	DnaJ homolog subfamily C member 17 OS=Homo sapiens GN=DNAJC17 PE=1 SV=1	0.526316	2 (4)	30.3	139.54
Q96PU4	UHRF2_HUMAN	91695.5	8.55	E3 ubiquitin-protein ligase UHRF2 OS=Homo sapiens GN=UHRF2 PE=1 SV=1	0.526316	2 (6)	19.8	170.57
Q9BXW6	OSBL1_HUMAN	109770	5.96	Oxysterol-binding protein-related protein 1 OS=Homo sapiens GN=OSBPL1A PE=1 SV=2	0.533333	2 (10)	2.5	138.5
Q8IYS1	P20D2_HUMAN	48088.1	5.56	Peptidase M20 domain-containing protein 2 OS=Homo sapiens GN=PM20D2 PE=1 SV=2	0.54386	3 (8)	23.9	292.18
Q9BWF3	RBM4_HUMAN	40687.8	6.61	RNA-binding protein 4 OS=Homo sapiens GN=RBM4 PE=1 SV=1	0.54386	7 (13)	47	463.52
Q16352	AINX_HUMAN	55528.5	5.34	Alpha-internexin OS=Homo sapiens GN=INA PE=1 SV=2	0.54386	3 (10)	28.9	423.08
Q7Z757	Q7Z757_HUMAN	133596	8.27	NUMA1 protein OS=Homo sapiens PE=2 SV=1	0.54386	9 (31)	41.6	489.75
Q9Y4Z0	LSM4_HUMAN	15511	10.02	U6 snRNA-associated Sm-like protein LSm4 OS=Homo sapiens GN=LSM4 PE=1 SV=1	0.54386	5 (10)	58.3	342.33
B2ZZ89	B2ZZ89_HUMAN	275237	5.39	Spectrin beta non-erythrocytic 1 OS=Homo sapiens GN=SPTBN1 PE=2 SV=1	0.54386	55 (108)	53.4	4158.21
Q9UPN9	TRI33_HUMAN	124623	6.23	E3 ubiquitin-protein ligase TRIM33 OS=Homo sapiens GN=TRIM33 PE=1 SV=3	0.54386	7 (18)	24.8	779.15
A9CQZ8	A9CQZ8_HUMAN	197038	6.16	Tight junction protein ZO-1 (Fragment) OS=Homo sapiens GN=TJP1 PE=2 SV=1	0.54386	7 (24)	21.4	334.88
P59998	ARPC4_HUMAN	19768.3	8.53	Actin-related protein 2/3 complex subunit 4 OS=Homo sapiens GN=ARPC4 PE=1 SV=3	0.54386	5 (10)	48.2	520.83
Q9UNS1	TIM_HUMAN	139598	5.28	Protein timeless homolog OS=Homo sapiens GN=TIMELESS PE=1 SV=2	0.54386	4 (10)	15	288.76
O15144	ARPC2_HUMAN	34425.5	6.84	Actin-related protein 2/3 complex subunit 2 OS=Homo sapiens GN=ARPC2 PE=1 SV=1	0.54386	9 (18)	48.3	400.78
A8K818	A8K818_HUMAN	55209.4	8.34	cDNA FLJ75784, highly similar to Homo sapiens CD3E antigen, epsilon polypeptide associated protein (CD3EAP), mRNA OS=Homo sapiens PE=2 SV=1	0.54386	4 (11)	46.3	591.44
Q9BRP8	WIBG_HUMAN	22642	9.45	Partner of Y14 and mago OS=Homo sapiens GN=WIBG PE=1 SV=1	0.54386	2 (6)	53.9	112.01
Q86WJ1	CHD1L_HUMAN	101491	6.45	Chromodomain-helicase-DNA-binding protein 1-like OS=Homo sapiens GN=CHD1L PE=1 SV=2	0.54386	2 (16)	19.6	106.26
A6NKV8	A6NKV8_HUMAN	42379.4	4.41	Uncharacterized protein OS=Homo sapiens GN=PAIP1 PE=4 SV=1	0.54386	5 (7)	29.7	329.19
Q9BTT9	Q9BTT9_HUMAN	77176.1	6.09	GYS1 protein OS=Homo sapiens GN=GYS1 PE=2 SV=1	0.55	7 (17)	0.5	412.63
Q8IZQ5	SELH_HUMAN	13503.2	9.76	Selenoprotein H OS=Homo sapiens GN=SELH PE=1 SV=2	0.55	5 (6)	38.5	686.29
Q02880	TOP2B_HUMAN	184122	8.14	DNA topoisomerase 2-beta OS=Homo sapiens GN=TOP2B PE=1 SV=3	0.55	4 (27)	21.6	180.54
Q9UH99	SUN2_HUMAN	80489.6	6.27	SUN domain-containing protein 2 OS=Homo sapiens GN=SUN2 PE=1 SV=3	0.561404	14 (24)	50.9	1485.05
Q9BUQ8	DDX23_HUMAN	95866	9.58	Probable ATP-dependent RNA helicase DDX23 OS=Homo sapiens GN=DDX23 PE=1 SV=3	0.561404	17 (37)	51.8	927.17
Q8N1G0	ZN687_HUMAN	131898	8.56	Zinc finger protein 687 OS=Homo sapiens GN=ZNF687 PE=1 SV=1	0.561404	3 (9)	13.3	207.63
Q13426	XRCC4_HUMAN	38548.1	4.91	DNA repair protein XRCC4 OS=Homo sapiens GN=XRCC4 PE=1 SV=2	0.561404	2 (10)	40.2	543.65
Q8WWY3	PRP31_HUMAN	55649.5	5.63	U4/U6 small nuclear ribonucleoprotein Prp31 OS=Homo sapiens GN=PRPF31 PE=1 SV=2	0.561404	9 (17)	8.2	646.14
Q5TAL4	Q5TAL4_HUMAN	17552.3	9.71	U1 small nuclear ribonucleoprotein C OS=Homo sapiens GN=SNRPC PE=2 SV=1	0.561404	3 (7)	27.7	1281.48
Q13813	SPTA2_HUMAN	285163	5.22	Spectrin alpha chain, brain OS=Homo sapiens GN=SPTAN1 PE=1 SV=3	0.561404	65 (129)	64.4	5080.91
Q12972	PP1R8_HUMAN	38625.9	6.88	Nuclear inhibitor of protein phosphatase 1 OS=Homo sapiens GN=PPP1R8 PE=1 SV=2	0.561404	3 (10)	46.2	304.71
Q9UQB8	BAIP2_HUMAN	61114.7	8.99	Brain-specific angiogenesis inhibitor 1-associated protein 2 OS=Homo sapiens GN=BAIAP2 PE=1 SV=1	0.561404	2 (6)	23	80
Q9Y383	LC7L2_HUMAN	46941.8	10.02	Putative RNA-binding protein Luc7-like 2 OS=Homo sapiens GN=LUC7L2 PE=1 SV=2	0.561404	5 (16)	38	261.76
B0QYK1	B0QYK1_HUMAN	62754.1	9.43	Ewing sarcoma breakpoint region 1 OS=Homo sapiens GN=EWSR1 PE=4 SV=1	0.561404	7 (19)	40.8	907.26
Q8N5W9	F101B_HUMAN	23209.7	5.27	Protein FAM101B OS=Homo sapiens GN=FAM101B PE=1 SV=1	0.561404	2 (6)	40.7	146.82
O43491	E41L2_HUMAN	113032	5.34	Band 4.1-like protein 2 OS=Homo sapiens GN=EPB41L2 PE=1 SV=1	0.561404	3 (21)	27.1	209.56
P05091	ALDH2_HUMAN	56858.8	6.63	Aldehyde dehydrogenase, mitochondrial OS=Homo sapiens GN=ALDH2 PE=1 SV=2	0.566667	17 (30)	70	2864.08
Q13541	4EBP1_HUMAN	12686.1	5.32	Eukaryotic translation initiation factor 4E-binding protein 1 OS=Homo sapiens GN=EIF4EBP1 PE=1 SV=3	0.566667	3 (5)	70.3	362.36
Q15459	SF3A1_HUMAN	88887.5	5.15	Splicing factor 3A subunit 1 OS=Homo sapiens GN=SF3A1 PE=1 SV=1	0.578947	19 (44)	55.2	1844.62
O95777	NAA38_HUMAN	10396.3	4.34	N-alpha-acetyltransferase 38, NatC auxiliary subunit OS=Homo sapiens GN=NAA38 PE=1 SV=3	0.578947	4 (6)	82.5	597.52
P62310	LSM3_HUMAN	11838	4.58	U6 snRNA-associated Sm-like protein LSm3 OS=Homo sapiens GN=LSM3 PE=1 SV=2	0.578947	3 (5)	54.9	440.76
Q7KZS0	Q7KZS0_HUMAN	20658.5	8.69	Ubiquitin carrier protein OS=Homo sapiens GN=UBE2I PE=2 SV=1	0.578947	7 (9)	37.5	771.51
P05204	HMGN2_HUMAN	9387.06	10	Non-histone chromosomal protein HMG-17 OS=Homo sapiens GN=HMGN2 PE=1 SV=3	0.578947	2 (4)	35.6	144.21
Q9UQR0	SCML2_HUMAN	78063.2	8.79	Sex comb on midleg-like protein 2 OS=Homo sapiens GN=SCML2 PE=1 SV=1	0.578947	13 (31)	54.3	585.72
F5GYC9	F5GYC9_HUMAN	17518	7.78	Uncharacterized protein OS=Homo sapiens GN=AIF1L PE=4 SV=1	0.578947	2 (6)	43.9	765.52
Q13469	NFAC2_HUMAN	100996	6.87	Nuclear factor of activated T-cells, cytoplasmic 2 OS=Homo sapiens GN=NFATC2 PE=1 SV=2	0.578947	2 (7)	13.7	119.79
Q1ZYL5	Q1ZYL5_HUMAN	28491.6	4.75	Tropomyosin 1 alpha variant 6 OS=Homo sapiens PE=2 SV=1	0.578947	11 (21)	58	872.28
P67936	TPM4_HUMAN	28618.5	4.67	Tropomyosin alpha-4 chain OS=Homo sapiens GN=TPM4 PE=1 SV=3	0.578947	17 (31)	84.3	2004.61
P09493	TPM1_HUMAN	32745.7	4.69	Tropomyosin alpha-1 chain OS=Homo sapiens GN=TPM1 PE=1 SV=2	0.578947	10 (22)	53.5	1030.96
D9YZV2	D9YZV2_HUMAN	32845.7	4.69	Tropomyosin 1 (Alpha) isoform 5 OS=Homo sapiens GN=TPM1 PE=3 SV=1	0.578947	11 (25)	56	979.34
P06753	TPM3_HUMAN	32855.8	4.68	Tropomyosin alpha-3 chain OS=Homo sapiens GN=TPM3 PE=1 SV=1	0.578947	13 (25)	67.3	1780.15
P49761	CLK3_HUMAN	74267.4	9.94	Dual specificity protein kinase CLK3 OS=Homo sapiens GN=CLK3 PE=1 SV=3	0.578947	2 (8)	3.2	155.37
Q5VU58	Q5VU58_HUMAN	29018.8	4.72	Tropomyosin 3 OS=Homo sapiens GN=TPM3 PE=2 SV=1	0.578947	21 (36)	89.1	3211.38
Q7Z309	F122B_HUMAN	27139.2	5.98	Protein FAM122B OS=Homo sapiens GN=FAM122B PE=1 SV=2	0.583333	3 (5)	29.6	249.71
Q9BUR4	WAP53_HUMAN	60127.4	4.46	Telomerase Cajal body protein 1 OS=Homo sapiens GN=WRAP53 PE=1 SV=1	0.596491	2 (2)	0.5	183.5
B4DUA4	B4DUA4_HUMAN	16028.1	10.12	cDNA FLJ57437, highly similar to Splicing factor, arginine/serine-rich 5 OS=Homo sapiens PE=2 SV=1	0.596491	2 (4)	30.9	378.13
Q69YN4	VIR_HUMAN	203552	4.9	Protein virilizer homolog OS=Homo sapiens GN=KIAA1429 PE=1 SV=2	0.596491	12 (31)	22.1	941.01
P63279	UBC9_HUMAN	18223.3	8.87	SUMO-conjugating enzyme UBC9 OS=Homo sapiens GN=UBE2I PE=1 SV=1	0.596491	9 (11)	58.9	1002.9
O75400	PR40A_HUMAN	109022	7.18	Pre-mRNA-processing factor 40 homolog A OS=Homo sapiens GN=PRPF40A PE=1 SV=2	0.596491	10 (28)	30.1	644.76
Q15651	HMGN3_HUMAN	10659.5	9.66	High mobility group nucleosome-binding domain-containing protein 3 OS=Homo sapiens GN=HMGN3 PE=1 SV=2	0.596491	2 (5)	58.6	105.4
P49756	RBM25_HUMAN	100467	6.06	RNA-binding protein 25 OS=Homo sapiens GN=RBM25 PE=1 SV=3	0.596491	12 (36)	43.3	892.68
P80723	BASP1_HUMAN	22680	4.64	Brain acid soluble protein 1 OS=Homo sapiens GN=BASP1 PE=1 SV=2	0.596491	2 (5)	54.6	134.71
Q7Z417	NUFP2_HUMAN	76131.8	8.7	Nuclear fragile X mental retardation-interacting protein 2 OS=Homo sapiens GN=NUFIP2 PE=1 SV=1	0.596491	2 (5)	2.3	132.47
Q5U5X0	LYRM7_HUMAN	12004.5	9.67	LYR motif-containing protein 7 OS=Homo sapiens GN=LYRM7 PE=1 SV=1	0.6	4 (6)	55.8	350.6
B2WTI4	B2WTI4_HUMAN	42147.5	9.48	Phosphatidylserine receptor transcript variant 2 OS=Homo sapiens GN=JMJD6 PE=2 SV=1	0.6	3 (6)	30.7	511.19
P11388	TOP2A_HUMAN	175017	8.82	DNA topoisomerase 2-alpha OS=Homo sapiens GN=TOP2A PE=1 SV=3	0.6	11 (40)	32.3	543.85
Q2HXV9	Q2HXV9_HUMAN	130253	6.26	RACK7 isoform d OS=Homo sapiens PE=2 SV=1	0.614035	12 (24)	30.2	1211.64
O95816	BAG2_HUMAN	23928.3	6.25	BAG family molecular chaperone regulator 2 OS=Homo sapiens GN=BAG2 PE=1 SV=1	0.614035	6 (12)	50.7	688.69
Q08170	SRSF4_HUMAN	56759.4	11.52	Serine/arginine-rich splicing factor 4 OS=Homo sapiens GN=SRSF4 PE=1 SV=2	0.614035	3 (14)	33.2	365.07
Q6FGG1	Q6FGG1_HUMAN	10941.7	6.04	LSM2 homolog, U6 small nuclear RNA associated (S. cerevisiae) OS=Homo sapiens GN=LSM2 PE=4 SV=1	0.614035	6 (10)	90.8	1291.44
A8CG34	P121C_HUMAN	125382	10.38	Nuclear envelope pore membrane protein POM 121C OS=Homo sapiens GN=POM121C PE=1 SV=2	0.614035	2 (12)	13.5	153.55
Q15007	FL2D_HUMAN	44387.8	5.12	Pre-mRNA-splicing regulator WTAP OS=Homo sapiens GN=WTAP PE=1 SV=2	0.614035	8 (12)	36.9	624.11
Q53GS9	SNUT2_HUMAN	65738.9	9.02	U4/U6.U5 tri-snRNP-associated protein 2 OS=Homo sapiens GN=USP39 PE=1 SV=2	0.614035	4 (8)	23.9	341.15
O43924	PDE6D_HUMAN	17522.9	5.57	Retinal rod rhodopsin-sensitive cGMP 3',5'-cyclic phosphodiesterase subunit delta OS=Homo sapiens GN=PDE6D PE=1 SV=1	0.614035	3 (3)	38	137.61
Q5VTL8	PR38B_HUMAN	64657.3	10.54	Pre-mRNA-splicing factor 38B OS=Homo sapiens GN=PRPF38B PE=1 SV=1	0.614035	2 (9)	21.8	47.92
O60828	PQBP1_HUMAN	30511	5.92	Polyglutamine-binding protein 1 OS=Homo sapiens GN=PQBP1 PE=1 SV=1	0.614035	5 (11)	43.8	830.82
Q96N67	DOCK7_HUMAN	244289	6.34	Dedicator of cytokinesis protein 7 OS=Homo sapiens GN=DOCK7 PE=1 SV=4	0.614035	6 (26)	18.4	255.89
F5H7S3	F5H7S3_HUMAN	27530.1	4.81	Uncharacterized protein OS=Homo sapiens GN=TPM1 PE=3 SV=1	0.614035	12 (24)	60.5	800.33
B7Z722	B7Z722_HUMAN	28647.5	4.77	Tropomyosin 1 (Alpha), isoform CRA_i OS=Homo sapiens GN=TPM1 PE=2 SV=1	0.614035	12 (25)	62.5	958.42
Q96IZ0	PAWR_HUMAN	36659.5	5.35	PRKC apoptosis WT1 regulator protein OS=Homo sapiens GN=PAWR PE=1 SV=1	0.614035	3 (7)	29.1	871.17
P34949	MPI_HUMAN	47196	5.62	Mannose-6-phosphate isomerase OS=Homo sapiens GN=MPI PE=1 SV=2	0.616667	9 (21)	59.6	1208.06
B4DNM0	B4DNM0_HUMAN	72854.2	4.4	cDNA FLJ60738, highly similar to RNA polymerase-associated protein LEO1 OS=Homo sapiens PE=2 SV=1	0.616667	2 (11)	4.3	60.85
P36969	GPX4_HUMAN	22674.2	8.69	Phospholipid hydroperoxide glutathione peroxidase, mitochondrial OS=Homo sapiens GN=GPX4 PE=1 SV=3	0.616667	6 (15)	69	627.56
Q53FR0	Q53FR0_HUMAN	57440.5	5.88	Serine/threonine-protein phosphatase (Fragment) OS=Homo sapiens PE=2 SV=1	0.616667	2 (4)	17.8	74.62
Q9Y6H1	CHCH2_HUMAN	15730.8	9.43	Coiled-coil-helix-coiled-coil-helix domain-containing protein 2, mitochondrial OS=Homo sapiens GN=CHCHD2 PE=1 SV=1	0.616667	3 (4)	33.8	488.79
B2RAR5	B2RAR5_HUMAN	107644	8.49	cDNA, FLJ95067 OS=Homo sapiens PE=2 SV=1	0.631579	16 (41)	46	1334.36
O75940	SPF30_HUMAN	26865.5	6.78	Survival of motor neuron-related-splicing factor 30 OS=Homo sapiens GN=SMNDC1 PE=1 SV=1	0.631579	6 (8)	51.3	709.75
O43290	SNUT1_HUMAN	90371.3	5.89	U4/U6.U5 tri-snRNP-associated protein 1 OS=Homo sapiens GN=SART1 PE=1 SV=1	0.631579	17 (32)	48.9	1955.28
P49959	MRE11_HUMAN	80885.4	5.61	Double-strand break repair protein MRE11A OS=Homo sapiens GN=MRE11A PE=1 SV=3	0.631579	9 (28)	44.2	877.27
B2R6H6	B2R6H6_HUMAN	27686.5	9.58	cDNA, FLJ92954, highly similar to Homo sapiens TAF9-like RNA polymerase II, TATA box binding protein (TBP)-associated factor, 31kDa (TAF9L), mRNA OS=Homo sapiens PE=2 SV=1	0.631579	6 (12)	53.4	335.77
O95782	AP2A1_HUMAN	108561	6.63	AP-2 complex subunit alpha-1 OS=Homo sapiens GN=AP2A1 PE=1 SV=3	0.631579	4 (20)	26	104.4
O75937	DNJC8_HUMAN	29823.4	9.04	DnaJ homolog subfamily C member 8 OS=Homo sapiens GN=DNAJC8 PE=1 SV=2	0.631579	5 (13)	64.4	390.05
Q9BPX5	ARP5L_HUMAN	16930.8	6.15	Actin-related protein 2/3 complex subunit 5-like protein OS=Homo sapiens GN=ARPC5L PE=1 SV=1	0.631579	4 (7)	47.1	503.06
Q9UHX1	PUF60_HUMAN	60008.7	5.19	Poly(U)-binding-splicing factor PUF60 OS=Homo sapiens GN=PUF60 PE=1 SV=1	0.631579	7 (16)	39.4	634.92
Q8N684	CPSF7_HUMAN	52189.3	7.82	Cleavage and polyadenylation specificity factor subunit 7 OS=Homo sapiens GN=CPSF7 PE=1 SV=1	0.631579	2 (11)	1.6	385.79
C5H3H2	C5H3H2_HUMAN	11716.8	4.91	Chromosome 10 open reading frame 104, isoform CRA_a OS=Homo sapiens GN=C10orf104 PE=4 SV=1	0.631579	2 (2)	24.5	95.5
Q12768	STRUM_HUMAN	135113	6.54	WASH complex subunit strumpellin OS=Homo sapiens GN=KIAA0196 PE=1 SV=1	0.633333	2 (13)	14.4	177.46
P49753	ACOT2_HUMAN	53583.9	8.7	Acyl-coenzyme A thioesterase 2, mitochondrial OS=Homo sapiens GN=ACOT2 PE=1 SV=6	0.633333	3 (10)	32.9	192.65
O00625	PIR_HUMAN	32207.3	6.42	Pirin OS=Homo sapiens GN=PIR PE=1 SV=1	0.633333	9 (14)	56.6	383.01
P62314	SMD1_HUMAN	13273.4	11.56	Small nuclear ribonucleoprotein Sm D1 OS=Homo sapiens GN=SNRPD1 PE=1 SV=1	0.649123	5 (6)	70.6	1863.26
B4DLJ5	B4DLJ5_HUMAN	102502	5.13	cDNA FLJ55716, highly similar to Desmocollin-2 OS=Homo sapiens PE=2 SV=1	0.649123	2 (9)	14.4	294.75
Q5XPV6	Q5XPV6_HUMAN	23812.2	10.71	Small nuclear ribonucleoprotein polypeptide B OS=Homo sapiens PE=2 SV=1	0.649123	9 (16)	54.5	2417.69
A6NEM2	A6NEM2_HUMAN	215338	7.04	Uncharacterized protein OS=Homo sapiens GN=HCFC1 PE=4 SV=2	0.649123	3 (16)	11.7	200.97
P46060	RAGP1_HUMAN	63958.5	4.63	Ran GTPase-activating protein 1 OS=Homo sapiens GN=RANGAP1 PE=1 SV=1	0.649123	10 (27)	54.9	909
Q9NWB6	ARGL1_HUMAN	33196.8	10.35	Arginine and glutamate-rich protein 1 OS=Homo sapiens GN=ARGLU1 PE=1 SV=1	0.649123	3 (9)	30	102.84
P56545	CTBP2_HUMAN	49427.3	6.47	C-terminal-binding protein 2 OS=Homo sapiens GN=CTBP2 PE=1 SV=1	0.649123	8 (16)	37.3	802.95
Q59G94	Q59G94_HUMAN	53163.3	9.13	Zinc finger protein 207 variant (Fragment) OS=Homo sapiens PE=2 SV=1	0.649123	3 (8)	20.4	200.03
P14621	ACYP2_HUMAN	11189.6	9.52	Acylphosphatase-2 OS=Homo sapiens GN=ACYP2 PE=1 SV=2	0.65	2 (5)	34.3	138.49
Q9NY27	PP4R2_HUMAN	47268	4.48	Serine/threonine-protein phosphatase 4 regulatory subunit 2 OS=Homo sapiens GN=PPP4R2 PE=1 SV=3	0.65	3 (11)	31.4	240.36
Q6P1K2	PMF1_HUMAN	23495.9	5.39	Polyamine-modulated factor 1 OS=Homo sapiens GN=PMF1 PE=1 SV=2	0.666667	5 (8)	41	687.78
A8K7V1	A8K7V1_HUMAN	59138.3	5.27	cDNA FLJ78053, highly similar to Homo sapiens splicing factor 3a, subunit 3, 60kDa (SF3A3), mRNA OS=Homo sapiens PE=2 SV=1	0.666667	16 (30)	2.2	2217.59
P49795	RGS19_HUMAN	25246.9	5.43	Regulator of G-protein signaling 19 OS=Homo sapiens GN=RGS19 PE=1 SV=1	0.666667	1 (1)	3.8	93.7
Q5TZW2	Q5TZW2_HUMAN	34241.6	5.45	Deoxyribonuclease OS=Homo sapiens PE=2 SV=1	0.666667	2 (2)	5	67.99
P51531	SMCA2_HUMAN	181794	6.76	Probable global transcription activator SNF2L2 OS=Homo sapiens GN=SMARCA2 PE=1 SV=2	0.666667	9 (50)	31.9	631.24
B7Z2R8	B7Z2R8_HUMAN	137474	7.99	cDNA FLJ53324, highly similar to Tight junction protein ZO-2 OS=Homo sapiens PE=2 SV=1	0.666667	5 (21)	21.3	452.18
Q9NV56	MRGBP_HUMAN	22574	5.57	MRG-binding protein OS=Homo sapiens GN=MRGBP PE=1 SV=1	0.666667	2 (3)	24.5	197.68
P27105	STOM_HUMAN	31881.8	7.71	Erythrocyte band 7 integral membrane protein OS=Homo sapiens GN=STOM PE=1 SV=3	0.666667	3 (7)	31.9	130.6
Q12933	TRAF2_HUMAN	57590.4	7.66	TNF receptor-associated factor 2 OS=Homo sapiens GN=TRAF2 PE=1 SV=2	0.666667	2 (16)	45.1	352.37
A8MW06	TMSL3_HUMAN	5059.54	5.02	Thymosin beta-4-like protein 3 OS=Homo sapiens GN=TMSL3 PE=2 SV=1	0.666667	8 (9)	201.4	1102.12
Q8N7H5	PAF1_HUMAN	60110.2	4.53	RNA polymerase II-associated factor 1 homolog OS=Homo sapiens GN=PAF1 PE=1 SV=2	0.666667	5 (10)	25	268.72
Q9NV31	IMP3_HUMAN	21950.6	9.54	U3 small nucleolar ribonucleoprotein protein IMP3 OS=Homo sapiens GN=IMP3 PE=1 SV=1	0.666667	2 (4)	35.3	237.51
D6RI12	D6RI12_HUMAN	598557	6.05	Putative uncharacterized protein RNF213 OS=Homo sapiens GN=RNF213 PE=4 SV=1	0.683333	2 (44)	14.8	58.78
Q8IY43	Q8IY43_HUMAN	22774.9	6.09	CRADD protein OS=Homo sapiens GN=CRADD PE=2 SV=1	0.683333	2 (4)	8.6	285.34
A6NED2	RCCD1_HUMAN	40453.1	5.18	RCC1 domain-containing protein 1 OS=Homo sapiens GN=RCCD1 PE=1 SV=1	0.683333	3 (5)	22.1	376.73
O43819	SCO2_HUMAN	29962.5	9.01	Protein SCO2 homolog, mitochondrial OS=Homo sapiens GN=SCO2 PE=1 SV=3	0.683333	2 (6)	36.8	61.37
Q6NUK7	Q6NUK7_HUMAN	66223	9.17	LYN protein (Fragment) OS=Homo sapiens GN=LYN PE=2 SV=1	0.684211	2 (14)	35.9	360.72
P62316	SMD2_HUMAN	13632.3	9.92	Small nuclear ribonucleoprotein Sm D2 OS=Homo sapiens GN=SNRPD2 PE=1 SV=1	0.684211	9 (18)	71.2	2171.58
Q68E01	INT3_HUMAN	119533	5.53	Integrator complex subunit 3 OS=Homo sapiens GN=INTS3 PE=1 SV=1	0.684211	2 (11)	21.7	175.75
B4E312	B4E312_HUMAN	40282.3	9.5	cDNA FLJ53422, highly similar to TATA-binding protein-associated factor 2N OS=Homo sapiens PE=2 SV=1	0.684211	5 (10)	50.1	845.78
O14776	TCRG1_HUMAN	124051	8.71	Transcription elongation regulator 1 OS=Homo sapiens GN=TCERG1 PE=1 SV=2	0.684211	4 (33)	36.2	191.29
Q8IY57	YAF2_HUMAN	20117	9.74	YY1-associated factor 2 OS=Homo sapiens GN=YAF2 PE=1 SV=3	0.684211	3 (4)	31.1	226.76
A7YIJ8	A7YIJ8_HUMAN	71175.7	6.3	Radixin isoform b OS=Homo sapiens GN=RDX PE=2 SV=1	0.684211	4 (17)	1.1	363.8
B4DYZ9	B4DYZ9_HUMAN	109289	6.8	Uncharacterized protein OS=Homo sapiens GN=TRIM24 PE=2 SV=1	0.684211	2 (8)	0.9	54.3
Q9NWH2	CF035_HUMAN	14805.6	9.17	UPF0463 transmembrane protein C6orf35 OS=Homo sapiens GN=C6orf35 PE=2 SV=1	0.7	2 (3)	21.3	124.87
Q8N9F7	GDPD1_HUMAN	36429.1	8.66	Glycerophosphodiester phosphodiesterase domain-containing protein 1 OS=Homo sapiens GN=GDPD1 PE=1 SV=2	0.7	2 (8)	33.4	338.34
Q8N8N7	PTGR2_HUMAN	38930.5	5.27	Prostaglandin reductase 2 OS=Homo sapiens GN=PTGR2 PE=1 SV=1	0.7	6 (9)	50.1	517.45
Q7LG56	RIR2B_HUMAN	40938.5	4.89	Ribonucleoside-diphosphate reductase subunit M2 B OS=Homo sapiens GN=RRM2B PE=1 SV=1	0.7	7 (13)	39	326.09
Q96ST2	IWS1_HUMAN	91956.2	4.58	Protein IWS1 homolog OS=Homo sapiens GN=IWS1 PE=1 SV=2	0.7	5 (18)	28	288.06
Q59ED2	Q59ED2_HUMAN	91633.3	_	Procollagen-lysine, 2-oxoglutarate 5-dioxygenase 2 isoform b variant (Fragment) OS=Homo sapiens PE=2 SV=1	0.7	7 (23)	0	685.63
O00203	AP3B1_HUMAN	121815	5.76	AP-3 complex subunit beta-1 OS=Homo sapiens GN=AP3B1 PE=1 SV=3	0.7	12 (34)	37.8	464.26
Q15642	CIP4_HUMAN	68538.3	5.55	Cdc42-interacting protein 4 OS=Homo sapiens GN=TRIP10 PE=1 SV=3	0.7	3 (4)	22.6	119.01
Q2M2I8	AAK1_HUMAN	104562	6.16	AP2-associated protein kinase 1 OS=Homo sapiens GN=AAK1 PE=1 SV=3	0.7	2 (7)	13	60.8
