# Supplementary material for: SILAC-Based Proteomic Profiling of the Human MDA-MB-231 Metastatic Breast Cancer Cell Line in Response to the Two Antitumoral Lactoferrin Isoforms: The Secreted Lactoferrin and the Intracellular Delta-Lactoferrin
Source: PLoS One. 2014 Aug 12;9(8):e104563. doi: 10.1371/journal.pone.0104563 (PMC4130549; doi:10.1371/journal.pone.0104563)
Supplement: Table S12 — List of downregulated proteins identified when high doses of hLf are used. (XLSX) [file pone.0104563.s014.xlsx]

## Sheet: Sheet1
AC	ID	MW	pI	Description	Global Ratio hLf/Control normalized	#Quantified Peptides	Coverage (%)	Score
O15511	ARPC5_HUMAN	16367.3	5.47	Actin-related protein 2/3 complex subunit 5 OS=Homo sapiens GN=ARPC5 PE=1 SV=3	0.688525	3 (5)	30.5	247.54
D9YZV2	D9YZV2_HUMAN	32845.7	4.69	Tropomyosin 1 (Alpha) isoform 5 OS=Homo sapiens GN=TPM1 PE=3 SV=1	0.688525	11 (25)	56	979.34
P06753	TPM3_HUMAN	32855.8	4.68	Tropomyosin alpha-3 chain OS=Homo sapiens GN=TPM3 PE=1 SV=1	0.688525	13 (25)	67.3	1780.15
P49761	CLK3_HUMAN	74267.4	9.94	Dual specificity protein kinase CLK3 OS=Homo sapiens GN=CLK3 PE=1 SV=3	0.688525	2 (8)	3.2	155.37
Q8N684	CPSF7_HUMAN	52189.3	7.82	Cleavage and polyadenylation specificity factor subunit 7 OS=Homo sapiens GN=CPSF7 PE=1 SV=1	0.688525	2 (11)	1.6	385.79
Q5VU58	Q5VU58_HUMAN	29018.8	4.72	Tropomyosin 3 OS=Homo sapiens GN=TPM3 PE=2 SV=1	0.672131	21 (36)	89.1	3211.38
Q5VU66	Q5VU66_HUMAN	29023.8	4.73	Tropomyosin 3 OS=Homo sapiens GN=TPM3 PE=2 SV=1	0.672131	20 (32)	73.8	3122.33
P62273	RS29_HUMAN	6900.39	10.17	40S ribosomal protein S29 OS=Homo sapiens GN=RPS29 PE=1 SV=2	0.672131	2 (4)	58.9	154.57
C9JZR2	C9JZR2_HUMAN	105354	6.41	Uncharacterized protein OS=Homo sapiens GN=CTNND1 PE=4 SV=2	0.655738	3 (14)	2.2	92.22
Q4VCS5	AMOT_HUMAN	118469	7.27	Angiomotin OS=Homo sapiens GN=AMOT PE=1 SV=1	0.639344	7 (25)	29.6	331.38
Q14152	EIF3A_HUMAN	166867	6.38	Eukaryotic translation initiation factor 3 subunit A OS=Homo sapiens GN=EIF3A PE=1 SV=1	0.540984	4 (25)	32.6	138.16
O95218	ZRAB2_HUMAN	37838.2	10.03	Zinc finger Ran-binding domain-containing protein 2 OS=Homo sapiens GN=ZRANB2 PE=1 SV=2	0.540984	3 (7)	33.9	303.27
Q59G24	Q59G24_HUMAN	15125.8	9.37	Activated RNA polymerase II transcription cofactor 4 variant (Fragment) OS=Homo sapiens PE=2 SV=1	0.508197	10 (16)	61.2	2707.24
Q92541	RTF1_HUMAN	80492.7	8.21	RNA polymerase-associated protein RTF1 homolog OS=Homo sapiens GN=RTF1 PE=1 SV=4	0.47541	2 (10)	19.4	328.71
Q53F35	Q53F35_HUMAN	28826.3	3.95	Acidic (Leucine-rich) nuclear phosphoprotein 32 family, member B variant (Fragment) OS=Homo sapiens PE=2 SV=1	0.442623	8 (15)	14.8	1123.48
P13984	T2FB_HUMAN	28419.9	9.24	General transcription factor IIF subunit 2 OS=Homo sapiens GN=GTF2F2 PE=1 SV=2	0.393443	5 (8)	34.5	152.05
A8KAH5	A8KAH5_HUMAN	41710.4	5.41	Uncharacterized protein OS=Homo sapiens GN=KIAA0174 PE=2 SV=1	0.344262	4 (10)	23.7	102.14
P35269	T2FA_HUMAN	58262.1	7.04	General transcription factor IIF subunit 1 OS=Homo sapiens GN=GTF2F1 PE=1 SV=2	0.295082	2 (14)	34	160.36
E9PM92	E9PM92_HUMAN	17552.7	9.56	Uncharacterized protein OS=Homo sapiens GN=C11orf58 PE=4 SV=1	0.213115	2 (7)	53.8	626.37
Q13573	SNW1_HUMAN	61513.5	9.53	SNW domain-containing protein 1 OS=Homo sapiens GN=SNW1 PE=1 SV=1	0.684211	3 (16)	45.3	285.23
Q9UN86	G3BP2_HUMAN	54144.8	5.41	Ras GTPase-activating protein-binding protein 2 OS=Homo sapiens GN=G3BP2 PE=1 SV=2	0.666667	2 (11)	29.3	112.84
Q9NVP1	DDX18_HUMAN	75701.6	9.52	ATP-dependent RNA helicase DDX18 OS=Homo sapiens GN=DDX18 PE=1 SV=2	0.666667	5 (19)	36.4	264.18
Q12834	CDC20_HUMAN	55087.8	9.33	Cell division cycle protein 20 homolog OS=Homo sapiens GN=CDC20 PE=1 SV=2	0.666667	2 (7)	0	69.84
Q9UJX2	CDC23_HUMAN	69588.3	6.59	Cell division cycle protein 23 homolog OS=Homo sapiens GN=CDC23 PE=1 SV=3	0.649123	5 (13)	0	179.6
Q9BQ39	DDX50_HUMAN	83084.3	9.26	ATP-dependent RNA helicase DDX50 OS=Homo sapiens GN=DDX50 PE=1 SV=1	0.631579	13 (26)	53.7	723.02
O43819	SCO2_HUMAN	29962.5	9.01	Protein SCO2 homolog, mitochondrial OS=Homo sapiens GN=SCO2 PE=1 SV=3	0.614035	2 (6)	36.8	61.37
Q9NUQ6	SPS2L_HUMAN	62203.9	9.67	SPATS2-like protein OS=Homo sapiens GN=SPATS2L PE=1 SV=2	0.561404	2 (10)	29.2	217.38
Q9NZ23	Q9NZ23_HUMAN	14857.7	6.84	Drug-sensitive protein 1 OS=Homo sapiens GN=YA61 PE=1 SV=1	0.368421	10 (13)	93.4	1539.92
Q9HC85	Q9HC85_HUMAN	10413.5	5.43	Metastasis related protein (Fragment) OS=Homo sapiens GN=MB2 PE=2 SV=1	0.263158	2 (5)	69.6	272.46
P05161	ISG15_HUMAN	17933.4	6.84	Ubiquitin-like protein ISG15 OS=Homo sapiens GN=ISG15 PE=1 SV=5	0.140351	4 (5)	37	410.61
Q5T765	Q5T765_HUMAN	56690.8	5.12	Interferon-induced protein with tetratricopeptide repeats 3 OS=Homo sapiens GN=IFIT3 PE=2 SV=1	0.0350877	2 (5)	4.4	104.6
B2R4M6	B2R4M6_HUMAN	13258.6	5.71	cDNA, FLJ92148, highly similar to Homo sapiens S100 calcium binding protein A9 (calgranulin B) (S100A9), mRNA OS=Homo sapiens PE=4 SV=1	0.0175439	2 (6)	62.3	227.08
B7ZMD7	B7ZMD7_HUMAN	58401.2	6.47	Amylase, alpha 1A (Salivary) OS=Homo sapiens GN=AMY1A PE=2 SV=1	0.0175439	2 (11)	1.4	125.27
B3VMW0	B3VMW0_HUMAN	80188.7	8.51	Lactoferrin OS=Homo sapiens PE=2 SV=1	0	45 (62)	85	7566.57
D6RAK8	D6RAK8_HUMAN	56637.6	5.47	Putative uncharacterized protein C16orf13 OS=Homo sapiens GN=C16orf13 PE=4 SV=1	0	3 (5)	16	385.82
D6RAR4	D6RAR4_HUMAN	73660.3	6.69	Putative uncharacterized protein HGFAC OS=Homo sapiens GN=HGFAC PE=3 SV=1	0	2 (2)	0.5	69.65
P12259	FA5_HUMAN	252654	5.68	Coagulation factor V OS=Homo sapiens GN=F5 PE=1 SV=3	0	2 (16)	15.3	92.46
P12273	PIP_HUMAN	16846.9	8.26	Prolactin-inducible protein OS=Homo sapiens GN=PIP PE=1 SV=1	0	2 (4)	25.3	89.23
P01023	A2MG_HUMAN	164614	6.03	Alpha-2-macroglobulin OS=Homo sapiens GN=A2M PE=1 SV=2	0	2 (6)	7.9	84.32
Q53YJ2	Q53YJ2_HUMAN	11390.9	6.08	Dermcidin OS=Homo sapiens GN=PIF PE=2 SV=1	0	2 (3)	17.1	88.84
Q8TE01	Q8TE01_HUMAN	38340	6.2	DERP12 (Dermal papilla derived protein 12) OS=Homo sapiens GN=derp12 PE=2 SV=1	0	10 (16)	66.2	973.64
